# Supplementary material for: Chromatin Interaction Responds to Breast Muscle Development and Intramuscular Fat Deposition Between Chinese Indigenous Chicken and Fast-Growing Broiler
Source: Front Cell Dev Biol. 2021 Nov 29;9:782268. doi: 10.3389/fcell.2021.782268 (PMC8667342; doi:10.3389/fcell.2021.782268)
Supplement: Supplementary file 2 [file DataSheet2.ZIP]

Archive with 7 entries (7 files):
- Table S1. A and B compartment distribution and switching regions between AA and LS chicken breast muscles.xlsx
- Table S2. Gene lists in A and B compartments.xlsx
- Table S3. GO enrichment analysis of mRNAs in A and B compartments.xlsx
- Table S4. KEGG pathways associated with A B compartments between AA and LS.xlsx
- Table S5. Predicted targets and their Functional enrichment analysis of potential targets of miRNAs from A to B and B to A compartment switching regions.xlsx
- Table S6. Genes lists and functional enrichment analysis in AA and LS TAD boundries.xlsx
- ~$Table S6. Genes lists in AA and LS TAD boundries.xlsx
