# Supplementary material for: Chromatin Interaction Responds to Breast Muscle Development and Intramuscular Fat Deposition Between Chinese Indigenous Chicken and Fast-Growing Broiler
Source: Front Cell Dev Biol. 2021 Nov 29;9:782268. doi: 10.3389/fcell.2021.782268 (PMC8667342; doi:10.3389/fcell.2021.782268)
Supplement: Supplementary file 2 [file DataSheet2.ZIP › Table S1. A and B compartment distribution and switching regions between AA and LS chicken breast muscles.xlsx]

## Sheet: A to A
chr	start	end	AA	LS
chr1	0	100000	0.0248121	0.0275852
chr1	100000	200000	0.0197869	0.0179787
chr1	200000	300000	0.0119586	0.0207215
chr1	300000	400000	0.020328	0.0222979
chr1	400000	500000	0.0257725	0.028112
chr1	500000	600000	0.0253765	0.0272915
chr1	600000	700000	0.026012	0.0279831
chr1	700000	800000	0.0259081	0.0285798
chr1	800000	900000	0.0257698	0.028359
chr1	900000	1000000	0.0256505	0.0284033
chr1	1000000	1100000	0.0259519	0.0287463
chr1	1100000	1200000	0.0261376	0.0287189
chr1	1200000	1300000	0.0135436	0.0120301
chr1	1800000	1900000	0.00422959	0.0118663
chr1	2000000	2100000	0.0227346	0.0222359
chr1	2100000	2200000	0.00725364	0.00593695
chr1	2300000	2400000	0.0199757	0.0207816
chr1	2400000	2500000	0.0204833	0.0217239
chr1	3100000	3200000	0.0211964	0.0215783
chr1	3200000	3300000	0.0215559	0.020301
chr1	3300000	3400000	0.0100523	0.0135069
chr1	3400000	3500000	0.0123047	0.000292643
chr1	3500000	3600000	0.02281	0.0198278
chr1	4100000	4200000	0.00560642	0.00399894
chr1	4200000	4300000	0.0176904	0.015818
chr1	4300000	4400000	0.00996463	0.00940432
chr1	5500000	5600000	0.00200052	0.00651647
chr1	5600000	5700000	0.0238056	0.0248053
chr1	5700000	5800000	0.0258743	0.0274578
chr1	5800000	5900000	0.0258366	0.0277862
chr1	5900000	6000000	0.0124961	0.0179906
chr1	6000000	6100000	0.0123274	0.0132571
chr1	6100000	6200000	0.0242677	0.0219736
chr1	6200000	6300000	0.0255281	0.0264106
chr1	6300000	6400000	0.0235974	0.0230547
chr1	6400000	6500000	0.0219125	0.0124858
chr1	6500000	6600000	0.0216993	0.0190518
chr1	6600000	6700000	0.0235432	0.0224579
chr1	6700000	6800000	0.0263616	0.0287981
chr1	6800000	6900000	0.0262178	0.0284709
chr1	6900000	7000000	0.024877	0.0253417
chr1	7000000	7100000	0.0232393	0.022511
chr1	7300000	7400000	0.00926271	0.0102934
chr1	7400000	7500000	0.023477	0.0240822
chr1	9000000	9100000	0.00413016	0.00253536
chr1	9100000	9200000	0.00579121	0.00320587
chr1	10200000	10300000	0.0249606	0.023461
chr1	10300000	10400000	0.0170757	0.0183481
chr1	11000000	11100000	0.0255291	0.0266879
chr1	11100000	11200000	0.0224464	0.0237278
chr1	11200000	11300000	0.0244779	0.0237923
chr1	11300000	11400000	0.0184495	0.0123833
chr1	12400000	12500000	0.0230602	0.0212566
chr1	12500000	12600000	0.026449	0.0287805
chr1	12600000	12700000	0.0257237	0.0273075
chr1	12700000	12800000	0.0194299	0.018636
chr1	12800000	12900000	0.0247885	0.0248617
chr1	12900000	13000000	0.0254707	0.0261442
chr1	13000000	13100000	0.00830573	0.00423864
chr1	13700000	13800000	0.0267564	0.0289851
chr1	13800000	13900000	0.0263953	0.028138
chr1	13900000	14000000	0.0263363	0.0285709
chr1	14000000	14100000	0.0265455	0.0289754
chr1	14100000	14200000	0.0257747	0.0269954
chr1	14200000	14300000	0.0265542	0.028422
chr1	14300000	14400000	0.0257146	0.0269343
chr1	14400000	14500000	0.0225072	0.0185
chr1	14500000	14600000	0.0157824	0.0205822
chr1	14700000	14800000	0.0196889	0.0213298
chr1	14800000	14900000	0.0255021	0.024358
chr1	14900000	15000000	0.0262373	0.0259191
chr1	15000000	15100000	0.0192383	0.0241945
chr1	15100000	15200000	0.00815321	0.0147389
chr1	15200000	15300000	0.0198564	0.0196659
chr1	15300000	15400000	0.0184241	0.0180419
chr1	15700000	15800000	0.0197022	0.0200774
chr1	15800000	15900000	0.0231262	0.0234308
chr1	15900000	16000000	0.0247375	0.0254068
chr1	16000000	16100000	0.0175228	0.0125719
chr1	16100000	16200000	0.0178576	0.019567
chr1	16200000	16300000	0.00308036	0.0112106
chr1	18700000	18800000	0.00447138	0.007039
chr1	18800000	18900000	0.0241683	0.0233791
chr1	19000000	19100000	0.0246503	0.022395
chr1	19100000	19200000	0.0210763	0.017726
chr1	20200000	20300000	0.0208463	0.0162276
chr1	20300000	20400000	0.0210678	0.0202045
chr1	20400000	20500000	0.000534614	0.0072747
chr1	20500000	20600000	0.0189295	0.0209548
chr1	20600000	20700000	0.0253038	0.0272141
chr1	20700000	20800000	0.0251177	0.0257222
chr1	22200000	22300000	0.0261579	0.0272933
chr1	22300000	22400000	0.0241152	0.0226423
chr1	23300000	23400000	0.0180184	0.0154765
chr1	23400000	23500000	0.0259588	0.028174
chr1	24300000	24400000	0.00618544	0.00671755
chr1	24700000	24800000	0.0251068	0.0262809
chr1	24800000	24900000	0.0262958	0.028502
chr1	24900000	25000000	0.0210506	0.0173384
chr1	25000000	25100000	0.0236191	0.0164309
chr1	25100000	25200000	0.0221033	0.0174366
chr1	25500000	25600000	0.0207416	0.00777839
chr1	25700000	25800000	0.0128512	0.00764542
chr1	26000000	26100000	0.00231522	0.0102352
chr1	26100000	26200000	0.0202205	0.0206095
chr1	26200000	26300000	0.0217674	0.0177035
chr1	26300000	26400000	0.0256309	0.0268283
chr1	26400000	26500000	0.0213815	0.0203772
chr1	26700000	26800000	0.0104692	0.00923382
chr1	26800000	26900000	0.0177842	0.00341075
chr1	26900000	27000000	0.0246837	0.0226254
chr1	27000000	27100000	0.0103162	0.0121061
chr1	28400000	28500000	0.0145621	0.00275775
chr1	28500000	28600000	0.00954431	0.0017732
chr1	29500000	29600000	0.0169071	0.0178225
chr1	29600000	29700000	0.021597	0.0204879
chr1	29700000	29800000	0.0149284	0.00820244
chr1	29900000	30000000	0.0217446	0.0204677
chr1	30000000	30100000	0.0261511	0.0276421
chr1	30100000	30200000	0.0220636	0.0208387
chr1	30600000	30700000	0.0263994	0.0269812
chr1	30700000	30800000	0.0264309	0.0284265
chr1	30800000	30900000	0.0256593	0.0274131
chr1	30900000	31000000	0.0266441	0.0281428
chr1	31000000	31100000	0.0268357	0.0294502
chr1	31100000	31200000	0.0247561	0.0251602
chr1	31700000	31800000	0.0120718	0.0088871
chr1	32000000	32100000	0.0118335	0.00830328
chr1	32900000	33000000	0.0256473	0.0271124
chr1	33000000	33100000	0.0238939	0.0251928
chr1	33400000	33500000	0.0246085	0.0220775
chr1	33500000	33600000	0.0253136	0.0264433
chr1	33600000	33700000	0.0263709	0.0285569
chr1	33700000	33800000	0.0267946	0.0287797
chr1	33800000	33900000	0.0018752	0.0110143
chr1	33900000	34000000	0.0249513	0.0211237
chr1	34000000	34100000	0.0134169	0.0201448
chr1	34100000	34200000	0.0245191	0.0201785
chr1	34200000	34300000	0.0254324	0.0258818
chr1	34300000	34400000	0.0214513	0.0201975
chr1	34700000	34800000	0.00984442	0.0142852
chr1	34800000	34900000	0.026506	0.0274161
chr1	34900000	35000000	0.0266827	0.0290517
chr1	35100000	35200000	0.0259371	0.027002
chr1	35200000	35300000	0.0268191	0.0285698
chr1	35300000	35400000	0.0269343	0.0294515
chr1	35400000	35500000	0.0263903	0.0278128
chr1	35500000	35600000	0.0239117	0.0259158
chr1	35600000	35700000	0.0246446	0.0234564
chr1	35700000	35800000	0.0258956	0.0273235
chr1	35800000	35900000	0.00042353	0.00220221
chr1	36300000	36400000	0.0184415	0.0142555
chr1	36400000	36500000	0.0230682	0.0232558
chr1	37800000	37900000	0.0104659	0.0123976
chr1	37900000	38000000	0.0231035	0.0180423
chr1	38000000	38100000	0.0226196	0.0221549
chr1	38100000	38200000	0.0245827	0.021135
chr1	38200000	38300000	0.0233497	0.0221117
chr1	38300000	38400000	0.0105023	0.00479586
chr1	38600000	38700000	0.020659	0.015504
chr1	38700000	38800000	0.0184461	0.0085778
chr1	39600000	39700000	0.0258311	0.0280693
chr1	39700000	39800000	0.00994615	0.0076645
chr1	39900000	40000000	0.02416	0.017415
chr1	40000000	40100000	0.0197243	0.0160411
chr1	40800000	40900000	0.0231298	0.0197731
chr1	40900000	41000000	0.0184385	0.0219835
chr1	43200000	43300000	0.00382345	0.00279846
chr1	43300000	43400000	0.0201534	0.0177898
chr1	43400000	43500000	0.0237653	0.0240148
chr1	43500000	43600000	0.0250945	0.0248182
chr1	43600000	43700000	0.025146	0.0263572
chr1	43900000	44000000	0.0216643	0.0189529
chr1	44000000	44100000	0.0254218	0.0236558
chr1	44100000	44200000	0.0247329	0.0246442
chr1	44200000	44300000	0.0218795	0.0234765
chr1	44300000	44400000	0.026644	0.0281941
chr1	44400000	44500000	0.0264256	0.027718
chr1	44500000	44600000	0.0246736	0.0239551
chr1	44600000	44700000	0.026539	0.0284546
chr1	44700000	44800000	0.0268069	0.0290478
chr1	44800000	44900000	0.0268812	0.0288244
chr1	44900000	45000000	0.026281	0.0270789
chr1	45000000	45100000	0.0239068	0.0218909
chr1	45100000	45200000	0.019525	0.0171051
chr1	45200000	45300000	0.0191155	0.0164533
chr1	45300000	45400000	0.0249608	0.0256899
chr1	45400000	45500000	0.0249795	0.0252998
chr1	45500000	45600000	0.0255771	0.0253561
chr1	45600000	45700000	0.0255857	0.0245401
chr1	45700000	45800000	0.0244555	0.0221684
chr1	45800000	45900000	0.0254311	0.0264404
chr1	46600000	46700000	0.0259828	0.02523
chr1	46700000	46800000	0.00366067	0.000605095
chr1	47200000	47300000	0.0232548	0.0154442
chr1	47700000	47800000	0.0267984	0.0287594
chr1	47800000	47900000	0.0262451	0.0287663
chr1	47900000	48000000	0.026969	0.0290847
chr1	48000000	48100000	0.0268645	0.0294781
chr1	48100000	48200000	0.0268722	0.0294287
chr1	48200000	48300000	0.0270177	0.0289067
chr1	48300000	48400000	0.0261664	0.0269013
chr1	48400000	48500000	0.000318121	0.0127978
chr1	48500000	48600000	0.00705658	0.00648113
chr1	48700000	48800000	0.0252385	0.0230962
chr1	48800000	48900000	0.0267994	0.027636
chr1	48900000	49000000	0.0221773	0.0253759
chr1	49000000	49100000	0.025327	0.0266519
chr1	49100000	49200000	0.0265699	0.0282359
chr1	49200000	49300000	0.0266381	0.0290632
chr1	49300000	49400000	0.0263912	0.0287938
chr1	49400000	49500000	0.0267181	0.0290454
chr1	49500000	49600000	0.026407	0.0285293
chr1	49600000	49700000	0.0264963	0.0288892
chr1	49700000	49800000	0.0264732	0.0289376
chr1	49800000	49900000	0.0263492	0.0285717
chr1	49900000	50000000	0.0264509	0.028671
chr1	50000000	50100000	0.0265496	0.0287399
chr1	50100000	50200000	0.0264551	0.0287586
chr1	50200000	50300000	0.0265517	0.0282261
chr1	50300000	50400000	0.0174777	0.0188994
chr1	50400000	50500000	0.0149629	0.0102984
chr1	50500000	50600000	0.0182998	0.0206966
chr1	50600000	50700000	0.0266771	0.0290352
chr1	50700000	50800000	0.0266686	0.0291934
chr1	50800000	50900000	0.0264202	0.0288892
chr1	50900000	51000000	0.0265226	0.0291473
chr1	51000000	51100000	0.0264321	0.028714
chr1	51100000	51200000	0.0267693	0.0292816
chr1	51200000	51300000	0.026464	0.0284485
chr1	51300000	51400000	0.0113505	0.0062855
chr1	51400000	51500000	0.0226458	0.0183597
chr1	51500000	51600000	0.0229322	0.0201769
chr1	51600000	51700000	0.0252529	0.026675
chr1	51700000	51800000	0.0265978	0.0285282
chr1	51800000	51900000	0.026818	0.0293988
chr1	51900000	52000000	0.0268301	0.029459
chr1	52000000	52100000	0.0268391	0.0291047
chr1	52100000	52200000	0.0269507	0.029344
chr1	52700000	52800000	0.0234346	0.0201515
chr1	53000000	53100000	0.00214501	0.00829841
chr1	53100000	53200000	0.026696	0.0285531
chr1	53200000	53300000	0.0242002	0.0215766
chr1	53300000	53400000	0.0253086	0.0228622
chr1	53400000	53500000	0.0242368	0.0238729
chr1	53500000	53600000	0.0253442	0.0254279
chr1	53600000	53700000	0.0268612	0.0290105
chr1	53700000	53800000	0.024888	0.0255073
chr1	53800000	53900000	0.0161989	0.0174623
chr1	53900000	54000000	0.0267972	0.0281703
chr1	54000000	54100000	0.0265062	0.0268267
chr1	54100000	54200000	0.0265414	0.0276428
chr1	54200000	54300000	0.0267895	0.0290713
chr1	54300000	54400000	0.0271109	0.0295492
chr1	54600000	54700000	0.0262959	0.026787
chr1	54700000	54800000	0.0270478	0.0286878
chr1	55200000	55300000	0.0174902	0.00867252
chr1	55500000	55600000	0.0250851	0.0220008
chr1	55600000	55700000	0.0262956	0.0268998
chr1	55700000	55800000	0.026191	0.025636
chr1	56000000	56100000	0.0232747	0.0173436
chr1	56100000	56200000	0.0260824	0.0264651
chr1	56200000	56300000	0.0258551	0.0251727
chr1	56300000	56400000	0.0178809	0.0136557
chr1	56400000	56500000	0.0231785	0.0210187
chr1	56500000	56600000	0.00618291	0.0132448
chr1	56600000	56700000	0.0211066	0.0171592
chr1	56700000	56800000	0.0270614	0.029309
chr1	56800000	56900000	0.027038	0.0291705
chr1	56900000	57000000	0.0270833	0.029619
chr1	57000000	57100000	0.0265087	0.0276461
chr1	57300000	57400000	0.021899	0.0196084
chr1	57400000	57500000	0.0264251	0.026776
chr1	58900000	59000000	0.00852431	0.00400546
chr1	59000000	59100000	0.00698145	0.00654326
chr1	59400000	59500000	0.0249853	0.0182734
chr1	59500000	59600000	0.0249053	0.0219216
chr1	59600000	59700000	0.0268165	0.0287703
chr1	59700000	59800000	0.0242509	0.0205236
chr1	59800000	59900000	0.0150743	0.00883111
chr1	59900000	60000000	0.0224542	0.0165579
chr1	60000000	60100000	0.0195626	0.0167733
chr1	60200000	60300000	0.000385408	0.00287937
chr1	60300000	60400000	0.0270734	0.0293198
chr1	60400000	60500000	0.0267633	0.029171
chr1	60500000	60600000	0.0267895	0.0292631
chr1	60600000	60700000	0.026087	0.0267692
chr1	60700000	60800000	0.0231279	0.0213723
chr1	60800000	60900000	0.0222125	0.0248651
chr1	60900000	61000000	0.0266753	0.0284396
chr1	61000000	61100000	0.0267555	0.028755
chr1	61100000	61200000	0.0264931	0.027213
chr1	61200000	61300000	0.0260884	0.0270413
chr1	61300000	61400000	0.00731031	0.0112812
chr1	61400000	61500000	0.00659573	0.0206853
chr1	61500000	61600000	0.0183421	0.0194598
chr1	61600000	61700000	0.0208675	0.0212184
chr1	61700000	61800000	0.0267857	0.0289157
chr1	61800000	61900000	0.0267359	0.0289905
chr1	61900000	62000000	0.0268879	0.0293218
chr1	62000000	62100000	0.0269718	0.0295387
chr1	62100000	62200000	0.0271092	0.0294633
chr1	62200000	62300000	0.0256819	0.0231226
chr1	62300000	62400000	0.0199144	0.0133498
chr1	62700000	62800000	0.0216428	0.0142411
chr1	63000000	63100000	0.0193798	0.0069135
chr1	64400000	64500000	0.0258906	0.0245437
chr1	64500000	64600000	0.0251834	0.0249435
chr1	64600000	64700000	0.00921303	0.00247757
chr1	65000000	65100000	0.0211447	0.00342077
chr1	65300000	65400000	0.0107711	0.0111957
chr1	65400000	65500000	0.025051	0.0242213
chr1	66500000	66600000	0.0252882	0.025121
chr1	66600000	66700000	0.00597693	0.0155369
chr1	66800000	66900000	0.0105594	0.0134218
chr1	66900000	67000000	0.024038	0.0215432
chr1	67000000	67100000	0.0240159	0.0216859
chr1	67200000	67300000	0.0252336	0.026331
chr1	67300000	67400000	0.0232863	0.00507909
chr1	67400000	67500000	0.0221952	0.0190632
chr1	67500000	67600000	0.026395	0.0274493
chr1	67600000	67700000	0.0267261	0.02928
chr1	67700000	67800000	0.0251828	0.0272477
chr1	67800000	67900000	0.0230423	0.0208557
chr1	67900000	68000000	0.0212168	0.0219854
chr1	68000000	68100000	0.0266325	0.028675
chr1	68100000	68200000	0.0267141	0.0289513
chr1	68200000	68300000	0.026384	0.0287451
chr1	68300000	68400000	0.0259157	0.0277216
chr1	68400000	68500000	0.0262324	0.0270244
chr1	68500000	68600000	0.0259754	0.0260355
chr1	69100000	69200000	0.0257439	0.0245733
chr1	69200000	69300000	0.00773412	0.00492649
chr1	69700000	69800000	0.0157451	0.0131414
chr1	70300000	70400000	0.00482569	0.00335215
chr1	70900000	71000000	0.00410771	0.00251896
chr1	71000000	71100000	0.00551893	0.00390644
chr1	71100000	71200000	0.0167048	0.0158043
chr1	71200000	71300000	0.0209156	0.0196119
chr1	71300000	71400000	0.0206149	0.0220826
chr1	71400000	71500000	0.00765248	0.00802261
chr1	71500000	71600000	0.0132897	0.00957927
chr1	71600000	71700000	0.009379	0.00729096
chr1	71700000	71800000	0.00676024	0.00422328
chr1	71800000	71900000	0.00829664	0.0060241
chr1	71900000	72000000	0.00699929	0.00556359
chr1	72000000	72100000	0.00509594	0.00425299
chr1	72100000	72200000	0.00427839	0.00285679
chr1	72200000	72300000	0.00242168	0.001265
chr1	72300000	72400000	0.0015883	0.000863037
chr1	73100000	73200000	0.0111849	0.00941825
chr1	73200000	73300000	0.0165191	0.0159832
chr1	73400000	73500000	0.00393269	0.00231933
chr1	74700000	74800000	0	0
chr1	74800000	74900000	0	0
chr1	74900000	75000000	0	0
chr1	75000000	75100000	0	0
chr1	75300000	75400000	0.024917	0.0242819
chr1	75400000	75500000	0.0261447	0.0277058
chr1	75500000	75600000	0.0262536	0.028451
chr1	75600000	75700000	0.0264878	0.0288005
chr1	75700000	75800000	0.0264791	0.0286795
chr1	75800000	75900000	0.0267624	0.0285053
chr1	75900000	76000000	0.013483	0.0130327
chr1	76000000	76100000	0.00152261	0.00463721
chr1	76500000	76600000	0.000665602	0.00180856
chr1	76700000	76800000	0.0192305	0.0113451
chr1	76800000	76900000	0.0265614	0.0286213
chr1	76900000	77000000	0.0264127	0.028901
chr1	77000000	77100000	0.026153	0.0284746
chr1	77100000	77200000	0.0264379	0.0285987
chr1	77200000	77300000	0.0266502	0.0295052
chr1	77300000	77400000	0.0266135	0.0294906
chr1	77400000	77500000	0.0241775	0.0271721
chr1	77500000	77600000	0.0251216	0.0267666
chr1	77600000	77700000	0.0262521	0.0282033
chr1	77700000	77800000	0.022217	0.0236435
chr1	78300000	78400000	0.0257139	0.0277023
chr1	78400000	78500000	0.0211445	0.0176349
chr1	78500000	78600000	0.0214919	0.0144654
chr1	78600000	78700000	0.0255424	0.0263045
chr1	78700000	78800000	0.0262494	0.0271578
chr1	78800000	78900000	0.025847	0.0272982
chr1	78900000	79000000	0.0259467	0.026732
chr1	79000000	79100000	0.0159035	0.0164939
chr1	79100000	79200000	0.0266348	0.028993
chr1	79200000	79300000	0.026319	0.0278326
chr1	79300000	79400000	0.0264248	0.028116
chr1	79400000	79500000	0.0245742	0.0222046
chr1	79600000	79700000	0.0168158	0.0157527
chr1	79700000	79800000	0.0242376	0.0259063
chr1	79800000	79900000	0.0261224	0.0284928
chr1	79900000	80000000	0.0264943	0.0293156
chr1	80000000	80100000	0.0263523	0.0292683
chr1	80100000	80200000	0.0264838	0.028921
chr1	80200000	80300000	0.0264464	0.0290458
chr1	80300000	80400000	0.0262126	0.0278048
chr1	80400000	80500000	0.0262077	0.0284288
chr1	80500000	80600000	0.0265293	0.0287678
chr1	80600000	80700000	0.0261313	0.0273187
chr1	80700000	80800000	0.0257014	0.0273397
chr1	80800000	80900000	0.0223592	0.0178033
chr1	82400000	82500000	0.0257458	0.0278783
chr1	82500000	82600000	0.0244645	0.0231449
chr1	82600000	82700000	0.0253727	0.0254154
chr1	82700000	82800000	0.026163	0.0266525
chr1	82800000	82900000	0.0261507	0.0249795
chr1	82900000	83000000	0.0225437	0.0237981
chr1	83000000	83100000	0.0225947	0.0208613
chr1	83100000	83200000	0.0195618	0.011206
chr1	83200000	83300000	0.0232674	0.026595
chr1	83300000	83400000	0.025865	0.0284945
chr1	83400000	83500000	0.0171773	0.0139881
chr1	83500000	83600000	0.0252129	0.026884
chr1	83600000	83700000	0.0266049	0.0287355
chr1	83700000	83800000	0.0256728	0.026423
chr1	83800000	83900000	0.0254523	0.025392
chr1	83900000	84000000	0.0257163	0.0248289
chr1	84000000	84100000	0.0225601	0.0261857
chr1	84100000	84200000	0.0261614	0.0285602
chr1	84200000	84300000	0.0252964	0.0267437
chr1	84300000	84400000	0.015348	0.0111341
chr1	84500000	84600000	0.0236576	0.0238975
chr1	84600000	84700000	0.0264071	0.0288809
chr1	84700000	84800000	0.0253309	0.0250106
chr1	84800000	84900000	0.0265597	0.0288304
chr1	84900000	85000000	0.0224623	0.0217394
chr1	85100000	85200000	0.0154994	0.0123006
chr1	85200000	85300000	0.0225981	0.0241516
chr1	85300000	85400000	0.0269006	0.029171
chr1	85400000	85500000	0.0168478	0.00220309
chr1	86700000	86800000	0.0196401	0.0166605
chr1	87200000	87300000	0.0204904	0.0208111
chr1	87300000	87400000	0.0110502	0.0105732
chr1	87400000	87500000	0.0218974	0.0239129
chr1	88200000	88300000	0.0233701	0.0120637
chr1	88300000	88400000	0.0238684	0.0147622
chr1	88400000	88500000	0.0243243	0.0260617
chr1	88500000	88600000	0.0213708	0.0206157
chr1	88700000	88800000	0.0177166	0.0108578
chr1	89600000	89700000	0.0139749	0.000844707
chr1	91200000	91300000	0.0199291	0.0240763
chr1	91300000	91400000	0.0250634	0.0267838
chr1	91400000	91500000	0.0262996	0.0291155
chr1	91500000	91600000	0.0268945	0.0299848
chr1	91600000	91700000	0.0259959	0.027224
chr1	91700000	91800000	0.0267957	0.0291081
chr1	91800000	91900000	0.0252858	0.0270025
chr1	91900000	92000000	0.0259254	0.027941
chr1	92000000	92100000	0.0265834	0.0283562
chr1	92100000	92200000	0.0256262	0.0275696
chr1	92200000	92300000	0.0267374	0.0280553
chr1	92300000	92400000	0.0269125	0.0296112
chr1	92400000	92500000	0.0268038	0.0283876
chr1	92500000	92600000	0.0106248	0.00856516
chr1	92900000	93000000	0.0228333	0.0195131
chr1	93000000	93100000	0.0229337	0.0142192
chr1	95100000	95200000	0.0256737	0.0207963
chr1	98300000	98400000	0.0266161	0.0257007
chr1	98400000	98500000	0.0266095	0.0270588
chr1	98500000	98600000	0.0251467	0.0264599
chr1	98600000	98700000	0.0264912	0.0268114
chr1	98800000	98900000	0.00753727	0.00618024
chr1	98900000	99000000	0.0238294	0.0181611
chr1	99000000	99100000	0.0163501	0.00577383
chr1	99300000	99400000	0.0159864	0.00195034
chr1	102500000	102600000	0.0227535	0.0205805
chr1	102600000	102700000	0.00355191	0.00466112
chr1	102700000	102800000	0.0208566	0.0261441
chr1	103000000	103100000	0.0188865	0.0120516
chr1	103600000	103700000	0.0182529	0.011036
chr1	103700000	103800000	0.0146793	0.00451898
chr1	103900000	104000000	0.0242088	0.0244592
chr1	104000000	104100000	0.0267896	0.0286193
chr1	104500000	104600000	0.0169944	0.0108207
chr1	104600000	104700000	0.026634	0.0284621
chr1	104700000	104800000	0.0256871	0.0266859
chr1	104800000	104900000	0.0212976	0.0192169
chr1	104900000	105000000	0.0256395	0.0267643
chr1	105000000	105100000	0.0262023	0.029052
chr1	105100000	105200000	0.022615	0.0208686
chr1	105200000	105300000	0.0264601	0.0288452
chr1	105300000	105400000	0.0267758	0.0296769
chr1	105400000	105500000	0.0268836	0.0298202
chr1	105500000	105600000	0.0264029	0.0280729
chr1	105600000	105700000	0.0248807	0.0262667
chr1	105700000	105800000	0.0133659	0.00701631
chr1	105800000	105900000	0.0259185	0.0274604
chr1	105900000	106000000	0.025846	0.0286418
chr1	106000000	106100000	0.0238642	0.0240348
chr1	106100000	106200000	0.0235547	0.0220899
chr1	106200000	106300000	0.0264112	0.0281656
chr1	106300000	106400000	0.00908805	0.0066685
chr1	106500000	106600000	0.0194924	0.0201298
chr1	106600000	106700000	0.0268624	0.0281244
chr1	106700000	106800000	0.0265628	0.0282928
chr1	106800000	106900000	0.0263769	0.0275295
chr1	106900000	107000000	0.0267053	0.0280842
chr1	107000000	107100000	0.0270446	0.0289747
chr1	107100000	107200000	0.0270152	0.0291856
chr1	107200000	107300000	0.0237349	0.0189223
chr1	107700000	107800000	0.0254727	0.0237302
chr1	107800000	107900000	0.0267099	0.0285081
chr1	107900000	108000000	0.026335	0.0269106
chr1	108000000	108100000	0.0263237	0.0268299
chr1	109100000	109200000	0.0263117	0.0289086
chr1	109200000	109300000	0.0157896	0.00752258
chr1	109300000	109400000	0.0142916	0.0107689
chr1	109400000	109500000	0.0248645	0.0218323
chr1	109500000	109600000	0.0260786	0.0280284
chr1	109600000	109700000	0.0267197	0.0295921
chr1	109700000	109800000	0.0269164	0.0296543
chr1	109800000	109900000	0.0264958	0.0272584
chr1	109900000	110000000	0.0269741	0.0293389
chr1	110000000	110100000	0.0269669	0.0296695
chr1	110100000	110200000	0.0267081	0.0294773
chr1	110200000	110300000	0.0267819	0.029346
chr1	110300000	110400000	0.0242374	0.0242045
chr1	110600000	110700000	0.0158755	0.0118869
chr1	110700000	110800000	0.00962623	0.0142194
chr1	110800000	110900000	0.0261419	0.0282571
chr1	110900000	111000000	0.0267571	0.0293255
chr1	111000000	111100000	0.0253815	0.0249076
chr1	111300000	111400000	0.0163718	0.00127054
chr1	111600000	111700000	0.00490717	0.00334061
chr1	111700000	111800000	0.0158883	0.0222689
chr1	111800000	111900000	0.0251907	0.02211
chr1	111900000	112000000	0.0257522	0.0272997
chr1	112000000	112100000	0.0269673	0.0298059
chr1	112100000	112200000	0.026757	0.0295307
chr1	112200000	112300000	0.0267668	0.0296311
chr1	112300000	112400000	0.0269114	0.0296722
chr1	112400000	112500000	0.0268952	0.0296401
chr1	112500000	112600000	0.0269394	0.0296024
chr1	112600000	112700000	0.0265476	0.0293341
chr1	112700000	112800000	0.0268307	0.0296148
chr1	112800000	112900000	0.0263729	0.0279109
chr1	112900000	113000000	0.0235257	0.0216191
chr1	113200000	113300000	0.016459	0.00804968
chr1	113700000	113800000	0.0210911	0.0234453
chr1	113800000	113900000	0.0212278	0.0208425
chr1	113900000	114000000	0.0176357	0.0111482
chr1	114100000	114200000	0.0221444	0.0150798
chr1	114200000	114300000	0.0234602	0.0156492
chr1	114300000	114400000	0.0260886	0.0212196
chr1	114400000	114500000	0.0268439	0.0275916
chr1	114500000	114600000	0.0266127	0.0271025
chr1	114600000	114700000	0.0258445	0.0272457
chr1	114700000	114800000	0.0258856	0.028068
chr1	114800000	114900000	0.0225463	0.0258581
chr1	114900000	115000000	0.0190765	0.0234991
chr1	115000000	115100000	0.00658007	0.0137763
chr1	115200000	115300000	0.0151876	0.0242694
chr1	115300000	115400000	0.0214628	0.0247658
chr1	115400000	115500000	0.0196671	0.0249784
chr1	115500000	115600000	0	0
chr1	115600000	115700000	0.0225351	0.021665
chr1	115700000	115800000	0.00323018	0.00577597
chr1	117800000	117900000	0.0229095	0.0199824
chr1	117900000	118000000	0.0239283	0.0250768
chr1	118000000	118100000	0.02588	0.0275546
chr1	118100000	118200000	0.0271128	0.0294837
chr1	118200000	118300000	0.0272187	0.0299907
chr1	118300000	118400000	0.0267718	0.0283408
chr1	119000000	119100000	0.0265112	0.0263216
chr1	119100000	119200000	0.0267822	0.0273989
chr1	119200000	119300000	0.0216426	0.0126352
chr1	119300000	119400000	0.0227066	0.015288
chr1	119700000	119800000	0.0268405	0.0283222
chr1	119800000	119900000	0.0106014	0.0119183
chr1	119900000	120000000	0.0257524	0.0261448
chr1	120000000	120100000	0.0242414	0.0268067
chr1	120100000	120200000	0.026594	0.0268072
chr1	120200000	120300000	0.0266545	0.0275663
chr1	120300000	120400000	0.017198	0.00913704
chr1	120400000	120500000	0.0194035	0.0173133
chr1	120500000	120600000	0.0234461	0.0240016
chr1	120600000	120700000	0.0257267	0.023408
chr1	120700000	120800000	0.0259688	0.0239595
chr1	120800000	120900000	0.021767	0.0116058
chr1	120900000	121000000	0.026055	0.0221768
chr1	121300000	121400000	0.0239272	0.0238553
chr1	121400000	121500000	0.0268453	0.0280193
chr1	121800000	121900000	0.0251005	0.0231743
chr1	122000000	122100000	0.0233713	0.0159062
chr1	122300000	122400000	0.00782001	0.00279174
chr1	122800000	122900000	0.0270534	0.0291752
chr1	122900000	123000000	0.026407	0.0290354
chr1	123000000	123100000	0.0213947	0.014738
chr1	123100000	123200000	0.0263134	0.0259065
chr1	123200000	123300000	0.0265315	0.026642
chr1	123300000	123400000	0.0259745	0.0237483
chr1	123400000	123500000	0.0209883	0.00534807
chr1	123900000	124000000	0.00383137	0.00265959
chr1	124000000	124100000	0.0248671	0.0215702
chr1	124100000	124200000	0.023008	0.0167031
chr1	124200000	124300000	0.0262982	0.0250077
chr1	124300000	124400000	0.0222736	0.0142363
chr1	124600000	124700000	0.0214041	0.0105366
chr1	124700000	124800000	0.00949647	0.00379341
chr1	124800000	124900000	0.0254346	0.0222126
chr1	124900000	125000000	0.0268047	0.0276497
chr1	125200000	125300000	0.0266432	0.0255218
chr1	125300000	125400000	0.0267158	0.0261892
chr1	125400000	125500000	0.0263595	0.0261906
chr1	125500000	125600000	0.0220051	0.0191862
chr1	125600000	125700000	0.0141166	0.0051439
chr1	125700000	125800000	0.0236879	0.0141636
chr1	128100000	128200000	0.0237514	0.0203651
chr1	128600000	128700000	0.0256961	0.0211772
chr1	129100000	129200000	0.0168816	0.0125426
chr1	129900000	130000000	0.0258837	0.0226722
chr1	130000000	130100000	0.0271188	0.0296591
chr1	130100000	130200000	0.0269174	0.0287103
chr1	130200000	130300000	0.0271061	0.0290738
chr1	130300000	130400000	0.0269197	0.02927
chr1	130400000	130500000	0.0268462	0.0291198
chr1	130500000	130600000	0.0271961	0.0299664
chr1	130600000	130700000	0.0229965	0.0248214
chr1	131700000	131800000	0.0190725	0.0178662
chr1	131900000	132000000	0.0266495	0.0282451
chr1	132000000	132100000	0.026348	0.0274963
chr1	132100000	132200000	0.0272067	0.0293631
chr1	132200000	132300000	0.0258447	0.0248299
chr1	132300000	132400000	0.0249963	0.0245396
chr1	132400000	132500000	0.0197456	0.0172797
chr1	132500000	132600000	0.02596	0.027853
chr1	132600000	132700000	0.026722	0.0293197
chr1	132700000	132800000	0.0266371	0.0285377
chr1	132800000	132900000	0.0254531	0.0267529
chr1	132900000	133000000	0.0214904	0.025267
chr1	133000000	133100000	0.0262802	0.0278175
chr1	133100000	133200000	0.0267963	0.0286618
chr1	133200000	133300000	0.0258515	0.0259717
chr1	133300000	133400000	0.0225931	0.0215249
chr1	133400000	133500000	0.0267129	0.0284029
chr1	133500000	133600000	0.0255916	0.0270406
chr1	133600000	133700000	0.0267372	0.0280495
chr1	133700000	133800000	0.0267345	0.0284454
chr1	133800000	133900000	0.0258197	0.0235251
chr1	133900000	134000000	0.00450046	0.0134418
chr1	134000000	134100000	0.0183179	0.0108851
chr1	134100000	134200000	0.0255207	0.0212389
chr1	135100000	135200000	0.0254036	0.0242984
chr1	135200000	135300000	0.0271074	0.0294336
chr1	135300000	135400000	0.0267448	0.0295371
chr1	135400000	135500000	0.0270091	0.0292842
chr1	135500000	135600000	0.026952	0.0283733
chr1	135600000	135700000	0.0218476	0.0217931
chr1	136200000	136300000	0.0176448	0.0165193
chr1	136300000	136400000	0.0268765	0.0296298
chr1	136400000	136500000	0.0214229	0.0231195
chr1	136500000	136600000	0.0232333	0.0230109
chr1	136600000	136700000	0.0259017	0.0265953
chr1	136700000	136800000	0.026065	0.0252671
chr1	136800000	136900000	0.0265131	0.0275776
chr1	136900000	137000000	0.0269789	0.0290904
chr1	137000000	137100000	0.0271005	0.0294424
chr1	137100000	137200000	0.0267643	0.0288543
chr1	137200000	137300000	0.0231872	0.0240079
chr1	137300000	137400000	0.0266804	0.0286295
chr1	137400000	137500000	0.0267939	0.0291947
chr1	137500000	137600000	0.0266857	0.0287831
chr1	137700000	137800000	0.000560366	0.00439092
chr1	137800000	137900000	0.0262848	0.0263476
chr1	137900000	138000000	0.02415	0.0244249
chr1	138000000	138100000	0.0103146	0.0169784
chr1	138200000	138300000	0.00786597	0.0110197
chr1	138400000	138500000	0.0252152	0.0254135
chr1	138500000	138600000	0.0191391	0.0188508
chr1	138600000	138700000	0.0252436	0.0262938
chr1	138700000	138800000	0.0249781	0.0262769
chr1	138800000	138900000	0.0267018	0.0280175
chr1	138900000	139000000	0.0267223	0.0280805
chr1	139000000	139100000	0.0268938	0.0293187
chr1	139100000	139200000	0.0269897	0.0294767
chr1	139200000	139300000	0.0270402	0.0297951
chr1	139300000	139400000	0.0270075	0.0292685
chr1	139400000	139500000	0.0253151	0.0153744
chr1	141000000	141100000	0.0230929	0.0172187
chr1	142700000	142800000	0.0257252	0.0243313
chr1	142800000	142900000	0.0267241	0.0288635
chr1	143900000	144000000	0.0168625	0.0196665
chr1	144200000	144300000	0.0218976	0.0132483
chr1	144400000	144500000	0.0196961	0.0178042
chr1	144500000	144600000	0.0236539	0.0239616
chr1	144600000	144700000	0.0261712	0.0257477
chr1	144700000	144800000	0.0158248	0.00400792
chr1	144800000	144900000	0.0244821	0.0217644
chr1	144900000	145000000	0.01588	0.0168671
chr1	145000000	145100000	0.0244236	0.0187276
chr1	145100000	145200000	0.0261888	0.0266473
chr1	145300000	145400000	0.02644	0.0285386
chr1	145400000	145500000	0.0269601	0.0296631
chr1	145900000	146000000	0.0252661	0.0228007
chr1	146000000	146100000	0.0219894	0.0220924
chr1	146400000	146500000	0.0234416	0.0156369
chr1	152600000	152700000	0.0262917	0.0265911
chr1	152700000	152800000	0.0267262	0.0284327
chr1	152800000	152900000	0.0263783	0.0264732
chr1	152900000	153000000	0.0261179	0.0271991
chr1	153000000	153100000	0.0269351	0.0288229
chr1	153100000	153200000	0.0257831	0.0264778
chr1	154200000	154300000	0.0144862	0.00340884
chr1	154300000	154400000	0.00771952	0.00615422
chr1	154400000	154500000	0.0256735	0.0239244
chr1	154500000	154600000	0.00164426	0.00191217
chr1	154700000	154800000	0.0169703	0.0144246
chr1	154800000	154900000	0.0251732	0.024587
chr1	154900000	155000000	0.0262985	0.0282988
chr1	155000000	155100000	0.0260363	0.0269952
chr1	155100000	155200000	0.0265642	0.028506
chr1	155200000	155300000	0.0180226	0.00504864
chr1	155500000	155600000	0.0147552	0.00831057
chr1	155600000	155700000	0.0238797	0.0202981
chr1	155700000	155800000	0.0203497	0.020087
chr1	155800000	155900000	0.0246033	0.0235154
chr1	155900000	156000000	0.0254448	0.0235601
chr1	156000000	156100000	0.0247122	0.0246428
chr1	156100000	156200000	0.0239595	0.0205517
chr1	156200000	156300000	0.0239724	0.0236332
chr1	162200000	162300000	0.0246451	0.0207156
chr1	162300000	162400000	0.00348789	0.0111371
chr1	165700000	165800000	0.0266163	0.0281971
chr1	165800000	165900000	0.0267467	0.0291719
chr1	165900000	166000000	0.0252713	0.0262049
chr1	166000000	166100000	0.0249419	0.0269712
chr1	166100000	166200000	0.0252241	0.0260146
chr1	166200000	166300000	0.0244601	0.0248609
chr1	166300000	166400000	0.0238984	0.0235314
chr1	166700000	166800000	0.00712623	0.00903619
chr1	166900000	167000000	0.0160603	0.0156539
chr1	167000000	167100000	0.0220028	0.0186458
chr1	167100000	167200000	0.0209222	0.0190424
chr1	167200000	167300000	0.0234607	0.0239571
chr1	167300000	167400000	0.021553	0.0236878
chr1	167400000	167500000	0.026208	0.0280754
chr1	167500000	167600000	0.0261173	0.0287101
chr1	167600000	167700000	0.0257255	0.0265984
chr1	167700000	167800000	0.0264967	0.028426
chr1	167800000	167900000	0.00786502	0.0109785
chr1	167900000	168000000	0.0173322	0.0121741
chr1	168000000	168100000	0.001482	0.00818766
chr1	168100000	168200000	0.0254446	0.026196
chr1	168200000	168300000	0.0244158	0.0250044
chr1	168600000	168700000	0.0244042	0.0210658
chr1	168700000	168800000	0.0253682	0.0263231
chr1	168800000	168900000	0.0234303	0.022392
chr1	168900000	169000000	0.0140208	0.0129736
chr1	169000000	169100000	0.0260789	0.0275534
chr1	169100000	169200000	0.026318	0.0285832
chr1	169200000	169300000	0.0263107	0.0281044
chr1	169300000	169400000	0.0265758	0.0291692
chr1	169400000	169500000	0.0253682	0.0269073
chr1	169500000	169600000	0.0118797	0.00744093
chr1	169800000	169900000	0.00865363	0.00827876
chr1	169900000	170000000	0.00581194	7.59312e-05
chr1	170100000	170200000	0.0254784	0.0256408
chr1	170200000	170300000	0.0231451	0.0231429
chr1	170300000	170400000	0.014612	0.0121316
chr1	170400000	170500000	0.0257856	0.0271352
chr1	170500000	170600000	0.0261515	0.0281149
chr1	170600000	170700000	0.0242102	0.0245157
chr1	170700000	170800000	0.0228766	0.0253374
chr1	170800000	170900000	0.0236721	0.0242307
chr1	170900000	171000000	0.0251857	0.0258292
chr1	171000000	171100000	0.0218959	0.0195895
chr1	171100000	171200000	0.0222394	0.0201423
chr1	171200000	171300000	0.0193019	0.0159978
chr1	171300000	171400000	0.02338	0.016892
chr1	171400000	171500000	0.024726	0.0218929
chr1	172200000	172300000	0.0160693	0.0101151
chr1	172300000	172400000	0.019344	0.0174673
chr1	173800000	173900000	0.00453076	0.00940112
chr1	173900000	174000000	0.02281	0.0231827
chr1	174000000	174100000	0.0252467	0.0265894
chr1	174100000	174200000	0.0261253	0.0278678
chr1	174200000	174300000	0.0250198	0.0262175
chr1	174300000	174400000	0.0253178	0.0269171
chr1	174400000	174500000	0.0248047	0.0267617
chr1	174500000	174600000	0.025504	0.0268131
chr1	174600000	174700000	0.0238411	0.0258164
chr1	174700000	174800000	0.0241064	0.0248452
chr1	175000000	175100000	0.0204104	0.0209476
chr1	175100000	175200000	0.0257871	0.0276196
chr1	175200000	175300000	0.0252268	0.0275517
chr1	175300000	175400000	0.0254243	0.0265643
chr1	175400000	175500000	0.0228045	0.0224647
chr1	175900000	176000000	0.011476	0.00379762
chr1	176000000	176100000	0.0186362	0.00924354
chr1	176100000	176200000	0.0197991	0.016701
chr1	176200000	176300000	0.0232513	0.0216983
chr1	176300000	176400000	0.0208727	0.015375
chr1	176600000	176700000	0.0040862	0.00236814
chr1	176900000	177000000	0.00963034	0.00798203
chr1	177000000	177100000	0.0242939	0.0178239
chr1	177400000	177500000	0.0251299	0.027077
chr1	177500000	177600000	0.0255201	0.0261569
chr1	177600000	177700000	0.0257199	0.0272008
chr1	177700000	177800000	0.0225217	0.0188953
chr1	178400000	178500000	0.0240646	0.0235871
chr1	178500000	178600000	0.0246001	0.0235733
chr1	178600000	178700000	0.0258979	0.0284285
chr1	178700000	178800000	0.0259656	0.0284642
chr1	178800000	178900000	0.0258784	0.0282975
chr1	178900000	179000000	0.0018713	0.0174021
chr1	179000000	179100000	0.008821	0.0213332
chr1	179100000	179200000	0.0256891	0.02772
chr1	179200000	179300000	0.0245146	0.0260346
chr1	179300000	179400000	0.00884562	0.00824836
chr1	179500000	179600000	0.013179	0.0159936
chr1	179600000	179700000	0.0240817	0.0234153
chr1	180100000	180200000	0.00134285	0.000541629
chr1	180300000	180400000	0.0249731	0.0263098
chr1	180400000	180500000	0.0257119	0.0266712
chr1	180500000	180600000	0.0239969	0.022059
chr1	180600000	180700000	0.0127125	0.00891243
chr1	181100000	181200000	0.0093588	0.00916127
chr1	181900000	182000000	0.023423	0.0222847
chr1	182000000	182100000	0.0157731	0.0111482
chr1	182600000	182700000	0.0243405	0.0221267
chr1	182700000	182800000	0.0245991	0.0241925
chr1	182800000	182900000	0.00357184	0.00867637
chr1	184900000	185000000	0.0110499	0.00615519
chr1	185000000	185100000	0.0251974	0.0262171
chr1	185100000	185200000	0.0245829	0.0263973
chr1	185200000	185300000	0.0235467	0.0229348
chr1	185300000	185400000	0.0253311	0.0269987
chr1	185400000	185500000	0.0258586	0.0271951
chr1	185500000	185600000	0.0261764	0.0285801
chr1	185600000	185700000	0.0258078	0.0280043
chr1	185700000	185800000	0.0244818	0.0252697
chr1	185800000	185900000	0.0247569	0.0246279
chr1	185900000	186000000	0.0226478	0.0192969
chr1	187600000	187700000	0.0117142	0.00659125
chr1	188600000	188700000	0.0232557	0.0250667
chr1	188700000	188800000	0.0256081	0.0274968
chr1	188800000	188900000	0.0243706	0.026544
chr1	188900000	189000000	0.0249789	0.0267279
chr1	189000000	189100000	0.0248368	0.0270437
chr1	189100000	189200000	0.026334	0.0288786
chr1	189200000	189300000	0.0160456	0.0145802
chr1	190300000	190400000	0.0165614	0.0100037
chr1	190400000	190500000	0.0239517	0.0217095
chr1	190500000	190600000	0.0188153	0.0196914
chr1	192600000	192700000	0.00635435	0.000332764
chr1	192700000	192800000	0.0220055	0.0218609
chr1	192900000	193000000	0.0258609	0.0281735
chr1	193000000	193100000	0.0253668	0.0268407
chr1	193100000	193200000	0.0240492	0.0241752
chr1	193300000	193400000	0.0220222	0.0210216
chr1	193400000	193500000	0.0240441	0.0260575
chr1	193500000	193600000	0.023457	0.0235686
chr1	193600000	193700000	0.017858	0.0102026
chr1	193700000	193800000	0.0241145	0.0242856
chr1	193800000	193900000	0.0181814	0.0174282
chr1	193900000	194000000	0.0213561	0.0192634
chr1	194000000	194100000	0.00523159	0.00283069
chr1	194100000	194200000	0.0237233	0.024719
chr1	194200000	194300000	0.0259048	0.0277978
chr1	194300000	194400000	0.0256677	0.0276516
chr1	194400000	194500000	0.0255671	0.0281426
chr1	194500000	194600000	0.0206196	0.0216472
chr1	194600000	194700000	0.0238911	0.0245004
chr1	194700000	194800000	0.0255266	0.0273603
chr1	194800000	194900000	0.0242779	0.0251368
chr1	194900000	195000000	0.0182365	0.0190801
chr1	195000000	195100000	0.022592	0.0239132
chr1	195100000	195200000	0.0243223	0.0255489
chr1	195200000	195300000	0.0249251	0.0273136
chr1	195300000	195400000	0.0253531	0.0271222
chr1	195400000	195500000	0.0246697	0.0267878
chr1	195500000	195600000	0.0204088	0.0241
chr1	195600000	195700000	0.0252739	0.0274816
chr1	195700000	195800000	0.0258475	0.0286544
chr1	195800000	195900000	0.0253602	0.0280438
chr1	195900000	196000000	0.0252066	0.0276984
chr1	196000000	196100000	0.0247713	0.0252552
chr1	196100000	196200000	0.0213417	0.0224805
chr1	196200000	196300000	0	0
chr	start	end	AA	LS
chr10	0	100000	0	0
chr10	100000	200000	0	0
chr10	200000	300000	0	0
chr10	300000	400000	0	0
chr10	400000	500000	0	0
chr10	700000	800000	0.0775322	0.0703498
chr10	800000	900000	0.0797293	0.0802436
chr10	900000	1000000	0.0796329	0.0795183
chr10	1000000	1100000	0.0803719	0.0816585
chr10	1100000	1200000	0.0809887	0.08272
chr10	1200000	1300000	0.0808672	0.0828857
chr10	1300000	1400000	0.0802463	0.0823334
chr10	1400000	1500000	0.0806606	0.0822707
chr10	1500000	1600000	0.0813407	0.0833329
chr10	1600000	1700000	0.0800276	0.0809503
chr10	1700000	1800000	0.0744943	0.0778605
chr10	1800000	1900000	0.0203203	0.0764883
chr10	2100000	2200000	0.00373446	0.065037
chr10	2200000	2300000	0.0655383	0.0720333
chr10	2300000	2400000	0.0808349	0.082195
chr10	2400000	2500000	0.0807598	0.0819743
chr10	2500000	2600000	0.0799298	0.0815322
chr10	2600000	2700000	0.0803959	0.0818753
chr10	2700000	2800000	0.0782037	0.0787815
chr10	2800000	2900000	0.0783165	0.0781708
chr10	2900000	3000000	0.0795212	0.0801824
chr10	3000000	3100000	0.0796499	0.0791559
chr10	3100000	3200000	0.0755526	0.0811304
chr10	3200000	3300000	0.0670916	0.0717419
chr10	3300000	3400000	0.0781651	0.0766739
chr10	3400000	3500000	0.0800039	0.0807157
chr10	3500000	3600000	0.0797301	0.0793589
chr10	3600000	3700000	0.0776344	0.0784076
chr10	3700000	3800000	0.077108	0.0790596
chr10	3800000	3900000	0.0780678	0.0761181
chr10	3900000	4000000	0.0750873	0.0778656
chr10	4000000	4100000	0.0791443	0.0791368
chr10	4100000	4200000	0.0783983	0.0783148
chr10	4200000	4300000	0.075089	0.0746257
chr10	4300000	4400000	0.0780126	0.0754287
chr10	4800000	4900000	0.0530441	0.00153863
chr10	4900000	5000000	0.0656009	0.0346133
chr10	5500000	5600000	0.0498308	0.0132658
chr10	6800000	6900000	0.0522051	0.0405492
chr10	7300000	7400000	0.0731227	0.0539491
chr10	7400000	7500000	0.0782001	0.0793169
chr10	7500000	7600000	0.0747973	0.0665088
chr10	7600000	7700000	0.0757216	0.0748976
chr10	7700000	7800000	0.0702136	0.0525655
chr10	8800000	8900000	0.0775704	0.0761508
chr10	8900000	9000000	0.0802634	0.0810921
chr10	9000000	9100000	0.0231059	0.0362415
chr10	9800000	9900000	0.0736811	0.0517766
chr10	9900000	10000000	0.067318	0.0357369
chr10	10700000	10800000	0.0710397	0.0709689
chr10	10800000	10900000	0.0782752	0.0764301
chr10	10900000	11000000	0.0806185	0.0823466
chr10	11000000	11100000	0.0796127	0.0818486
chr10	11100000	11200000	0.0783666	0.0798382
chr10	11200000	11300000	0.0767071	0.0771973
chr10	12900000	13000000	0.0552675	0.0492195
chr10	13000000	13100000	0.0698154	0.0660949
chr10	13900000	14000000	0.0680091	0.0656409
chr10	14000000	14100000	0.0709594	0.078098
chr10	14100000	14200000	0.0741212	0.0782343
chr10	14500000	14600000	0.0739842	0.0760659
chr10	14600000	14700000	0.0801646	0.0817856
chr10	14700000	14800000	0.0794811	0.0812636
chr10	14800000	14900000	0.0793325	0.0808428
chr10	14900000	15000000	0.069706	0.0732897
chr10	16700000	16800000	0.0756161	0.0742096
chr10	16800000	16900000	0.073836	0.0748244
chr10	16900000	17000000	0.0779402	0.0759213
chr10	17000000	17100000	0.0786426	0.0803573
chr10	17500000	17600000	0.0664297	0.0667484
chr10	17600000	17700000	0.0768707	0.077777
chr10	17700000	17800000	0.0794069	0.0813657
chr10	17800000	17900000	0.0781891	0.0792978
chr10	17900000	18000000	0.0738285	0.0745196
chr10	18000000	18100000	0.0736829	0.0754199
chr10	18100000	18200000	0.0396749	0.0287713
chr10	19100000	19200000	0.0755284	0.0759016
chr10	19200000	19300000	0.0801794	0.0815144
chr10	19300000	19400000	0.0805352	0.0822189
chr10	19400000	19500000	0.0803978	0.0815493
chr10	19500000	19600000	0.0794415	0.0813338
chr10	19600000	19700000	0.0805058	0.0816294
chr10	19700000	19800000	0.0802023	0.0819268
chr10	19800000	19900000	0.0795826	0.0808369
chr10	19900000	20000000	0.0787316	0.0800133
chr10	20000000	20100000	0.0792713	0.0810213
chr10	20100000	20200000	0.0799397	0.0822693
chr10	20200000	20300000	0.0794785	0.0806223
chr10	20300000	20400000	0.0738067	0.0700838
chr10	20400000	20500000	0	0
chr	start	end	AA	LS
chr11	0	100000	0.0311583	0.0609709
chr11	300000	400000	0.0605735	0.0420297
chr11	400000	500000	0.0830725	0.0846936
chr11	500000	600000	0.0839299	0.0855104
chr11	600000	700000	0.0845964	0.0857977
chr11	700000	800000	0.0821139	0.0830135
chr11	800000	900000	0.0822671	0.0838082
chr11	900000	1000000	0.0843028	0.0856725
chr11	1000000	1100000	0.0830745	0.0842481
chr11	1100000	1200000	0.0828878	0.0848159
chr11	1200000	1300000	0.0827867	0.0846821
chr11	1300000	1400000	0.0824792	0.0837544
chr11	1400000	1500000	0.0829466	0.0848935
chr11	1500000	1600000	0.0836802	0.0846803
chr11	1700000	1800000	0.0835041	0.0839492
chr11	1800000	1900000	0.0829693	0.0840582
chr11	1900000	2000000	0.0823836	0.0820975
chr11	2000000	2100000	0.082548	0.0833035
chr11	2100000	2200000	0.0814551	0.0826335
chr11	2200000	2300000	0.0791555	0.0787185
chr11	2300000	2400000	0.0730459	0.074833
chr11	2400000	2500000	0.0803291	0.080789
chr11	2500000	2600000	0.075333	0.0786262
chr11	2600000	2700000	0.0531325	0.0434818
chr11	2800000	2900000	0	0
chr11	2900000	3000000	0	0
chr11	3000000	3100000	0	0
chr11	3100000	3200000	0	0
chr11	3200000	3300000	0	0
chr11	3400000	3500000	0.0664316	0.0624628
chr11	5100000	5200000	0.0705606	0.0646765
chr11	6300000	6400000	0.0502158	0.0620381
chr11	6400000	6500000	0.0625814	0.0470524
chr11	6700000	6800000	0.0749979	0.0660328
chr11	6800000	6900000	0.0793355	0.0784201
chr11	6900000	7000000	0.0767698	0.0778937
chr11	7400000	7500000	0.0816665	0.0786435
chr11	7500000	7600000	0.0645192	0.000366785
chr11	7700000	7800000	0.0474585	0.0380759
chr11	7800000	7900000	0.0709048	0.0589369
chr11	7900000	8000000	0.0641211	0.0456408
chr11	8400000	8500000	0.0611572	0.0312202
chr11	8500000	8600000	0.0706524	0.0731663
chr11	10100000	10200000	0.0457322	0.0184734
chr11	10800000	10900000	0.0544172	0.0585182
chr11	11000000	11100000	0.0817462	0.0842013
chr11	11100000	11200000	0.0760508	0.0749609
chr11	11200000	11300000	0.0750618	0.076779
chr11	11300000	11400000	0.0783612	0.0788998
chr11	11400000	11500000	0.0807169	0.0821344
chr11	11500000	11600000	0.0784501	0.0804739
chr11	13500000	13600000	0.0299778	0.0240054
chr11	14700000	14800000	0.0582062	0.0498225
chr11	14800000	14900000	0.0598517	0.0695123
chr11	14900000	15000000	0.0388916	0.0303474
chr11	15100000	15200000	0.00817751	0.0350128
chr11	15200000	15300000	0.0598363	0.0588068
chr11	15700000	15800000	0.0720439	0.0698573
chr11	15800000	15900000	0.0572413	0.0610788
chr11	16100000	16200000	0.0453637	0.0273388
chr11	16200000	16300000	0.068964	0.0539914
chr11	17000000	17100000	0.0617424	0.0582986
chr11	17100000	17200000	0.0427053	0.0385677
chr11	17800000	17900000	0.0797943	0.0788708
chr11	17900000	18000000	0.0831754	0.0845296
chr11	18000000	18100000	0.0835726	0.0853288
chr11	18100000	18200000	0.0821048	0.0837527
chr11	18200000	18300000	0.0829909	0.0840295
chr11	18300000	18400000	0.0755116	0.0754351
chr11	18400000	18500000	0.0752983	0.0737617
chr11	18500000	18600000	0.0793418	0.0819986
chr11	18600000	18700000	0.0839317	0.0859677
chr11	18700000	18800000	0.0834816	0.0853549
chr11	18800000	18900000	0.0835222	0.0852933
chr11	18900000	19000000	0.0834451	0.0850016
chr11	19000000	19100000	0.0836014	0.0851118
chr11	19100000	19200000	0.0838487	0.0852915
chr11	19200000	19300000	0.0843759	0.0859631
chr11	19300000	19400000	0.0805286	0.0827467
chr11	19400000	19500000	0.0306331	0.0515772
chr11	19500000	19600000	0.0257263	0.050798
chr11	19600000	19700000	0.0755252	0.0803802
chr11	19700000	19800000	0.0796072	0.0837678
chr11	19800000	19900000	0.0774456	0.0791855
chr11	19900000	20000000	0.0841936	0.0857644
chr11	20000000	20100000	0.0831024	0.0838894
chr11	20100000	20200000	0.0832443	0.0839622
chr11	20200000	20300000	0	0
chr	start	end	AA	LS
chr12	0	100000	0.00850889	0.0121078
chr12	100000	200000	0.063202	0.0625704
chr12	200000	300000	0.0659179	0.0638133
chr12	500000	600000	0.0700895	0.0705843
chr12	600000	700000	0.0751018	0.0773709
chr12	700000	800000	0.0756819	0.0776038
chr12	800000	900000	0.0655301	0.0657725
chr12	1400000	1500000	0.076438	0.0783863
chr12	1500000	1600000	0.0410545	0.0560051
chr12	1700000	1800000	0.0463085	0.0353069
chr12	1800000	1900000	0.0763532	0.0784159
chr12	2200000	2300000	0.0753887	0.0772073
chr12	2300000	2400000	0.0758958	0.0776574
chr12	2400000	2500000	0.0760056	0.0778573
chr12	2500000	2600000	0.0756108	0.0771991
chr12	2600000	2700000	0.0730379	0.0762872
chr12	2700000	2800000	0.0709895	0.0755005
chr12	2800000	2900000	0.0757736	0.0772497
chr12	2900000	3000000	0.0759524	0.0778607
chr12	3000000	3100000	0.0647601	0.0691507
chr12	3100000	3200000	0.0759551	0.0776389
chr12	3200000	3300000	0.076206	0.0783741
chr12	3300000	3400000	0.0709831	0.0716141
chr12	3400000	3500000	0.07548	0.077016
chr12	3500000	3600000	0.0689995	0.0639984
chr12	4400000	4500000	0.0715792	0.0720977
chr12	4500000	4600000	0.0736686	0.0736917
chr12	4900000	5000000	0.0753843	0.0770969
chr12	5000000	5100000	0.0757816	0.0773864
chr12	5100000	5200000	0.0702169	0.0710267
chr12	5200000	5300000	0.0751125	0.07488
chr12	5300000	5400000	0.0736701	0.0756328
chr12	5800000	5900000	0.0603202	0.0541866
chr12	6300000	6400000	0.075966	0.0777118
chr12	6400000	6500000	0.076296	0.0780475
chr12	6500000	6600000	0.0761664	0.0774875
chr12	6600000	6700000	0.0760447	0.0778782
chr12	6700000	6800000	0.0746401	0.0745181
chr12	6800000	6900000	0.0761048	0.0779982
chr12	6900000	7000000	0.0686185	0.0681942
chr12	8400000	8500000	0.0645236	0.0674782
chr12	8500000	8600000	0.06878	0.0707209
chr12	8600000	8700000	0.0630704	0.0696425
chr12	8700000	8800000	0.0757754	0.0778218
chr12	8800000	8900000	0.0757841	0.0778548
chr12	8900000	9000000	0.0761332	0.0781166
chr12	9000000	9100000	0.0754945	0.077665
chr12	9100000	9200000	0.0761826	0.0782859
chr12	9500000	9600000	0.07603	0.0777714
chr12	9600000	9700000	0.0759534	0.0777376
chr12	9700000	9800000	0.0756767	0.0772982
chr12	9900000	10000000	0.0758366	0.0772538
chr12	10400000	10500000	0.053482	0.0692693
chr12	10500000	10600000	0.0761788	0.078397
chr12	10600000	10700000	0.0762724	0.0784949
chr12	10700000	10800000	0.0745935	0.0769921
chr12	10800000	10900000	0.0761203	0.0779397
chr12	10900000	11000000	0.0762292	0.0778333
chr12	11000000	11100000	0.0761239	0.0777722
chr12	11100000	11200000	0.0748757	0.0748038
chr12	11200000	11300000	0.0756746	0.0762931
chr12	11300000	11400000	0.0761633	0.0780598
chr12	11400000	11500000	0.0760006	0.0775343
chr12	11500000	11600000	0.0760246	0.0778061
chr12	11600000	11700000	0.076153	0.0781513
chr12	11700000	11800000	0.076308	0.0783425
chr12	11800000	11900000	0.0748813	0.076744
chr12	13500000	13600000	0.0580393	0.0285423
chr12	13600000	13700000	0.0752437	0.0769412
chr12	13700000	13800000	0.0713087	0.0424722
chr12	13800000	13900000	0.0567416	0.00298791
chr12	14400000	14500000	0.0761409	0.0779974
chr12	14500000	14600000	0.0762241	0.0782738
chr12	14600000	14700000	0.0695928	0.0588582
chr12	15300000	15400000	0.0757861	0.07695
chr12	15400000	15500000	0.072054	0.0656701
chr12	15500000	15600000	0.0750849	0.0758229
chr12	16000000	16100000	0.0667573	0.0719524
chr12	16300000	16400000	0.0722542	0.0743212
chr12	16400000	16500000	0.0753669	0.0770845
chr12	16500000	16600000	0.0735266	0.0740243
chr12	16700000	16800000	0.0747585	0.076669
chr12	18400000	18500000	0.0713966	0.0742047
chr12	18500000	18600000	0.0751128	0.0773582
chr12	18600000	18700000	0.0756941	0.077585
chr12	19200000	19300000	0.067026	0.0679056
chr12	19300000	19400000	0.0749538	0.0765376
chr12	19400000	19500000	0.0758249	0.0777601
chr12	19500000	19600000	0.0753412	0.0765996
chr12	19600000	19700000	0.0757261	0.0776866
chr12	19700000	19800000	0.0750966	0.076893
chr12	19900000	20000000	0.0697917	0.0635173
chr	start	end	AA	LS
chr13	0	100000	0	0
chr13	100000	200000	0	0
chr13	200000	300000	0	0
chr13	300000	400000	0	0
chr13	400000	500000	0	0
chr13	900000	1000000	0.0806345	0.08038
chr13	1000000	1100000	0.0807132	0.0803768
chr13	1100000	1200000	0.0769088	0.0788934
chr13	1400000	1500000	0.0801862	0.078112
chr13	1500000	1600000	0.0802661	0.0793853
chr13	1800000	1900000	0.0791414	0.0789908
chr13	1900000	2000000	0.0503817	0.0549034
chr13	2300000	2400000	0.0596866	0.052373
chr13	2400000	2500000	0.0807182	0.0800551
chr13	2500000	2600000	0.0791559	0.0782304
chr13	2600000	2700000	0.0800223	0.0795978
chr13	2700000	2800000	0.0802974	0.0799867
chr13	2800000	2900000	0.0803969	0.079338
chr13	2900000	3000000	0.0728599	0.0666113
chr13	3200000	3300000	0.0563922	0.0419628
chr13	4700000	4800000	0.0704687	0.0694073
chr13	7800000	7900000	0.055996	0.0726844
chr13	7900000	8000000	0.0697316	0.0734254
chr13	8100000	8200000	0.0675203	0.057282
chr13	8200000	8300000	0.0778094	0.0762883
chr13	8300000	8400000	0.080659	0.079968
chr13	8400000	8500000	0.0803711	0.0801898
chr13	8500000	8600000	0.0799718	0.0800881
chr13	8600000	8700000	0.0794983	0.0794473
chr13	8700000	8800000	0.0799657	0.0799987
chr13	8800000	8900000	0.0801131	0.079882
chr13	8900000	9000000	0.0797707	0.0798084
chr13	9000000	9100000	0.0801748	0.0800997
chr13	9100000	9200000	0.080818	0.0804696
chr13	9200000	9300000	0.0794064	0.0770146
chr13	9300000	9400000	0.0781778	0.0770332
chr13	9400000	9500000	0.0794008	0.0772067
chr13	10000000	10100000	0.0720691	0.0531588
chr13	10100000	10200000	0.0807696	0.0804348
chr13	10200000	10300000	0.0807015	0.0803244
chr13	10300000	10400000	0.0807424	0.0801279
chr13	10400000	10500000	0.0804981	0.0800362
chr13	10500000	10600000	0.0544659	0.0265018
chr13	10600000	10700000	0.0695666	0.0716541
chr13	11200000	11300000	0.0755134	0.0714498
chr13	11300000	11400000	0.0705218	0.0728186
chr13	11600000	11700000	0.0750972	0.013393
chr13	11700000	11800000	0.079577	0.0745562
chr13	12000000	12100000	0.079629	0.0778861
chr13	12100000	12200000	0.0783612	0.0768891
chr13	12200000	12300000	0.0732832	0.0729485
chr13	12900000	13000000	0.0771184	0.0782498
chr13	13000000	13100000	0.080694	0.0803798
chr13	13100000	13200000	0.0800761	0.0799276
chr13	13200000	13300000	0.0800208	0.0796688
chr13	13300000	13400000	0.0802308	0.0798689
chr13	13400000	13500000	0.080288	0.0800397
chr13	13500000	13600000	0.0806927	0.0803452
chr13	13600000	13700000	0.0787233	0.076369
chr13	13700000	13800000	0.0686656	0.0673251
chr13	13800000	13900000	0.0807357	0.0799548
chr13	13900000	14000000	0.0807487	0.0802559
chr13	14000000	14100000	0.0801755	0.0794394
chr13	14100000	14200000	0.0800644	0.0790648
chr13	14200000	14300000	0.0763171	0.0746423
chr13	14300000	14400000	0.080473	0.0798437
chr13	14400000	14500000	0.0805542	0.0792974
chr13	15200000	15300000	0.0611236	0.0456863
chr13	15700000	15800000	0.0781768	0.0765177
chr13	15800000	15900000	0.0807679	0.0801724
chr13	15900000	16000000	0.0807867	0.08004
chr13	16000000	16100000	0.00620327	0.0664459
chr13	16100000	16200000	0.0753662	0.0732764
chr13	16500000	16600000	0.0779498	0.0776525
chr13	16600000	16700000	0.0808545	0.0802923
chr13	16700000	16800000	0.0807768	0.0802833
chr13	16800000	16900000	0.0800473	0.0797392
chr13	16900000	17000000	0.080357	0.080029
chr13	17000000	17100000	0.0805513	0.0800877
chr13	17100000	17200000	0.080686	0.0800901
chr13	17200000	17300000	0.0805945	0.0803112
chr13	17300000	17400000	0.0803054	0.0799149
chr13	17400000	17500000	0.0801309	0.0799404
chr13	17500000	17600000	0.0802756	0.0801723
chr13	17600000	17700000	0.0807893	0.0800644
chr13	17800000	17900000	0.0697493	0.0695272
chr13	17900000	18000000	0.0776676	0.0765618
chr13	18200000	18300000	0.0662265	0.075445
chr13	18300000	18400000	0.0802868	0.0793704
chr13	18400000	18500000	0	0
chr	start	end	AA	LS
chr14	0	100000	0.0577761	0.0500564
chr14	700000	800000	0.0694457	0.0499329
chr14	800000	900000	0.0864193	0.0793397
chr14	900000	1000000	0.0910631	0.0850149
chr14	1000000	1100000	0.092651	0.0911186
chr14	1100000	1200000	0.0723598	0.0788848
chr14	1300000	1400000	0.076635	0.0739984
chr14	1400000	1500000	0.0485523	0.0465001
chr14	1500000	1600000	0.0695092	0.0789486
chr14	1600000	1700000	0.0843793	0.0873466
chr14	1700000	1800000	0.0868295	0.0901186
chr14	1800000	1900000	0.0377547	0.0705141
chr14	1900000	2000000	0.0467451	0.0804888
chr14	2000000	2100000	0.0826886	0.0874943
chr14	2100000	2200000	0.0920043	0.0901563
chr14	2200000	2300000	0.087972	0.0893499
chr14	2300000	2400000	0.0832704	0.0815307
chr14	2500000	2600000	0.0355476	0.0385689
chr14	2600000	2700000	0.0207772	0.0363234
chr14	3100000	3200000	0.0765537	0.0765906
chr14	3200000	3300000	0.0869912	0.0756029
chr14	3300000	3400000	0.0570225	0.0671082
chr14	3900000	4000000	0.0771284	0.0761016
chr14	4000000	4100000	0.0938144	0.0927394
chr14	4100000	4200000	0.0943037	0.0938927
chr14	4200000	4300000	0.0943107	0.0942364
chr14	4300000	4400000	0.0942579	0.0944363
chr14	4400000	4500000	0.0928574	0.0928687
chr14	4500000	4600000	0.094239	0.0940539
chr14	4600000	4700000	0.0926512	0.0932759
chr14	4700000	4800000	0.0937966	0.0940706
chr14	4800000	4900000	0.0931466	0.0926241
chr14	4900000	5000000	0.0936221	0.0939199
chr14	5000000	5100000	0.0930106	0.0938623
chr14	5100000	5200000	0.0926851	0.0931096
chr14	5200000	5300000	0.0871397	0.0891547
chr14	5300000	5400000	0.0221188	0.061323
chr14	5400000	5500000	0.0570407	0.0696166
chr14	5500000	5600000	0.0352028	0.0604091
chr14	5600000	5700000	0.024568	0.0457799
chr14	5700000	5800000	0.0804335	0.0810129
chr14	5800000	5900000	0.0866737	0.0888348
chr14	5900000	6000000	0.0728413	0.0797029
chr14	6000000	6100000	0.0872747	0.0880146
chr14	6100000	6200000	0.0907962	0.0923022
chr14	6200000	6300000	0.0928806	0.0923824
chr14	6300000	6400000	0.0913617	0.0926047
chr14	6400000	6500000	0.0922911	0.0923221
chr14	6500000	6600000	0.0925212	0.0921101
chr14	6600000	6700000	0.092664	0.0919389
chr14	6700000	6800000	0.0560987	0.0755545
chr14	6800000	6900000	0.0922414	0.090429
chr14	6900000	7000000	0.0892127	0.0845144
chr14	7400000	7500000	0.0595663	0.0487988
chr14	8300000	8400000	0.0563987	0.0341286
chr14	8400000	8500000	0.0855864	0.0773185
chr14	8500000	8600000	0.0731126	0.0801761
chr14	8600000	8700000	0.0709714	0.0574512
chr14	8700000	8800000	0.0706893	0.0665272
chr14	8800000	8900000	0.075565	0.0723993
chr14	8900000	9000000	0.0669406	0.0574695
chr14	12000000	12100000	0.072112	0.0671802
chr14	12100000	12200000	0.0842536	0.0766662
chr14	12200000	12300000	0.0878197	0.0842778
chr14	12300000	12400000	0.0931012	0.0925216
chr14	12400000	12500000	0.0937732	0.0939111
chr14	12500000	12600000	0.0936606	0.0940769
chr14	12600000	12700000	0.094129	0.093655
chr14	12700000	12800000	0.0940296	0.0941786
chr14	12800000	12900000	0.0920505	0.0930931
chr14	12900000	13000000	0.0930546	0.092601
chr14	13000000	13100000	0.0943146	0.0941797
chr14	13100000	13200000	0.0943515	0.0941043
chr14	13200000	13300000	0.0937643	0.0935593
chr14	13300000	13400000	0.0899948	0.0710213
chr14	13400000	13500000	0.0917896	0.0902537
chr14	13500000	13600000	0.0858882	0.0852965
chr14	13600000	13700000	0.0313791	0.011328
chr14	13700000	13800000	0.0652931	0.065919
chr14	13800000	13900000	0.0902996	0.0904048
chr14	13900000	14000000	0.0932444	0.0930986
chr14	14000000	14100000	0.0934714	0.0916973
chr14	14100000	14200000	0.0932392	0.0932713
chr14	14200000	14300000	0.0924123	0.0927891
chr14	15000000	15100000	0.054937	0.0711727
chr14	15100000	15200000	0	0
chr14	15200000	15300000	0	0
chr14	15300000	15400000	0	0
chr14	15400000	15500000	0	0
chr	start	end	AA	LS
chr15	0	100000	0.0796749	0.0794548
chr15	300000	400000	0.0775319	0.0706037
chr15	400000	500000	0.0970154	0.0969022
chr15	500000	600000	0.0989138	0.0970577
chr15	600000	700000	0.0987287	0.0999643
chr15	700000	800000	0.0941407	0.0946752
chr15	800000	900000	0.0696338	0.0535568
chr15	900000	1000000	0.0556029	0.0649987
chr15	1000000	1100000	0.0725769	0.0711045
chr15	1200000	1300000	0.0786277	0.0769225
chr15	1300000	1400000	0.0973235	0.0986903
chr15	1400000	1500000	0.093631	0.0931542
chr15	1500000	1600000	0.0196657	0.0390738
chr15	1800000	1900000	0.0511521	0.0358301
chr15	1900000	2000000	0.0958795	0.085118
chr15	2000000	2100000	0.0691987	0.0542737
chr15	2100000	2200000	0.0655311	0.0528995
chr15	2600000	2700000	0.0895301	0.0790758
chr15	4500000	4600000	0.095158	0.0886814
chr15	4600000	4700000	0.0956132	0.0952649
chr15	4700000	4800000	0.090098	0.0889011
chr15	4800000	4900000	0.0411989	0.0522808
chr15	4900000	5000000	0.0728631	0.064124
chr15	5000000	5100000	0.0972445	0.0985485
chr15	5100000	5200000	0.0785109	0.0740763
chr15	5200000	5300000	0.0894443	0.0885364
chr15	5300000	5400000	0.0976511	0.0961291
chr15	5400000	5500000	0.093388	0.0914997
chr15	5500000	5600000	0.0974378	0.0968035
chr15	5600000	5700000	0.0977123	0.0963192
chr15	5700000	5800000	0.0990825	0.0963352
chr15	5800000	5900000	0.098763	0.100285
chr15	5900000	6000000	0.0983908	0.099923
chr15	6000000	6100000	0.0977506	0.0967858
chr15	6100000	6200000	0.0937185	0.0902148
chr15	6200000	6300000	0.0984492	0.100522
chr15	6300000	6400000	0.0967529	0.0968536
chr15	6400000	6500000	0.0880375	0.0919365
chr15	6500000	6600000	0.0845141	0.0669552
chr15	6600000	6700000	0.0971238	0.100506
chr15	6700000	6800000	0.089731	0.0757233
chr15	6800000	6900000	0.0850381	0.0822422
chr15	6900000	7000000	0.0988724	0.097446
chr15	7000000	7100000	0.100969	0.0957496
chr15	7100000	7200000	0.0892604	0.0951639
chr15	7200000	7300000	0.103029	0.101644
chr15	7300000	7400000	0.100962	0.102084
chr15	7400000	7500000	0.101217	0.103492
chr15	7500000	7600000	0.101305	0.101087
chr15	7600000	7700000	0.101611	0.102824
chr15	7700000	7800000	0.101968	0.102103
chr15	7800000	7900000	0.0992187	0.0996551
chr15	7900000	8000000	0.0993641	0.0965264
chr15	8000000	8100000	0.0942031	0.0950292
chr15	8100000	8200000	0.0511807	0.0823164
chr15	8200000	8300000	0.0674156	0.0736783
chr15	8300000	8400000	0.0841757	0.0830786
chr15	8900000	9000000	0.069802	0.0719807
chr15	9000000	9100000	0.095091	0.0971741
chr15	9100000	9200000	0.0954928	0.0936191
chr15	9200000	9300000	0.0926406	0.0921233
chr15	9300000	9400000	0.0954988	0.10108
chr15	9400000	9500000	0.0956058	0.0965491
chr15	9800000	9900000	0.066724	0.0812082
chr15	9900000	10000000	0.0490744	0.0397002
chr15	10800000	10900000	0.0949091	0.0934154
chr15	10900000	11000000	0.101589	0.101011
chr15	11000000	11100000	0.102312	0.103304
chr15	11100000	11200000	0.101417	0.101283
chr15	11200000	11300000	0.0776004	0.0534061
chr15	11500000	11600000	0.04826	0.0683655
chr15	11600000	11700000	0.0946817	0.0872581
chr15	11700000	11800000	0.040927	0.062402
chr	start	end	AA	LS
chr17	0	100000	0	0
chr17	100000	200000	0	0
chr17	200000	300000	0	0
chr17	300000	400000	0	0
chr17	400000	500000	0	0
chr17	800000	900000	0.0776554	0.0551337
chr17	900000	1000000	0.0937831	0.0951535
chr17	1000000	1100000	0.107192	0.105648
chr17	1100000	1200000	0.107715	0.102894
chr17	1200000	1300000	0.107163	0.0914168
chr17	1300000	1400000	0.10496	0.101686
chr17	1800000	1900000	0.0672094	0.0432789
chr17	1900000	2000000	0.101402	0.0943866
chr17	2000000	2100000	0.106	0.108134
chr17	2100000	2200000	0.0471321	0.0894749
chr17	2200000	2300000	0.103739	0.099032
chr17	2300000	2400000	0.105754	0.102109
chr17	2400000	2500000	0.0930637	0.095837
chr17	5300000	5400000	0.0834683	0.0760955
chr17	5400000	5500000	0.0980373	0.0950773
chr17	5500000	5600000	0.104209	0.0992169
chr17	5600000	5700000	0.105998	0.105698
chr17	5700000	5800000	0.106886	0.103749
chr17	5800000	5900000	0.107593	0.106456
chr17	5900000	6000000	0.108355	0.10757
chr17	6000000	6100000	0.105606	0.104021
chr17	6100000	6200000	0.109209	0.107328
chr17	6200000	6300000	0.108069	0.106274
chr17	6300000	6400000	0.103749	0.105401
chr17	6400000	6500000	0.108126	0.107722
chr17	6500000	6600000	0.107925	0.104071
chr17	6600000	6700000	0.108563	0.108647
chr17	6700000	6800000	0.106954	0.104901
chr17	6800000	6900000	0.0544435	0.0818664
chr17	6900000	7000000	0.0494137	0.0844679
chr17	7100000	7200000	0.090834	0.0937607
chr17	7200000	7300000	0.109567	0.109789
chr17	7300000	7400000	0.110734	0.110163
chr17	7400000	7500000	0.0990607	0.0965626
chr17	7500000	7600000	0.107605	0.107703
chr17	7600000	7700000	0.109599	0.107487
chr17	7700000	7800000	0.109364	0.108714
chr17	7800000	7900000	0.10572	0.102682
chr17	8100000	8200000	0.0262403	0.00768268
chr17	8200000	8300000	0.109909	0.107162
chr17	8300000	8400000	0.109268	0.109566
chr17	8400000	8500000	0.106704	0.105638
chr17	8500000	8600000	0.100699	0.0988439
chr17	8600000	8700000	0.107925	0.107079
chr17	8700000	8800000	0.105632	0.104861
chr17	8800000	8900000	0.10834	0.108026
chr17	8900000	9000000	0.1095	0.107903
chr17	9000000	9100000	0.108945	0.106748
chr17	9100000	9200000	0.1099	0.108635
chr17	9200000	9300000	0.110274	0.110506
chr17	9300000	9400000	0.0958516	0.100912
chr17	9400000	9500000	0.0659885	0.0887589
chr17	9600000	9700000	0.0801134	0.0854103
chr17	9700000	9800000	0.101023	0.0978251
chr17	9800000	9900000	0.107482	0.103362
chr17	9900000	10000000	0.109961	0.107954
chr17	10000000	10100000	0.109936	0.108145
chr17	10100000	10200000	0.0809658	0.087872
chr17	10800000	10900000	0.0962293	0.0933445
chr17	10900000	11000000	0.0788808	0.0694237
chr	start	end	AA	LS
chr18	400000	500000	0.0887285	0.00930201
chr18	600000	700000	0.0957832	0.00883218
chr18	700000	800000	0.0671362	0.0667998
chr18	2300000	2400000	0.0812327	0.0668905
chr18	3400000	3500000	0.103365	0.109191
chr18	3500000	3600000	0.105209	0.110227
chr18	3600000	3700000	0.0984177	0.0990233
chr18	3700000	3800000	0.102031	0.0961782
chr18	3800000	3900000	0.0970183	0.102662
chr18	4000000	4100000	0.0990662	0.105353
chr18	4100000	4200000	0.0931738	0.102093
chr18	4200000	4300000	0.0955136	0.0977013
chr18	4300000	4400000	0.103597	0.104926
chr18	4400000	4500000	0.104492	0.10789
chr18	4500000	4600000	0.103582	0.106862
chr18	4600000	4700000	0.103134	0.106956
chr18	4700000	4800000	0.104158	0.107897
chr18	4800000	4900000	0.102366	0.104893
chr18	4900000	5000000	0.102926	0.106947
chr18	5000000	5100000	0.103086	0.105471
chr18	5100000	5200000	0.0516623	0.0583078
chr18	6400000	6500000	0.0106327	0.0364597
chr18	6500000	6600000	0.0961793	0.0992658
chr18	6600000	6700000	0.10188	0.102546
chr18	6700000	6800000	0.103314	0.106533
chr18	6800000	6900000	0.105693	0.109998
chr18	6900000	7000000	0.105351	0.109272
chr18	7000000	7100000	0.105511	0.109862
chr18	7100000	7200000	0.105004	0.10838
chr18	7200000	7300000	0.100605	0.103459
chr18	7300000	7400000	0.0628662	0.0185475
chr18	7800000	7900000	0.0437826	0.0651864
chr18	7900000	8000000	0.0165846	0.0598406
chr18	9000000	9100000	0.00589808	0.0183992
chr18	9100000	9200000	0.090943	0.0929453
chr18	9200000	9300000	0.104862	0.110857
chr18	9300000	9400000	0.104868	0.108635
chr18	9400000	9500000	0.102806	0.0965034
chr18	9500000	9600000	0.0955794	0.093747
chr18	9600000	9700000	0.0970728	0.0890821
chr18	9700000	9800000	0.0979113	0.100933
chr18	9800000	9900000	0.10482	0.109852
chr18	9900000	10000000	0.105589	0.107677
chr18	10000000	10100000	0.105654	0.110544
chr18	10100000	10200000	0.105474	0.110158
chr18	10200000	10300000	0.105051	0.110176
chr18	10300000	10400000	0.104006	0.10618
chr18	10400000	10500000	0.106036	0.111562
chr18	10500000	10600000	0.103849	0.106131
chr18	10600000	10700000	0.102773	0.106165
chr18	10700000	10800000	0.105862	0.109897
chr18	10800000	10900000	0.104905	0.107397
chr18	10900000	11000000	0.105272	0.108006
chr18	11000000	11100000	0.0972944	0.0984678
chr	start	end	AA	LS
chr19	0	100000	0.108796	0.107846
chr19	100000	200000	0.103715	0.101572
chr19	200000	300000	0.102612	0.0907955
chr19	300000	400000	0.0301603	0.0623685
chr19	2700000	2800000	0.0160181	0.0631298
chr19	2800000	2900000	0.0302632	0.0504514
chr19	3100000	3200000	0.0584372	0.092189
chr19	3400000	3500000	0.046111	0.0646969
chr19	4100000	4200000	0.10868	0.110922
chr19	4200000	4300000	0.110072	0.111632
chr19	4300000	4400000	0.108141	0.111655
chr19	4400000	4500000	0.109213	0.110578
chr19	4800000	4900000	0.105853	0.110297
chr19	4900000	5000000	0.110921	0.111186
chr19	5000000	5100000	0.111881	0.110594
chr19	5100000	5200000	0.113054	0.118423
chr19	5200000	5300000	0.112796	0.118111
chr19	5300000	5400000	0.113801	0.11901
chr19	5400000	5500000	0.113948	0.115221
chr19	5500000	5600000	0.11314	0.116566
chr19	5600000	5700000	0.1141	0.119773
chr19	5700000	5800000	0.113373	0.116824
chr19	5800000	5900000	0.114207	0.118491
chr19	5900000	6000000	0.114309	0.117604
chr19	6000000	6100000	0.113864	0.117359
chr19	6100000	6200000	0.114724	0.117066
chr19	6200000	6300000	0.114657	0.118256
chr19	6300000	6400000	0.114331	0.118717
chr19	6400000	6500000	0.114165	0.117708
chr19	6500000	6600000	0.114512	0.117757
chr19	6600000	6700000	0.11498	0.119295
chr19	6700000	6800000	0.110648	0.106122
chr19	6800000	6900000	0.114985	0.119265
chr19	6900000	7000000	0.113658	0.115025
chr19	7000000	7100000	0.112227	0.112737
chr19	7100000	7200000	0.114272	0.115786
chr19	7200000	7300000	0.114078	0.117998
chr19	7300000	7400000	0.111506	0.111233
chr19	7400000	7500000	0.0869411	0.0984416
chr19	8000000	8100000	0.0824852	0.0829013
chr19	8100000	8200000	0.104348	0.101553
chr19	8200000	8300000	0.0942381	0.0614071
chr19	8400000	8500000	0.0728098	0.0141603
chr19	8500000	8600000	0.1004	0.0950092
chr19	8600000	8700000	0.112618	0.112517
chr19	8700000	8800000	0.11353	0.117547
chr19	8800000	8900000	0.105048	0.0884449
chr19	8900000	9000000	0.105769	0.102177
chr19	9000000	9100000	0.111656	0.114636
chr19	9100000	9200000	0.108346	0.112462
chr19	9200000	9300000	0.110269	0.112545
chr19	9300000	9400000	0.109254	0.109575
chr19	9400000	9500000	0.10748	0.0954404
chr19	9500000	9600000	0.0865644	0.0621269
chr19	9800000	9900000	0.00283809	0.0156957
chr19	9900000	10000000	0.0836666	0.0912618
chr	start	end	AA	LS
chr2	0	100000	0.0290147	0.0300045
chr2	100000	200000	0.0289709	0.0310343
chr2	200000	300000	0.0284512	0.029228
chr2	300000	400000	0.0286607	0.028972
chr2	400000	500000	0.0291033	0.0305743
chr2	500000	600000	0.0293552	0.031407
chr2	600000	700000	0.0291446	0.0313762
chr2	700000	800000	0.029288	0.0314294
chr2	800000	900000	0.0294058	0.0310611
chr2	900000	1000000	0.0291051	0.0311987
chr2	1900000	2000000	0.0282227	0.0304373
chr2	2000000	2100000	0.0293997	0.0314831
chr2	2100000	2200000	0.0269216	0.0240915
chr2	2200000	2300000	0.0283335	0.0297944
chr2	2300000	2400000	0.0293875	0.0309846
chr2	2400000	2500000	0.021787	0.00812462
chr2	2600000	2700000	0.0257782	0.0193592
chr2	3200000	3300000	0.0209798	0.0182862
chr2	3400000	3500000	0.0263644	0.0238754
chr2	3500000	3600000	0.00848016	0.015884
chr2	3600000	3700000	0.0103813	0.0145795
chr2	3700000	3800000	0.018205	0.0189064
chr2	3800000	3900000	0.0287333	0.0290244
chr2	3900000	4000000	0.0294389	0.0312964
chr2	4000000	4100000	0.0294912	0.0316401
chr2	4100000	4200000	0.0282486	0.02873
chr2	4200000	4300000	0.0271617	0.0233625
chr2	4300000	4400000	0.028667	0.0297566
chr2	4400000	4500000	0.0292604	0.0314084
chr2	4500000	4600000	0.0293842	0.0316921
chr2	4600000	4700000	0.0291875	0.0309063
chr2	4700000	4800000	0.0289877	0.0312243
chr2	4800000	4900000	0.0293973	0.0314191
chr2	4900000	5000000	0.0289653	0.0302413
chr2	5000000	5100000	0.0291486	0.0312876
chr2	5100000	5200000	0.0287208	0.0300222
chr2	5200000	5300000	0.0291195	0.0300131
chr2	5300000	5400000	0.00738337	0.00857308
chr2	5800000	5900000	0.0282794	0.0245506
chr2	6200000	6300000	0.0285339	0.0296399
chr2	6300000	6400000	0.0291702	0.0310546
chr2	6400000	6500000	0.0282571	0.0272841
chr2	6500000	6600000	0.0283798	0.0288011
chr2	6600000	6700000	0.0292878	0.0310146
chr2	6700000	6800000	0.0294894	0.0309259
chr2	6800000	6900000	0.0234748	0.0256523
chr2	7800000	7900000	0.00589253	0.0110959
chr2	7900000	8000000	0.0257046	0.0228251
chr2	8000000	8100000	0.0270428	0.0266301
chr2	8500000	8600000	0.0260919	0.023179
chr2	8600000	8700000	0.0260624	0.0233303
chr2	8700000	8800000	0.0250589	0.0212946
chr2	9500000	9600000	0.0279094	0.0295722
chr2	9600000	9700000	0.00864864	0.00575914
chr2	9800000	9900000	0.0283035	0.0281664
chr2	9900000	10000000	0.0288934	0.0300648
chr2	10000000	10100000	0.0285212	0.0296265
chr2	10100000	10200000	0.0293547	0.0310684
chr2	10200000	10300000	0.0293419	0.0298208
chr2	10300000	10400000	0.0292885	0.0313499
chr2	10400000	10500000	0.0279018	0.028257
chr2	11400000	11500000	0.0169756	0.0153383
chr2	11800000	11900000	0.0283806	0.0268613
chr2	12100000	12200000	0.023011	0.0136752
chr2	12300000	12400000	0.0183058	0.013686
chr2	12500000	12600000	0.00870793	0.00500428
chr2	12600000	12700000	0.0142701	0.00627041
chr2	12700000	12800000	0.0215442	0.0128123
chr2	12800000	12900000	0.0261687	0.0241064
chr2	12900000	13000000	0.0278092	0.0287771
chr2	13000000	13100000	0.0293974	0.0314683
chr2	13100000	13200000	0.0287966	0.0308823
chr2	13200000	13300000	0.0291391	0.0300292
chr2	13300000	13400000	0.0280588	0.0277563
chr2	13400000	13500000	0.0253969	0.0236312
chr2	13500000	13600000	0.0227517	0.0186209
chr2	13600000	13700000	0.0231887	0.0191591
chr2	13700000	13800000	0.0266669	0.0261237
chr2	13800000	13900000	0.0260696	0.0235871
chr2	13900000	14000000	0.0273826	0.027304
chr2	14000000	14100000	0.0293374	0.0310189
chr2	14100000	14200000	0.029439	0.0314593
chr2	14200000	14300000	0.0292833	0.0304343
chr2	14300000	14400000	0.0290497	0.0309809
chr2	14400000	14500000	0.029043	0.0308118
chr2	14500000	14600000	0.0289163	0.0305364
chr2	14600000	14700000	0.0291096	0.0307706
chr2	14700000	14800000	0.0293078	0.0314419
chr2	14800000	14900000	0.0293281	0.0318774
chr2	14900000	15000000	0.0291107	0.0307698
chr2	15000000	15100000	0.0289776	0.0301066
chr2	15300000	15400000	0.0285627	0.0293993
chr2	15400000	15500000	0.0293606	0.0311651
chr2	15500000	15600000	0.00269982	0.0145893
chr2	15800000	15900000	0.0120337	0.014815
chr2	15900000	16000000	0.0284657	0.0290675
chr2	16000000	16100000	0.0291416	0.0301562
chr2	16100000	16200000	0.0233408	0.0193028
chr2	16700000	16800000	0.0250361	0.0230901
chr2	16800000	16900000	0.0283962	0.029936
chr2	16900000	17000000	0.0287166	0.0292629
chr2	17000000	17100000	0.0290971	0.0311159
chr2	17100000	17200000	0.0282962	0.0279979
chr2	17200000	17300000	0.0113768	0.000215246
chr2	17300000	17400000	0.0281571	0.0279255
chr2	17400000	17500000	0.0054204	0.00676135
chr2	17500000	17600000	0.029407	0.0302556
chr2	17600000	17700000	0.0271096	0.0256133
chr2	17700000	17800000	0.0286464	0.029185
chr2	17800000	17900000	0.0272021	0.0279123
chr2	17900000	18000000	0.0281553	0.027283
chr2	18000000	18100000	0.0292939	0.0311307
chr2	18700000	18800000	0.0212292	0.00532924
chr2	19600000	19700000	0.0249352	0.0228927
chr2	19700000	19800000	0.0294513	0.0313562
chr2	19800000	19900000	0.0294591	0.0315174
chr2	19900000	20000000	0.0295328	0.0314492
chr2	20000000	20100000	0.0255441	0.0196599
chr2	20300000	20400000	0.0227942	0.0198544
chr2	20400000	20500000	0.0169932	0.0103449
chr2	20500000	20600000	0.0278171	0.0270053
chr2	20600000	20700000	0.0266809	0.0275185
chr2	21700000	21800000	0.0256324	0.0226689
chr2	21800000	21900000	0.025059	0.0227484
chr2	21900000	22000000	0.0249247	0.0195752
chr2	22000000	22100000	0.0251379	0.0274613
chr2	22100000	22200000	0.0277651	0.0273256
chr2	22200000	22300000	0.0230501	0.0217492
chr2	22300000	22400000	0.0099846	0.0147492
chr2	22400000	22500000	0.0293435	0.0316543
chr2	22500000	22600000	0.0293712	0.0315126
chr2	22600000	22700000	0.0294557	0.0317993
chr2	22700000	22800000	0.0292693	0.0304702
chr2	22800000	22900000	0.0283831	0.0301681
chr2	22900000	23000000	0.0276165	0.02891
chr2	23000000	23100000	0.00606205	0.0189962
chr2	23300000	23400000	0.0290168	0.0297354
chr2	23400000	23500000	0.025267	0.024668
chr2	23500000	23600000	0.0259718	0.0211416
chr2	23600000	23700000	0.0288724	0.0280298
chr2	23700000	23800000	0.0286818	0.0300706
chr2	23800000	23900000	0.0290538	0.0292744
chr2	23900000	24000000	0.0295236	0.0315367
chr2	24000000	24100000	0.0167136	0.00406034
chr2	24100000	24200000	0.0059733	0.0103689
chr2	24200000	24300000	0.018715	0.0144772
chr2	24300000	24400000	0.00573498	0.00602218
chr2	24400000	24500000	0.0182004	0.013346
chr2	24800000	24900000	0.015308	0.0175014
chr2	26800000	26900000	0.0188928	0.00672008
chr2	28100000	28200000	0.0243202	0.0164292
chr2	28400000	28500000	0.0229348	0.0197786
chr2	28500000	28600000	0.0291978	0.0307681
chr2	29000000	29100000	0.0249897	0.0220972
chr2	29100000	29200000	0.0280937	0.0251588
chr2	29200000	29300000	0.0226753	0.0205071
chr2	29300000	29400000	0.029263	0.0303513
chr2	29400000	29500000	0.0232301	0.0250939
chr2	29900000	30000000	0.0157322	0.0136857
chr2	30900000	31000000	0.0283329	0.0281578
chr2	31000000	31100000	0.0289837	0.0299859
chr2	31100000	31200000	0.0148411	0.0109665
chr2	31200000	31300000	0.0294574	0.0315543
chr2	31300000	31400000	0.0295812	0.0317903
chr2	31600000	31700000	0.0084408	0.00508782
chr2	31800000	31900000	0.0150514	0.0168037
chr2	31900000	32000000	0.0201445	0.0148537
chr2	32000000	32100000	0.0289007	0.0310121
chr2	32100000	32200000	0.0294284	0.0315137
chr2	32200000	32300000	0.029362	0.0316553
chr2	32300000	32400000	0.0279482	0.0299348
chr2	32400000	32500000	0.0289556	0.0301218
chr2	32500000	32600000	0.0292391	0.0316136
chr2	32600000	32700000	0.0293368	0.0314476
chr2	32700000	32800000	0.0293517	0.0311294
chr2	32800000	32900000	0.00426111	0.0144216
chr2	32900000	33000000	0.0290981	0.029868
chr2	33000000	33100000	0.0289039	0.0297478
chr2	33100000	33200000	0.0292229	0.0310601
chr2	33200000	33300000	0.0286161	0.0282075
chr2	33300000	33400000	0.0288137	0.0294636
chr2	33400000	33500000	0.0292173	0.031077
chr2	33500000	33600000	0.0289541	0.029476
chr2	33600000	33700000	0.0285869	0.0289292
chr2	33700000	33800000	0.0194641	0.0236068
chr2	33800000	33900000	0.0283021	0.0276075
chr2	33900000	34000000	0.0293018	0.0313997
chr2	34000000	34100000	0.0293125	0.0315215
chr2	34100000	34200000	0.0293297	0.0310406
chr2	34200000	34300000	0.029133	0.0304274
chr2	34300000	34400000	0.0291722	0.0304609
chr2	34500000	34600000	0.0288368	0.0304605
chr2	34600000	34700000	0.0285295	0.0291934
chr2	35900000	36000000	0.0269832	0.0239849
chr2	36000000	36100000	0.0144765	0.00839837
chr2	37000000	37100000	0.0227302	0.0183558
chr2	37100000	37200000	0.0272653	0.0267219
chr2	37200000	37300000	0.0271907	0.0247249
chr2	37300000	37400000	0.0290887	0.0298764
chr2	37600000	37700000	0.028687	0.0269988
chr2	37700000	37800000	0.0275918	0.0268252
chr2	37800000	37900000	0.0279854	0.0292948
chr2	37900000	38000000	0.0294016	0.0306326
chr2	38000000	38100000	0.0292923	0.0313153
chr2	38300000	38400000	0.0275882	0.0240774
chr2	38600000	38700000	0.0288147	0.0296214
chr2	38900000	39000000	0.0269689	0.0252929
chr2	39000000	39100000	0.0285189	0.0292382
chr2	39100000	39200000	0.0274745	0.0276024
chr2	39200000	39300000	0.0280482	0.0279071
chr2	39300000	39400000	0.0292005	0.0298455
chr2	39400000	39500000	0.0286524	0.0302037
chr2	39500000	39600000	0.0286258	0.0292352
chr2	39600000	39700000	0.0279227	0.0290913
chr2	39700000	39800000	0.0284222	0.0297235
chr2	39800000	39900000	0.0290212	0.0306655
chr2	39900000	40000000	0.0292679	0.0317108
chr2	40000000	40100000	0.0291667	0.0304274
chr2	40100000	40200000	0.0287793	0.0303297
chr2	40200000	40300000	0.0285745	0.0294956
chr2	40300000	40400000	0.028278	0.0248975
chr2	40400000	40500000	0.0288569	0.028669
chr2	40500000	40600000	0.0287336	0.0281244
chr2	40600000	40700000	0.0295247	0.0312927
chr2	40700000	40800000	0.0290738	0.0302839
chr2	40800000	40900000	0.0126193	0.0114663
chr2	40900000	41000000	0.0253534	0.0181488
chr2	41000000	41100000	0.0291153	0.0308573
chr2	41100000	41200000	0.0286727	0.0293897
chr2	41200000	41300000	0.0289207	0.0294208
chr2	41300000	41400000	0.0293097	0.0309924
chr2	41400000	41500000	0.0291787	0.030642
chr2	41500000	41600000	0.0295264	0.0315836
chr2	41600000	41700000	0.0293102	0.0311902
chr2	41700000	41800000	0.00411303	0.0171275
chr2	41800000	41900000	0.0229605	0.0139186
chr2	42400000	42500000	0.0281049	0.0291831
chr2	42700000	42800000	0.0260898	0.0254294
chr2	42800000	42900000	0.0291608	0.0297325
chr2	42900000	43000000	0.029522	0.0318134
chr2	43000000	43100000	0.0295922	0.0320616
chr2	43100000	43200000	0.0254878	0.0230731
chr2	43200000	43300000	0.0272323	0.0268167
chr2	43300000	43400000	0.0250963	0.0227379
chr2	43400000	43500000	0.0164977	0.00307931
chr2	43500000	43600000	0.0157857	0.00549981
chr2	43800000	43900000	0.0294958	0.0315842
chr2	43900000	44000000	0.0243313	0.0201905
chr2	44500000	44600000	0.00680121	0.00635478
chr2	44600000	44700000	0.0269904	0.0269807
chr2	44700000	44800000	0.0246879	0.0266944
chr2	44800000	44900000	0.0294757	0.0312259
chr2	44900000	45000000	0.0295637	0.0321024
chr2	45000000	45100000	0.0251243	0.0265481
chr2	45300000	45400000	0.0237993	0.024648
chr2	45400000	45500000	0.0274567	0.0265824
chr2	45500000	45600000	0.0286541	0.0302095
chr2	45600000	45700000	0.0262681	0.027037
chr2	45700000	45800000	0.00903412	0.0196147
chr2	46100000	46200000	0.025063	0.0175155
chr2	46200000	46300000	0.0196091	0.0105379
chr2	46900000	47000000	0.029616	0.0314499
chr2	47000000	47100000	0.0295327	0.032386
chr2	47100000	47200000	0.0295814	0.0318539
chr2	47200000	47300000	0.0271536	0.023851
chr2	47400000	47500000	0.00798614	0.00825048
chr2	48100000	48200000	0.0290378	0.0306285
chr2	48200000	48300000	0.0289904	0.031022
chr2	48900000	49000000	0.0289162	0.0301855
chr2	49000000	49100000	0.028591	0.0271992
chr2	49100000	49200000	0.0289066	0.0303232
chr2	50000000	50100000	0.029138	0.0311605
chr2	50100000	50200000	0.0247363	0.0202486
chr2	50800000	50900000	0.0134677	0.011646
chr2	51000000	51100000	0.0256839	0.0207009
chr2	51300000	51400000	0.0287018	0.0285748
chr2	51600000	51700000	0.0285707	0.0262546
chr2	51700000	51800000	0.0284524	0.027703
chr2	51900000	52000000	0.0249113	0.0182794
chr2	52000000	52100000	0.0272943	0.024507
chr2	52100000	52200000	0.0212284	0.0172457
chr2	52200000	52300000	0.0216359	0.00727652
chr2	52400000	52500000	0	0
chr2	52500000	52600000	0	0
chr2	52600000	52700000	0	0
chr2	52700000	52800000	0	0
chr2	53000000	53100000	0.0222453	0.0183574
chr2	54400000	54500000	0.028453	0.0295878
chr2	54500000	54600000	0.0291134	0.028093
chr2	55100000	55200000	0.0288178	0.025366
chr2	55300000	55400000	0.0260933	0.0164169
chr2	55400000	55500000	0.0264649	0.0255706
chr2	55500000	55600000	0.0286363	0.0291215
chr2	55700000	55800000	0.0287668	0.0276565
chr2	55900000	56000000	0.0284687	0.0248854
chr2	56000000	56100000	0.0287464	0.0287637
chr2	56100000	56200000	0.0291836	0.0312012
chr2	56200000	56300000	0.0291485	0.0293018
chr2	56300000	56400000	0.029516	0.0313581
chr2	56400000	56500000	0.0290721	0.0305463
chr2	56500000	56600000	0.0292887	0.0319112
chr2	56600000	56700000	0.0293174	0.0317254
chr2	56700000	56800000	0.0294333	0.0317813
chr2	56800000	56900000	0.0294092	0.0320313
chr2	56900000	57000000	0.0170689	0.0159743
chr2	57000000	57100000	0.0157228	0.00692563
chr2	58400000	58500000	0.0276919	0.0267677
chr2	58500000	58600000	0.0271696	0.026346
chr2	58600000	58700000	0.0252723	0.0196154
chr2	58700000	58800000	0.0134697	0.00801105
chr2	58800000	58900000	0.0251552	0.0166117
chr2	58900000	59000000	0.0273977	0.0274229
chr2	59000000	59100000	0.028389	0.0283131
chr2	59100000	59200000	0.00663864	0.0175467
chr2	59400000	59500000	0.0183772	0.0207148
chr2	59500000	59600000	0.0230535	0.0222983
chr2	59600000	59700000	0.0263489	0.0274569
chr2	60400000	60500000	0.0294757	0.0321673
chr2	60500000	60600000	0.0296295	0.032253
chr2	60600000	60700000	0.0295773	0.0322107
chr2	60700000	60800000	0.0295698	0.0320664
chr2	60800000	60900000	0.0286864	0.030881
chr2	60900000	61000000	0.0293324	0.0316877
chr2	61000000	61100000	0.0288358	0.0307039
chr2	61100000	61200000	0.0285011	0.030875
chr2	61200000	61300000	0.0291965	0.0312685
chr2	61300000	61400000	0.0293733	0.0314894
chr2	61400000	61500000	0.0292425	0.0310711
chr2	61500000	61600000	0.0284879	0.0301012
chr2	61600000	61700000	0.028907	0.0310083
chr2	61700000	61800000	0.0295674	0.0321927
chr2	61800000	61900000	0.0292695	0.0319392
chr2	61900000	62000000	0.0294644	0.0320652
chr2	62000000	62100000	0.0294516	0.0321208
chr2	62100000	62200000	0.0290931	0.0320757
chr2	62200000	62300000	0.029518	0.0323464
chr2	62300000	62400000	0.0295552	0.0323102
chr2	62400000	62500000	0.0274395	0.0281777
chr2	62900000	63000000	0.0286114	0.0287324
chr2	63000000	63100000	0.029298	0.0314719
chr2	63100000	63200000	0.0256374	0.0257073
chr2	63200000	63300000	0.0272816	0.0254591
chr2	63300000	63400000	0.0266086	0.0187052
chr2	63400000	63500000	0.0204094	0.0161257
chr2	64500000	64600000	0.0275476	0.0227788
chr2	64600000	64700000	0.0160298	0.00955771
chr2	64800000	64900000	0.0295393	0.0317765
chr2	64900000	65000000	0.029561	0.0322049
chr2	65000000	65100000	0.0295256	0.0326316
chr2	65100000	65200000	0.0288689	0.0286189
chr2	65200000	65300000	0.0201599	0.0175841
chr2	65300000	65400000	0.015887	0.0155988
chr2	65400000	65500000	0.0201442	0.0140346
chr2	65500000	65600000	0.0168176	0.0133088
chr2	65600000	65700000	0.0287437	0.0271124
chr2	65700000	65800000	0.0288038	0.0294655
chr2	65800000	65900000	0.0266951	0.0236939
chr2	65900000	66000000	0.00464399	0.00760039
chr2	66000000	66100000	0.00930923	0.0191303
chr2	66100000	66200000	0.0291399	0.0311941
chr2	66200000	66300000	0.0290845	0.0315065
chr2	66300000	66400000	0.0295214	0.0319173
chr2	66400000	66500000	0.0294128	0.032075
chr2	66500000	66600000	0.0295818	0.0321797
chr2	66600000	66700000	0.0289759	0.0296792
chr2	66700000	66800000	0.019128	0.0198648
chr2	66800000	66900000	0.027265	0.0271152
chr2	67600000	67700000	0.0142591	0.0114331
chr2	67800000	67900000	0.0292506	0.0317736
chr2	68000000	68100000	0.0284081	0.0296324
chr2	68100000	68200000	0.0291163	0.0313563
chr2	68200000	68300000	0.0288559	0.0304589
chr2	68300000	68400000	0.0292944	0.0312498
chr2	68400000	68500000	0.0294866	0.0321611
chr2	68500000	68600000	0.0289648	0.0313335
chr2	75500000	75600000	0.0267526	0.0213172
chr2	75600000	75700000	0.0282719	0.0272367
chr2	75700000	75800000	0.0286359	0.0286138
chr2	75800000	75900000	0.027685	0.0268577
chr2	75900000	76000000	0.0290444	0.0308294
chr2	76000000	76100000	0.0181992	0.0251946
chr2	76100000	76200000	0.0204465	0.0156504
chr2	76300000	76400000	0.0215191	0.0226798
chr2	76400000	76500000	0.0288943	0.0286512
chr2	76500000	76600000	0.0290777	0.0304392
chr2	76600000	76700000	0.029507	0.0313903
chr2	76700000	76800000	0.0296616	0.0322281
chr2	78300000	78400000	0.0156648	0.0142012
chr2	78400000	78500000	0.0291226	0.029949
chr2	78500000	78600000	0.0288594	0.0306117
chr2	78600000	78700000	0.0288552	0.0253931
chr2	78800000	78900000	0.02741	0.0256354
chr2	78900000	79000000	0.0207207	0.0201011
chr2	79400000	79500000	0.0282839	0.0245943
chr2	79500000	79600000	0.022388	0.0225142
chr2	79600000	79700000	0.0264408	0.0255109
chr2	79800000	79900000	0.012537	0.00652038
chr2	79900000	80000000	0.029004	0.0298781
chr2	80000000	80100000	0.0295686	0.0317166
chr2	80100000	80200000	0.00262638	0.00181489
chr2	81100000	81200000	0.0293717	0.030959
chr2	81200000	81300000	0.0296028	0.0322502
chr2	81300000	81400000	0.0291226	0.0308454
chr2	81400000	81500000	0.0294063	0.0319885
chr2	83300000	83400000	0.0286801	0.0300951
chr2	83400000	83500000	0.028919	0.029844
chr2	83500000	83600000	0.0219218	0.024041
[truncated: 2,946 more rows]

## Sheet: A to B
chr	start	end	AA	LS
chr1	3600000	3700000	0.00648314	-0.00279667
chr1	3700000	3800000	0.00789315	-0.0136502
chr1	7500000	7600000	0.00525794	-0.00127065
chr1	8300000	8400000	0.00140626	-0.00543873
chr1	8800000	8900000	0.00118366	-0.00650964
chr1	9300000	9400000	0.000531018	-0.00190009
chr1	16800000	16900000	0.000799204	-0.00809643
chr1	25600000	25700000	0.00299116	-0.0140988
chr1	25800000	25900000	0.0074103	-0.00593507
chr1	38800000	38900000	0.00175939	-0.00333028
chr1	47600000	47700000	0.00021433	-0.00481384
chr1	52200000	52300000	0.00122967	-0.00435406
chr1	54800000	54900000	0.0161395	-0.0095647
chr1	55300000	55400000	0.0027788	-0.00719677
chr1	58400000	58500000	0.00146125	-0.00739465
chr1	62400000	62500000	0.00113553	-0.00788173
chr1	64300000	64400000	0.00494936	-0.0124436
chr1	64900000	65000000	0.000554666	-0.0123163
chr1	76100000	76200000	0.000482426	-0.00306811
chr1	76200000	76300000	0.00867142	-0.00660902
chr1	79500000	79600000	0.00831806	-0.000852668
chr1	81900000	82000000	0.00241489	-0.0109264
chr1	82000000	82100000	0.000703472	-0.0143863
chr1	86900000	87000000	0.0110461	-0.00765318
chr1	87100000	87200000	0.00326114	-0.00525745
chr1	89200000	89300000	0.00894756	-0.00471256
chr1	89700000	89800000	0.00390521	-0.00680272
chr1	103100000	103200000	0.0043026	-0.00693583
chr1	104100000	104200000	0.00277351	-0.00146985
chr1	111200000	111300000	0.00329846	-0.00244213
chr1	113300000	113400000	0.00587298	-0.00507331
chr1	122700000	122800000	0.00163704	-0.00045119
chr1	128200000	128300000	0.0150313	-0.00314185
chr1	128300000	128400000	0.00777465	-0.00814598
chr1	128700000	128800000	0.00408006	-0.0017479
chr1	141100000	141200000	0.0110595	-0.00629027
chr1	145500000	145600000	0.0107245	-0.00249636
chr1	152400000	152500000	0.0148665	-0.0036412
chr1	152500000	152600000	0.00118017	-0.00273062
chr1	172100000	172200000	0.00161559	-0.00859563
chr1	172600000	172700000	0.00341473	-0.00169997
chr1	176700000	176800000	0.00796991	-0.000443242
chr1	177100000	177200000	0.00522363	-0.00968833
chr	start	end	AA	LS
chr10	4600000	4700000	0.00741088	-0.0461932
chr10	4700000	4800000	0.0384751	-0.0133768
chr10	6700000	6800000	0.0112303	-0.00225216
chr10	7900000	8000000	0.0025375	-0.0220934
chr10	8600000	8700000	0.0304203	-0.0441267
chr10	10400000	10500000	0.00332505	-0.029894
chr10	14300000	14400000	0.0174805	-0.0134219
chr10	18800000	18900000	0.0243727	-0.00900546
chr	start	end	AA	LS
chr11	7600000	7700000	0.0113204	-0.014474
chr11	10400000	10500000	0.0463689	-0.0241516
chr11	15300000	15400000	0.0141758	-0.0103071
chr	start	end	AA	LS
chr12	1200000	1300000	0.0280138	-0.0140781
chr12	1300000	1400000	0.00259221	-0.0212137
chr12	1900000	2000000	0.0635053	-0.0167375
chr12	5700000	5800000	0.0381919	-0.0176882
chr12	13900000	14000000	0.053675	-0.0311335
chr	start	end	AA	LS
chr13	1600000	1700000	0.0115699	-0.00929308
chr13	4600000	4700000	0.0248892	-0.0354198
chr13	15400000	15500000	0.0177036	-0.0367511
chr13	15500000	15600000	0.0153746	-0.0245083
chr	start	end	AA	LS
chr14	7000000	7100000	0.00289616	-0.0337712
chr14	14600000	14700000	0.010292	-0.0301158
chr14	15500000	15600000	0.006752	-0.00571719
chr	start	end	AA	LS
chr15	10000000	10100000	0.0551794	-0.00104721
chr	start	end	AA	LS
chr17	7900000	8000000	0.00663401	-0.0383075
chr	start	end	AA	LS
chr18	300000	400000	0.0489318	-0.032643
chr18	500000	600000	0.09255	-0.000188384
chr18	8300000	8400000	0.015898	-0.0552337
chr	start	end	AA	LS
chr	start	end	AA	LS
chr2	2700000	2800000	0.00746009	-0.00359795
chr2	5700000	5800000	0.00460645	-0.00186809
chr2	9700000	9800000	0.00343071	-0.00865794
chr2	11700000	11800000	0.00259414	-0.00325963
chr2	12400000	12500000	0.000184325	-0.00886219
chr2	18600000	18700000	0.00128216	-0.00981455
chr2	19100000	19200000	0.000683305	-0.00314244
chr2	24700000	24800000	0.000466229	-0.000573117
chr2	26600000	26700000	0.00564477	-0.00679709
chr2	28000000	28100000	0.0148273	-0.00624747
chr2	28200000	28300000	0.000809998	-0.012023
chr2	30800000	30900000	0.0183257	-0.00325253
chr2	31500000	31600000	0.0153142	-0.00237715
chr2	43600000	43700000	0.0125526	-0.00542049
chr2	47700000	47800000	0.00764499	-0.0148144
chr2	49200000	49300000	0.0166026	-0.000725265
chr2	51200000	51300000	0.00452678	-0.00228701
chr2	51500000	51600000	0.00448701	-0.00290162
chr2	53100000	53200000	0.0186277	-0.00379919
chr2	55200000	55300000	0.00175271	-0.0118099
chr2	55800000	55900000	0.0229598	-0.00210516
chr2	59700000	59800000	0.00955745	-0.00309859
chr2	67400000	67500000	0.0146389	-0.00919672
chr2	76200000	76300000	0.00176624	-0.00201059
chr2	76800000	76900000	0.0127987	-0.00343614
chr2	84500000	84600000	0.0118753	-0.00410333
chr2	88300000	88400000	0.0144685	-0.00898193
chr2	100900000	101000000	0.0164589	-0.00368035
chr2	102100000	102200000	0.0227919	-0.00211488
chr2	102300000	102400000	0.0165173	-0.00682027
chr2	110300000	110400000	0.000454791	-0.00263325
chr2	112000000	112100000	0.00304389	-0.00120509
chr2	118700000	118800000	0.00381501	-0.00238076
chr2	124800000	124900000	0.0125967	-0.0031925
chr2	141400000	141500000	0.000391502	-0.00376071
chr2	141700000	141800000	0.00463516	-0.00369964
chr2	142000000	142100000	0.00719668	-0.00412171
chr2	142900000	143000000	0.00156217	-0.0193179
chr2	143100000	143200000	3.68838e-05	-0.00610114
chr	start	end	AA	LS
chr20	200000	300000	0.00937913	-0.022089
chr20	4900000	5000000	0.0211509	-0.0171601
chr20	5800000	5900000	0.00472212	-0.0351567
chr20	12200000	12300000	0.0141938	-0.01819
chr	start	end	AA	LS
chr	start	end	AA	LS
chr22	800000	900000	0.0162267	-0.0692254
chr	start	end	AA	LS
chr23	200000	300000	0.0248695	-0.0268354
chr	start	end	AA	LS
chr24	1100000	1200000	0.0129189	-0.00166485
chr24	5900000	6000000	0.0718456	-0.020103
chr	start	end	AA	LS
chr25	0	100000	0.0445896	-0.00858179
chr	start	end	AA	LS
chr26	4600000	4700000	0.0134455	-0.00102911
chr	start	end	AA	LS
chr27	3800000	3900000	0.0693455	-0.000975668
chr	start	end	AA	LS
chr	start	end	AA	LS
chr3	300000	400000	0.0142027	-0.00109918
chr3	2000000	2100000	0.00932097	-0.0114653
chr3	2100000	2200000	0.00441778	-0.0061576
chr3	3700000	3800000	0.0107409	-0.00511899
chr3	22600000	22700000	0.00337677	-0.00789324
chr3	30000000	30100000	0.000951978	-0.00595738
chr3	42000000	42100000	0.00102024	-0.000370366
chr3	60900000	61000000	0.0210776	-0.00810641
chr3	61400000	61500000	0.0107678	-0.00185886
chr3	68800000	68900000	0.00321152	-0.0107058
chr3	73000000	73100000	0.00630855	-0.0230102
chr3	82100000	82200000	0.011949	-0.00607104
chr3	88900000	89000000	0.0204932	-0.000146034
chr3	92200000	92300000	0.0290032	-0.0128424
chr3	97800000	97900000	0.0279829	-0.00230818
chr3	100900000	101000000	0.0159078	-0.000881834
chr3	101600000	101700000	0.0121056	-0.00573914
chr3	110500000	110600000	0.00145968	-0.00480199
chr3	111000000	111100000	0.0180474	-0.00466119
chr	start	end	AA	LS
chr33	300000	400000	0.0562721	-0.0160967
chr33	400000	500000	0.0125468	-0.0925815
chr	start	end	AA	LS
chr4	8500000	8600000	0.0145448	-0.0256871
chr4	9600000	9700000	0.00540906	-0.015879
chr4	32000000	32100000	0.00663779	-0.0154686
chr4	32100000	32200000	0.00563636	-0.0217188
chr4	47500000	47600000	0.003068	-0.0164378
chr4	52000000	52100000	0.0104434	-0.00223631
chr4	64700000	64800000	0.0264775	-0.0206422
chr4	86400000	86500000	0.0247993	-0.0125649
chr	start	end	AA	LS
chr5	3400000	3500000	0.000265777	-0.0254957
chr5	7000000	7100000	0.000878788	-0.00427493
chr5	18900000	19000000	0.010136	-0.0120936
chr5	34600000	34700000	0.00724806	-0.0302029
chr5	40800000	40900000	0.00609861	-0.0197474
chr5	44800000	44900000	0.00570965	-0.0152507
chr	start	end	AA	LS
chr6	3400000	3500000	0.036862	-0.0421261
chr6	4300000	4400000	0.0248282	-0.00744004
chr6	7700000	7800000	0.0177556	-0.0201113
chr6	9800000	9900000	0.00256845	-0.00664271
chr6	12700000	12800000	0.00289336	-0.0135867
chr6	13100000	13200000	0.00645758	-0.0119124
chr6	14600000	14700000	0.00227002	-0.0225647
chr6	17800000	17900000	0.0168863	-0.0301681
chr6	19300000	19400000	0.00425599	-0.0211096
chr6	29500000	29600000	0.0102119	-0.0222006
chr6	32400000	32500000	0.0139052	-0.00310462
chr6	34000000	34100000	0.00264194	-0.00277812
chr	start	end	AA	LS
chr7	3700000	3800000	0.0192444	-0.0131695
chr7	4400000	4500000	0.0364464	-0.0100036
chr7	9800000	9900000	0.0308909	-0.0116879
chr7	31200000	31300000	0.0499989	-0.00305525
chr	start	end	AA	LS
chr8	2600000	2700000	0.00336356	-0.0232356
chr8	12000000	12100000	0.00960731	-0.00777452
chr8	12900000	13000000	0.00733059	-0.0371712
chr8	15000000	15100000	0.00247372	-0.0322498
chr8	15800000	15900000	0.00107402	-0.0063563
chr8	17600000	17700000	0.00698729	-0.00704955
chr8	29200000	29300000	0.0116521	-0.0393243
chr8	29500000	29600000	0.00567887	-0.0184617
chr	start	end	AA	LS
chr9	3800000	3900000	0.01919	-0.0261226
chr9	5500000	5600000	0.00422916	-0.00253357
chr9	8000000	8100000	0.0169455	-0.00753149
chr9	8300000	8400000	0.0154513	-0.00433167
chr9	13700000	13800000	0.00516185	-0.056577
chr9	17100000	17200000	0.00470239	-0.0236571
chr9	17700000	17800000	0.0402189	-0.0299824
chr9	22000000	22100000	0.0353717	-0.00953904
chr	start	end	AA	LS
Z	7000000	7100000	0.00456653	-0.0107532
Z	11200000	11300000	0.0208648	-0.00145533
Z	15700000	15800000	0.0188261	-0.0013295
Z	18800000	18900000	0.0227243	-0.00863652
Z	19500000	19600000	0.000195543	-0.00602807
Z	21000000	21100000	0.00794236	-0.00547025
Z	23000000	23100000	0.0204057	-0.0124046
Z	23400000	23500000	0.0152992	-0.0273008
Z	23500000	23600000	0.00797966	-0.0257215
Z	26100000	26200000	0.0199565	-0.0168751
Z	33500000	33600000	0.0299363	-0.00434182
Z	37500000	37600000	0.00105905	-0.0249656
Z	45300000	45400000	0.0274271	-0.0114904
Z	45500000	45600000	0.00297298	-0.0157891
Z	47500000	47600000	0.031112	-0.00360924
Z	50100000	50200000	0.00220295	-0.00109699
Z	52900000	53000000	0.0180341	-0.0286909
Z	54300000	54400000	0.0012419	-0.0199348
Z	72800000	72900000	0.00822882	-0.0116537
Z	79100000	79200000	0.00185146	-0.00450006
_x001A_

## Sheet: B to A
chr	start	end	AA	LS
chr1	1900000	2000000	-0.000178033	0.00304471
chr1	2500000	2600000	-0.000253362	0.00812471
chr1	10400000	10500000	-0.010298	0.0109738
chr1	10900000	11000000	-0.00378911	0.00101451
chr1	11400000	11500000	-0.00186194	0.00219754
chr1	14600000	14700000	-0.00249264	0.00619274
chr1	22100000	22200000	-0.0110666	0.00358956
chr1	23200000	23300000	-0.00412041	0.00535777
chr1	23500000	23600000	-0.0118685	0.00186919
chr1	24400000	24500000	-0.0092667	0.00104358
chr1	25900000	26000000	-0.00806592	0.00655933
chr1	30500000	30600000	-0.00120739	0.00035206
chr1	35000000	35100000	-0.00250527	0.00270364
chr1	39500000	39600000	-0.00637706	0.00388938
chr1	41000000	41100000	-0.0129368	0.00756534
chr1	43700000	43800000	-0.00402159	0.00886444
chr1	48600000	48700000	-0.0108647	0.00828857
chr1	52800000	52900000	-0.0167012	0.00553516
chr1	52900000	53000000	-0.0165847	0.00699727
chr1	54500000	54600000	-0.00476801	0.00526113
chr1	66700000	66800000	-0.00290537	0.00714766
chr1	76600000	76700000	-0.00192269	0.00046106
chr1	84400000	84500000	-0.00458158	0.00164822
chr1	87500000	87600000	-0.00495427	0.00156506
chr1	98700000	98800000	-0.000284562	0.00538207
chr1	101000000	101100000	-0.0134192	0.00395858
chr1	103800000	103900000	-0.010433	0.00587962
chr1	111500000	111600000	-0.00769656	0.00283589
chr1	113100000	113200000	-0.0063731	0.00217861
chr1	115100000	115200000	-0.00354589	0.0177632
chr1	119600000	119700000	-0.0035566	0.00373259
chr1	121900000	122000000	-0.0124987	0.00209321
chr1	125100000	125200000	-0.00548587	0.00243282
chr1	135700000	135800000	-0.00376818	0.00472852
chr1	138100000	138200000	-0.00113648	0.0112207
chr1	138300000	138400000	-0.0111043	0.011397
chr1	145200000	145300000	-0.00660145	0.0073566
chr1	146100000	146200000	-0.00102403	0.0139801
chr1	154600000	154700000	-0.00881138	0.00131038
chr1	165600000	165700000	-0.00552112	0.00358868
chr1	172800000	172900000	-0.00650958	0.00922561
chr1	174900000	175000000	-0.00368519	0.00653946
chr1	176500000	176600000	-0.00811037	0.0013946
chr1	188500000	188600000	-0.0157695	0.00191709
chr1	192800000	192900000	-0.00273191	0.00130542
chr10	13100000	13200000	-0.0186568	0.00172878
chr10	14200000	14300000	-0.037305	0.00848686
chr10	14400000	14500000	-0.00562365	0.0364219
chr10	18700000	18800000	-0.0697264	0.00208671
chr11	1600000	1700000	-0.0443522	0.0411214
chr11	11600000	11700000	-0.0198919	0.0177214
chr12	9400000	9500000	-0.0332199	0.000770496
chr13	17700000	17800000	-0.0653085	0.0284821
chr14	3000000	3100000	-0.0212805	0.0219256
chr15	8600000	8700000	-0.0160625	0.0448932
chr15	9500000	9600000	-0.00603544	0.0155097
chr17	7000000	7100000	-0.0401359	0.0819635
chr17	9500000	9600000	-0.0119465	0.0466007
chr18	2200000	2300000	-0.0462636	0.0181068
chr18	3100000	3200000	-0.0704702	0.0274981
chr19	3200000	3300000	-0.0140414	0.0436143
chr19	3300000	3400000	-0.017	0.00772468
chr19	8300000	8400000	-0.0416387	0.00265247
chr2	3300000	3400000	-0.0106417	0.0107355
chr2	7700000	7800000	-0.000809984	0.00111268
chr2	15600000	15700000	-0.0199706	0.000499558
chr2	15700000	15800000	-0.00959686	0.00520348
chr2	23200000	23300000	-0.00805398	0.00296134
chr2	24900000	25000000	-0.000169103	0.00372325
chr2	28300000	28400000	-0.0087943	0.000181829
chr2	28600000	28700000	-0.00147147	0.00933639
chr2	29800000	29900000	-0.00441168	0.0152238
chr2	35200000	35300000	-0.0198626	0.00854093
chr2	37500000	37600000	-0.0159013	0.00121748
chr2	45100000	45200000	-0.0181152	0.0212558
chr2	45200000	45300000	-0.00261228	0.0217373
chr2	50900000	51000000	-0.0134745	0.0107283
chr2	59300000	59400000	-0.0190348	0.000522404
chr2	67700000	67800000	-0.00312051	0.00688282
chr2	79700000	79800000	-0.00369857	0.000892259
chr2	83600000	83700000	-0.00888113	0.00819689
chr2	116600000	116700000	-0.0120906	0.00178393
chr2	117900000	118000000	-0.00901338	0.00408902
chr2	119600000	119700000	-0.019978	0.0046869
chr2	119900000	120000000	-0.00187611	0.00191742
chr2	137300000	137400000	-0.00156784	0.00564987
chr2	137800000	137900000	-0.00663449	0.00474856
chr20	11300000	11400000	-0.0106614	0.0129661
chr21	2700000	2800000	-0.025687	0.0142883
chr22	2900000	3000000	-0.0832814	0.00494847
chr23	1400000	1500000	-0.00961599	0.00769151
chr23	2600000	2700000	-0.0078124	0.0326415
chr23	4400000	4500000	-0.0147627	0.0178478
chr23	5700000	5800000	-0.0136375	0.0122241
chr26	0	100000	-0.0979598	0.0236434
chr26	500000	600000	-0.0547163	0.0211318
chr26	5000000	5100000	-0.0723236	0.0251476
chr26	5100000	5200000	-0.065055	0.00901362
chr3	4900000	5000000	-0.021499	0.00705908
chr3	5100000	5200000	-0.0149335	0.0121549
chr3	5400000	5500000	-0.0249137	0.00801004
chr3	7100000	7200000	-0.00701391	0.00351588
chr3	9300000	9400000	-0.00267762	0.00621661
chr3	19100000	19200000	-0.00266845	0.0217918
chr3	21200000	21300000	-0.0167365	0.00485772
chr3	26600000	26700000	-0.0227044	0.00216082
chr3	34900000	35000000	-0.00568744	0.0042313
chr3	49200000	49300000	-0.023614	0.00423525
chr3	55000000	55100000	-0.0201522	0.00350581
chr3	56000000	56100000	-0.00102584	0.0216391
chr3	58300000	58400000	-0.0203421	0.0142828
chr3	86000000	86100000	-0.0262747	0.000269061
chr3	94500000	94600000	-0.016842	0.00218468
chr3	97000000	97100000	-0.0143371	0.00433804
chr4	18600000	18700000	-0.00247183	0.00563009
chr4	33800000	33900000	-0.0198801	0.0294266
chr4	48600000	48700000	-0.0232881	0.00133025
chr4	50700000	50800000	-0.0168239	0.00581023
chr4	57800000	57900000	-0.0241322	0.0154057
chr4	57900000	58000000	-0.0158192	0.0146661
chr4	58900000	59000000	-0.00121648	0.0186289
chr4	74700000	74800000	-0.0162655	0.000714825
chr4	77100000	77200000	-0.0103165	0.00942425
chr4	81500000	81600000	-0.00222008	3.4e-06
chr4	84300000	84400000	-0.0128822	0.00701941
chr5	8800000	8900000	-0.000518403	0.00939792
chr5	15300000	15400000	-0.0395174	0.034485
chr5	15500000	15600000	-0.0330278	0.0242702
chr5	18500000	18600000	-0.0124938	0.00962015
chr5	27300000	27400000	-0.00449226	0.0153836
chr5	34200000	34300000	-0.00442319	0.0314739
chr5	44000000	44100000	-0.019436	0.0250439
chr5	44900000	45000000	-0.0356366	0.0113458
chr5	48100000	48200000	-0.00878811	0.0239358
chr6	4500000	4600000	-0.00474585	0.0484468
chr6	4600000	4700000	-0.051391	0.0152005
chr6	19900000	20000000	-0.0101365	0.0256635
chr6	26800000	26900000	-0.00157085	0.0068658
chr7	13300000	13400000	-0.0171484	0.0185683
chr7	15600000	15700000	-0.021504	0.0342288
chr7	17300000	17400000	-0.0282545	0.0308034
chr7	17600000	17700000	-0.00542517	0.0135255
chr7	26700000	26800000	-0.0396537	0.0330731
chr7	31100000	31200000	-0.0316551	0.00323931
chr7	36300000	36400000	-0.00744147	0.0072194
chr8	19900000	20000000	-0.0163551	0.0444783
chr8	20000000	20100000	-0.00313639	0.0499169
chr8	27700000	27800000	-0.00524208	0.0283374
chr9	1800000	1900000	-0.0204237	0.0301514
chr9	22600000	22700000	-0.00475301	0.0495031
chr9	22700000	22800000	-0.026603	0.0398394
chr9	23100000	23200000	-0.0641695	0.00944183
Z	15800000	15900000	-0.00861327	0.00153541
Z	18400000	18500000	-0.0281926	0.0203979
Z	20300000	20400000	-0.0129259	0.0126894
Z	32000000	32100000	-0.011956	0.0161924
Z	49900000	50000000	-0.000635865	0.0176555
Z	60500000	60600000	-0.0231919	0.00466612
Z	70300000	70400000	-0.0215724	0.00248325
Z	78600000	78700000	-0.000137345	0.0321409
Z	81400000	81500000	-0.0150513	0.0147489

## Sheet: B to B
chr	start	end	AA	LS
chr1	1300000	1400000	-0.00998552	-0.0074137
chr1	1400000	1500000	-0.017476	-0.0149337
chr1	1500000	1600000	-0.0129842	-0.0145723
chr1	1600000	1700000	-0.00186657	-0.00587766
chr1	1700000	1800000	-0.00628187	-0.00199158
chr1	2200000	2300000	-0.00996603	-0.0046558
chr1	2600000	2700000	-0.0183297	-0.0143959
chr1	2700000	2800000	-0.0113145	-0.000718279
chr1	2800000	2900000	-0.0218033	-0.0142041
chr1	2900000	3000000	-0.024916	-0.024687
chr1	3000000	3100000	-0.0211783	-0.0188377
chr1	3800000	3900000	-0.0247099	-0.0239892
chr1	3900000	4000000	-0.0246017	-0.02519
chr1	4000000	4100000	-0.0224331	-0.019127
chr1	4400000	4500000	-0.0213264	-0.020739
chr1	4500000	4600000	-0.0246867	-0.0205475
chr1	4600000	4700000	-0.0247694	-0.0244885
chr1	4700000	4800000	-0.0241481	-0.0244269
chr1	4800000	4900000	-0.0242501	-0.0219766
chr1	4900000	5000000	-0.0248288	-0.0254197
chr1	5000000	5100000	-0.0234133	-0.0243852
chr1	5100000	5200000	-0.0240774	-0.0208137
chr1	5200000	5300000	-0.0249909	-0.0230956
chr1	5300000	5400000	-0.0246869	-0.0217103
chr1	5400000	5500000	-0.0235628	-0.0180613
chr1	7100000	7200000	-0.0137005	-0.00786348
chr1	7200000	7300000	-0.0168508	-0.0131808
chr1	7600000	7700000	-0.0237885	-0.0221411
chr1	7700000	7800000	-0.0252062	-0.0239695
chr1	7800000	7900000	-0.0249774	-0.024328
chr1	7900000	8000000	-0.0252679	-0.0234971
chr1	8000000	8100000	-0.0188324	-0.0196247
chr1	8100000	8200000	-0.0199241	-0.0118137
chr1	8200000	8300000	-0.0191228	-0.0142433
chr1	8400000	8500000	-0.0132836	-0.0103826
chr1	8500000	8600000	-0.0240913	-0.0200225
chr1	8600000	8700000	-0.0227668	-0.0199136
chr1	8700000	8800000	-0.0116093	-0.00854192
chr1	8900000	9000000	-0.0207592	-0.0139095
chr1	9200000	9300000	-0.00654301	-0.00479816
chr1	9400000	9500000	-0.0242701	-0.0235209
chr1	9500000	9600000	-0.0250523	-0.0258108
chr1	9600000	9700000	-0.0236944	-0.0237856
chr1	9700000	9800000	-0.0244191	-0.024833
chr1	9800000	9900000	-0.024744	-0.0230167
chr1	9900000	10000000	-0.0245808	-0.0251255
chr1	10000000	10100000	-0.0246732	-0.0216502
chr1	10100000	10200000	-0.0201733	-0.0133971
chr1	10500000	10600000	-0.0117055	-0.00709402
chr1	10600000	10700000	-0.0233921	-0.0220203
chr1	10700000	10800000	-0.0165177	-0.0160122
chr1	10800000	10900000	-0.0102886	-0.00211934
chr1	11500000	11600000	-0.0249633	-0.0225387
chr1	11600000	11700000	-0.0239184	-0.0209264
chr1	11700000	11800000	-0.0198595	-0.0143878
chr1	11800000	11900000	-0.0235378	-0.021007
chr1	11900000	12000000	-0.0248066	-0.0224107
chr1	12000000	12100000	-0.0245485	-0.0226763
chr1	12100000	12200000	-0.0240213	-0.0223263
chr1	12200000	12300000	-0.024796	-0.0232871
chr1	12300000	12400000	-0.0234266	-0.020781
chr1	13100000	13200000	-0.0249521	-0.0219497
chr1	13200000	13300000	-0.0221254	-0.0197681
chr1	13300000	13400000	-0.0159736	-0.0118911
chr1	13400000	13500000	-0.0151206	-0.0165761
chr1	13500000	13600000	-0.0232366	-0.0231542
chr1	13600000	13700000	-0.0180367	-0.00462991
chr1	15400000	15500000	-0.0221278	-0.0160344
chr1	15500000	15600000	-0.0198235	-0.0125774
chr1	15600000	15700000	-0.0141401	-0.00860873
chr1	16300000	16400000	-0.0188174	-0.0134019
chr1	16400000	16500000	-0.0246647	-0.023571
chr1	16500000	16600000	-0.024346	-0.0242039
chr1	16600000	16700000	-0.0247822	-0.0228912
chr1	16700000	16800000	-0.0240705	-0.0218613
chr1	16900000	17000000	-0.0213328	-0.0158902
chr1	17000000	17100000	-0.00793967	-0.00933134
chr1	17100000	17200000	-0.0206019	-0.0175561
chr1	17200000	17300000	-0.0145278	-0.0105692
chr1	17300000	17400000	-0.023806	-0.0221683
chr1	17400000	17500000	-0.0239573	-0.0164215
chr1	17500000	17600000	-0.0253312	-0.0240085
chr1	17600000	17700000	-0.0252797	-0.024305
chr1	17700000	17800000	-0.0243434	-0.0237718
chr1	17800000	17900000	-0.0249687	-0.025148
chr1	17900000	18000000	-0.0254198	-0.0259982
chr1	18000000	18100000	-0.0253411	-0.0241303
chr1	18100000	18200000	-0.0251416	-0.0234804
chr1	18200000	18300000	-0.0241026	-0.0244683
chr1	18300000	18400000	-0.0255331	-0.0234756
chr1	18400000	18500000	-0.0248728	-0.023263
chr1	18500000	18600000	-0.0236179	-0.0238906
chr1	18600000	18700000	-0.0233349	-0.0237823
chr1	18900000	19000000	-0.0186797	-0.0168185
chr1	19200000	19300000	-0.0215886	-0.0203752
chr1	19300000	19400000	-0.0247608	-0.0203944
chr1	19400000	19500000	-0.0229547	-0.0210354
chr1	19500000	19600000	-0.0241662	-0.0217524
chr1	19600000	19700000	-0.0243343	-0.0225112
chr1	19700000	19800000	-0.0188722	-0.0160721
chr1	19800000	19900000	-0.024709	-0.0209786
chr1	19900000	20000000	-0.0235453	-0.0221273
chr1	20000000	20100000	-0.0224396	-0.0221066
chr1	20100000	20200000	-0.0167366	-0.00856958
chr1	20800000	20900000	-0.0101984	-0.00646181
chr1	20900000	21000000	-0.0223105	-0.019835
chr1	21000000	21100000	-0.0242976	-0.0238522
chr1	21100000	21200000	-0.0253195	-0.024113
chr1	21200000	21300000	-0.0246897	-0.0232207
chr1	21300000	21400000	-0.0247358	-0.0256764
chr1	21400000	21500000	-0.0254668	-0.0260527
chr1	21500000	21600000	-0.0249826	-0.0230547
chr1	21600000	21700000	-0.0232586	-0.0228255
chr1	21700000	21800000	-0.0172478	-0.0161811
chr1	21800000	21900000	-0.0216669	-0.0200551
chr1	21900000	22000000	-0.0240533	-0.0206689
chr1	22000000	22100000	-0.0146616	-0.01682
chr1	22400000	22500000	-0.0223066	-0.0183748
chr1	22500000	22600000	-0.0217439	-0.0201333
chr1	22600000	22700000	-0.0234625	-0.023209
chr1	22700000	22800000	-0.0249691	-0.0234434
chr1	22800000	22900000	-0.000234818	-0.00765888
chr1	22900000	23000000	-0.0241561	-0.0225333
chr1	23000000	23100000	-0.0231778	-0.0222986
chr1	23100000	23200000	-0.0212675	-0.0173773
chr1	23600000	23700000	-0.0139962	-0.00930003
chr1	23700000	23800000	-0.0158938	-0.0121948
chr1	23800000	23900000	-0.0234392	-0.0223279
chr1	23900000	24000000	-0.0256839	-0.0245781
chr1	24000000	24100000	-0.0250075	-0.0250277
chr1	24100000	24200000	-0.0247182	-0.0241095
chr1	24200000	24300000	-0.0210166	-0.0128448
chr1	24500000	24600000	-0.0105906	-0.0159008
chr1	24600000	24700000	-0.0197776	-0.0141587
chr1	25200000	25300000	-0.019578	-0.0170886
chr1	25300000	25400000	-0.022129	-0.0216979
chr1	25400000	25500000	-0.0132693	-0.0109327
chr1	26500000	26600000	-0.0241944	-0.0199581
chr1	26600000	26700000	-0.014617	-0.00639246
chr1	27100000	27200000	-0.0177397	-0.00741208
chr1	27200000	27300000	-0.0074335	-0.00659039
chr1	27300000	27400000	-0.0233016	-0.0206206
chr1	27400000	27500000	-0.0245305	-0.0218411
chr1	27500000	27600000	-0.0246508	-0.0231194
chr1	27600000	27700000	-0.0247036	-0.0236056
chr1	27700000	27800000	-0.0248694	-0.0247934
chr1	27800000	27900000	-0.0252282	-0.0264245
chr1	27900000	28000000	-0.0259232	-0.0261052
chr1	28000000	28100000	-0.0254289	-0.0254991
chr1	28100000	28200000	-0.0250437	-0.0243533
chr1	28200000	28300000	-0.0248518	-0.0257004
chr1	28300000	28400000	-0.0232756	-0.021796
chr1	28600000	28700000	-0.0219023	-0.020786
chr1	28700000	28800000	-0.0226989	-0.0217154
chr1	28800000	28900000	-0.0241468	-0.0219452
chr1	28900000	29000000	-0.0239688	-0.0240378
chr1	29000000	29100000	-0.0226531	-0.0213267
chr1	29100000	29200000	-0.0247406	-0.0243211
chr1	29200000	29300000	-0.0246018	-0.0237198
chr1	29300000	29400000	-0.0246953	-0.0244818
chr1	29400000	29500000	-0.0199435	-0.0194901
chr1	29800000	29900000	-0.0148393	-0.00823967
chr1	30200000	30300000	-0.0162461	-0.00146416
chr1	30300000	30400000	-0.0241634	-0.0193716
chr1	30400000	30500000	-0.0232526	-0.0168767
chr1	31200000	31300000	-0.0170162	-0.0112071
chr1	31300000	31400000	-0.0251109	-0.0241067
chr1	31400000	31500000	-0.014128	-0.0162721
chr1	31500000	31600000	-0.0238914	-0.0224077
chr1	31600000	31700000	-0.0223899	-0.0192575
chr1	31800000	31900000	-0.0210806	-0.0172314
chr1	31900000	32000000	-0.0241019	-0.0229708
chr1	32100000	32200000	-0.0237925	-0.0194989
chr1	32200000	32300000	-0.0251605	-0.0247394
chr1	32300000	32400000	-0.025338	-0.0260697
chr1	32400000	32500000	-0.0248925	-0.02705
chr1	32500000	32600000	-0.0258748	-0.0252756
chr1	32600000	32700000	-0.0168252	-0.012773
chr1	32700000	32800000	-0.0246201	-0.024131
chr1	32800000	32900000	-0.0202266	-0.0137722
chr1	33100000	33200000	-0.00870271	-0.00343573
chr1	33200000	33300000	-0.0143595	-0.006634
chr1	33300000	33400000	-0.0145013	-0.0146035
chr1	34400000	34500000	-0.0182399	-0.00881977
chr1	34500000	34600000	-0.0207885	-0.0146113
chr1	34600000	34700000	-0.0226331	-0.0194679
chr1	35900000	36000000	-0.0202694	-0.00455017
chr1	36000000	36100000	-0.0211477	-0.0179765
chr1	36100000	36200000	-0.0244094	-0.0222355
chr1	36200000	36300000	-0.0219297	-0.0203304
chr1	36500000	36600000	-0.0221575	-0.0166314
chr1	36600000	36700000	-0.023263	-0.0164165
chr1	36700000	36800000	-0.024974	-0.0249654
chr1	36800000	36900000	-0.0252853	-0.0244058
chr1	36900000	37000000	-0.0258697	-0.0255824
chr1	37000000	37100000	-0.0253781	-0.0256333
chr1	37100000	37200000	-0.0254912	-0.0237151
chr1	37200000	37300000	-0.0251817	-0.0243044
chr1	37300000	37400000	-0.0247318	-0.0251835
chr1	37400000	37500000	-0.0236077	-0.0243934
chr1	37500000	37600000	-0.0240204	-0.0234587
chr1	37600000	37700000	-0.020419	-0.018993
chr1	37700000	37800000	-0.00915633	-0.00393601
chr1	38400000	38500000	-0.0186498	-0.00263412
chr1	38500000	38600000	-0.0146131	-0.0195364
chr1	38900000	39000000	-0.0155026	-0.00724319
chr1	39000000	39100000	-0.0237969	-0.015568
chr1	39100000	39200000	-0.0226927	-0.0174946
chr1	39200000	39300000	-0.0251303	-0.0228956
chr1	39300000	39400000	-0.0242333	-0.0157465
chr1	39400000	39500000	-0.021022	-0.0207689
chr1	39800000	39900000	-0.0207317	-0.0143184
chr1	40100000	40200000	-0.0202584	-0.0167218
chr1	40200000	40300000	-0.0240658	-0.021982
chr1	40300000	40400000	-0.0240561	-0.0249795
chr1	40400000	40500000	-0.0221354	-0.0190693
chr1	40500000	40600000	-0.023538	-0.0234773
chr1	40600000	40700000	-0.0229211	-0.0213453
chr1	40700000	40800000	-0.0118843	-0.00672398
chr1	41100000	41200000	-0.0230053	-0.0199061
chr1	41200000	41300000	-0.0245658	-0.0240351
chr1	41300000	41400000	-0.0238524	-0.0217462
chr1	41400000	41500000	-0.0246662	-0.0228807
chr1	41500000	41600000	-0.025205	-0.0250559
chr1	41600000	41700000	-0.0253417	-0.0251163
chr1	41700000	41800000	-0.0257794	-0.0252869
chr1	41800000	41900000	-0.025991	-0.0263273
chr1	41900000	42000000	-0.0255716	-0.0260526
chr1	42000000	42100000	-0.0252636	-0.0246922
chr1	42100000	42200000	-0.0243872	-0.0253164
chr1	42200000	42300000	-0.0259942	-0.0260681
chr1	42300000	42400000	-0.0256084	-0.0268045
chr1	42400000	42500000	-0.0263567	-0.0261885
chr1	42500000	42600000	-0.0261033	-0.0258319
chr1	42600000	42700000	-0.0254813	-0.0264688
chr1	42700000	42800000	-0.024206	-0.021098
chr1	42800000	42900000	-0.000620232	-0.00851346
chr1	42900000	43000000	-0.0215171	-0.021819
chr1	43000000	43100000	-0.0222331	-0.0243768
chr1	43100000	43200000	-0.00622153	-0.00551256
chr1	43800000	43900000	-0.0162873	-0.00614009
chr1	45900000	46000000	-0.0101083	-0.0016464
chr1	46000000	46100000	-0.00860207	-0.00730522
chr1	46100000	46200000	-0.0245498	-0.0249714
chr1	46200000	46300000	-0.0250487	-0.0249855
chr1	46300000	46400000	-0.0256742	-0.0255769
chr1	46400000	46500000	-0.0253185	-0.0259802
chr1	46500000	46600000	-0.0242942	-0.0234257
chr1	46800000	46900000	-0.0236568	-0.0228378
chr1	46900000	47000000	-0.0252441	-0.0262303
chr1	47000000	47100000	-0.0257336	-0.0267385
chr1	47100000	47200000	-0.0210981	-0.0216532
chr1	47300000	47400000	-0.0188079	-0.0145084
chr1	47400000	47500000	-0.024069	-0.0234957
chr1	47500000	47600000	-0.0264355	-0.0280849
chr1	52300000	52400000	-0.0253569	-0.0250962
chr1	52400000	52500000	-0.0258567	-0.0257275
chr1	52500000	52600000	-0.025745	-0.0258679
chr1	52600000	52700000	-0.0244886	-0.0232392
chr1	54400000	54500000	-0.0124408	-0.00942104
chr1	54900000	55000000	-0.0257298	-0.0263177
chr1	55000000	55100000	-0.0261037	-0.0273386
chr1	55100000	55200000	-0.0224947	-0.0191849
chr1	55400000	55500000	-0.00566121	-0.00959786
chr1	55800000	55900000	-0.0160622	-0.00991564
chr1	55900000	56000000	-0.0241138	-0.0175753
chr1	57100000	57200000	-0.0219837	-0.0122043
chr1	57200000	57300000	-0.0250364	-0.0205072
chr1	57500000	57600000	-0.0163162	-0.0174089
chr1	57600000	57700000	-0.0256995	-0.0251623
chr1	57700000	57800000	-0.0249038	-0.0270481
chr1	57800000	57900000	-0.0257177	-0.0264063
chr1	57900000	58000000	-0.0266277	-0.0275096
chr1	58000000	58100000	-0.0262312	-0.0279793
chr1	58100000	58200000	-0.0262973	-0.0277571
chr1	58200000	58300000	-0.00758597	-0.0142685
chr1	58300000	58400000	-0.016906	-0.00834195
chr1	58500000	58600000	-0.0266116	-0.0280823
chr1	58600000	58700000	-0.0264455	-0.0272399
chr1	58700000	58800000	-0.0264191	-0.027728
chr1	58800000	58900000	-0.0253926	-0.026132
chr1	59100000	59200000	-0.0200626	-0.0192434
chr1	59200000	59300000	-0.0249079	-0.0238618
chr1	59300000	59400000	-0.0148797	-0.0158156
chr1	60100000	60200000	-0.0159212	-0.0137703
chr1	62500000	62600000	-0.0239996	-0.0207405
chr1	62600000	62700000	-0.0208514	-0.0142963
chr1	62800000	62900000	-0.0257255	-0.0249915
chr1	62900000	63000000	-0.0211035	-0.0147132
chr1	63100000	63200000	-0.00160851	-0.00263932
chr1	63200000	63300000	-0.0254826	-0.0265775
chr1	63300000	63400000	-0.0255472	-0.0256962
chr1	63400000	63500000	-0.0261724	-0.0245662
chr1	63500000	63600000	-0.0262073	-0.0282703
chr1	63600000	63700000	-0.0262409	-0.0284551
chr1	63700000	63800000	-0.0265884	-0.0285654
chr1	63800000	63900000	-0.0255918	-0.0241246
chr1	63900000	64000000	-0.0244895	-0.019695
chr1	64000000	64100000	-0.024692	-0.0256836
chr1	64100000	64200000	-0.0255303	-0.0264062
chr1	64200000	64300000	-0.0254636	-0.0237803
chr1	64700000	64800000	-0.0243164	-0.0239015
chr1	64800000	64900000	-0.025172	-0.0258575
chr1	65100000	65200000	-0.0194724	-0.0128568
chr1	65200000	65300000	-0.0242359	-0.0233197
chr1	65500000	65600000	-0.0108649	-0.00389085
chr1	65600000	65700000	-0.0163178	-0.0191536
chr1	65700000	65800000	-0.0206171	-0.0233083
chr1	65800000	65900000	-0.0216457	-0.0146244
chr1	65900000	66000000	-0.017643	-0.0153273
chr1	66000000	66100000	-0.00876693	-0.00937856
chr1	66100000	66200000	-0.0164564	-0.0149487
chr1	66200000	66300000	-0.021702	-0.0197478
chr1	66300000	66400000	-0.0243374	-0.0197024
chr1	66400000	66500000	-0.0208125	-0.0170487
chr1	67100000	67200000	-0.0184094	-0.0170731
chr1	68600000	68700000	-0.00831016	-0.00861323
chr1	68700000	68800000	-0.0245768	-0.0248975
chr1	68800000	68900000	-0.00552288	-0.00997245
chr1	68900000	69000000	-0.0209452	-0.0221526
chr1	69000000	69100000	-0.0108227	-0.00928996
chr1	69300000	69400000	-0.0249234	-0.0224138
chr1	69400000	69500000	-0.0241486	-0.0258109
chr1	69500000	69600000	-0.0259909	-0.0240713
chr1	69600000	69700000	-0.023278	-0.0234788
chr1	69800000	69900000	-0.00481988	-0.0101309
chr1	69900000	70000000	-0.0238608	-0.0221417
chr1	70000000	70100000	-0.0222165	-0.0251998
chr1	70100000	70200000	-0.0194866	-0.018686
chr1	70200000	70300000	-0.00418433	-0.00577442
chr1	70400000	70500000	-0.0132725	-0.0117946
chr1	70500000	70600000	-0.00530118	-0.0096359
chr1	70600000	70700000	-0.00749493	-0.00622881
chr1	70700000	70800000	-0.0215601	-0.0149816
chr1	70800000	70900000	-0.0180937	-0.0170629
chr1	72400000	72500000	-0.000637139	-0.000295641
chr1	72500000	72600000	-0.00562402	-0.0064621
chr1	72600000	72700000	-0.000863362	-0.00136079
chr1	72700000	72800000	-0.00718275	-0.00667403
chr1	72800000	72900000	-0.00957536	-0.0062464
chr1	72900000	73000000	-0.00434701	-0.00464744
chr1	73000000	73100000	-0.00322552	-0.00639243
chr1	73300000	73400000	-0.00399465	-0.00391714
chr1	73500000	73600000	-0.00972855	-0.00841536
chr1	73600000	73700000	-0.0209423	-0.0219155
chr1	73700000	73800000	-0.0204014	-0.0216698
chr1	73800000	73900000	-0.0208334	-0.018878
chr1	73900000	74000000	-0.0215533	-0.0213528
chr1	74000000	74100000	-0.021993	-0.0232886
chr1	74100000	74200000	-0.0227933	-0.0262916
chr1	74200000	74300000	-0.0251504	-0.0248539
chr1	74300000	74400000	-0.0242784	-0.0247328
chr1	74400000	74500000	-0.0249157	-0.0240342
chr1	74500000	74600000	-0.0219669	-0.0214713
chr1	74600000	74700000	-0.0116332	-0.0162486
chr1	74700000	74800000	0	0
chr1	74800000	74900000	0	0
chr1	74900000	75000000	0	0
chr1	75000000	75100000	0	0
chr1	75100000	75200000	-0.0102497	-0.00716745
chr1	75200000	75300000	-0.0180598	-0.00511351
chr1	76300000	76400000	-0.0237728	-0.0245924
chr1	76400000	76500000	-0.0209496	-0.0234407
chr1	77800000	77900000	-0.0224033	-0.0217964
chr1	77900000	78000000	-0.025431	-0.0237598
chr1	78000000	78100000	-0.0228508	-0.019796
chr1	78100000	78200000	-0.0230335	-0.0239727
chr1	78200000	78300000	-0.0196907	-0.0154998
chr1	80900000	81000000	-0.0217891	-0.00955302
chr1	81000000	81100000	-0.0249959	-0.0236237
chr1	81100000	81200000	-0.0242929	-0.0252103
chr1	81200000	81300000	-0.0251665	-0.0209943
chr1	81300000	81400000	-0.0227696	-0.0224646
chr1	81400000	81500000	-0.0155856	-0.0180102
chr1	81500000	81600000	-0.0209988	-0.0239963
chr1	81600000	81700000	-0.025441	-0.0278768
chr1	81700000	81800000	-0.0251827	-0.025265
chr1	81800000	81900000	-0.0222678	-0.0269271
chr1	82100000	82200000	-0.012501	-0.0155569
chr1	82200000	82300000	-0.0169939	-0.0138469
chr1	82300000	82400000	-0.0166904	-0.0135232
chr1	85000000	85100000	-0.0206449	-0.0135969
chr1	85500000	85600000	-0.0225173	-0.0213604
chr1	85600000	85700000	-0.0231999	-0.0239365
chr1	85700000	85800000	-0.0242569	-0.023255
chr1	85800000	85900000	-0.0246602	-0.0247363
chr1	85900000	86000000	-0.0245976	-0.0233516
chr1	86000000	86100000	-0.025172	-0.0261209
chr1	86100000	86200000	-0.0239668	-0.0240213
chr1	86200000	86300000	-0.0248244	-0.0250698
chr1	86300000	86400000	-0.02569	-0.027169
chr1	86400000	86500000	-0.0257348	-0.0274733
chr1	86500000	86600000	-0.0205325	-0.0186992
chr1	86600000	86700000	-0.00403043	-0.0170297
chr1	86800000	86900000	-0.0142227	-0.00999606
chr1	87000000	87100000	-0.00407883	-0.0116135
chr1	87600000	87700000	-0.0119942	-0.0110237
chr1	87700000	87800000	-0.0226501	-0.0259068
chr1	87800000	87900000	-0.0252876	-0.02629
chr1	87900000	88000000	-0.0235212	-0.0219211
chr1	88000000	88100000	-0.025198	-0.024979
chr1	88100000	88200000	-0.0251593	-0.025203
chr1	88600000	88700000	-0.00267689	-0.00456882
chr1	88800000	88900000	-0.00357559	-0.00654993
chr1	88900000	89000000	-0.0251369	-0.0271245
chr1	89000000	89100000	-0.0247039	-0.0267894
chr1	89100000	89200000	-0.0153075	-0.00745577
chr1	89300000	89400000	-0.0183421	-0.0147132
chr1	89400000	89500000	-0.0103814	-0.00670338
chr1	89500000	89600000	-0.0181283	-0.0212916
chr1	89800000	89900000	-0.0260157	-0.0248913
chr1	89900000	90000000	-0.0266316	-0.025663
chr1	90000000	90100000	-0.0260278	-0.0288363
chr1	90100000	90200000	-0.0248849	-0.0284999
chr1	90200000	90300000	-0.02588	-0.0264928
chr1	90300000	90400000	-0.0262878	-0.0251548
chr1	90400000	90500000	-0.0261365	-0.0286789
chr1	90500000	90600000	-0.0266872	-0.0282023
chr1	90600000	90700000	-0.0267859	-0.026753
chr1	90700000	90800000	-0.0265487	-0.0257432
chr1	90800000	90900000	-0.0264174	-0.0278021
chr1	90900000	91000000	-0.0261973	-0.0279838
chr1	91000000	91100000	-0.0252791	-0.0263974
chr1	91100000	91200000	-0.0244484	-0.0221814
chr1	92600000	92700000	-0.0225122	-0.0202851
chr1	92700000	92800000	-0.0257674	-0.0268308
chr1	92800000	92900000	-0.0179477	-0.00949265
chr1	93100000	93200000	-0.0246299	-0.020516
chr1	93200000	93300000	-0.0250106	-0.026343
chr1	93300000	93400000	-0.0262753	-0.0289569
chr1	93400000	93500000	-0.0265864	-0.0258231
chr1	93500000	93600000	-0.0261585	-0.0273454
chr1	93600000	93700000	-0.0268319	-0.0290957
chr1	93700000	93800000	-0.0264914	-0.0279631
chr1	93800000	93900000	-0.0260524	-0.0266869
chr1	93900000	94000000	-0.0255351	-0.0263621
chr1	94000000	94100000	-0.0267747	-0.0289117
chr1	94100000	94200000	-0.0255127	-0.0290266
chr1	94200000	94300000	-0.0263652	-0.0281547
chr1	94300000	94400000	-0.0257882	-0.0280317
chr1	94400000	94500000	-0.0265102	-0.0289831
chr1	94500000	94600000	-0.0261554	-0.0291545
chr1	94600000	94700000	-0.0264662	-0.028514
chr1	94700000	94800000	-0.0262019	-0.0282771
chr1	94800000	94900000	-0.0265155	-0.0213424
chr1	94900000	95000000	-0.0223852	-0.0200468
chr1	95000000	95100000	-0.00728278	-0.00471649
chr1	95200000	95300000	-0.020555	-0.0197097
chr1	95300000	95400000	-0.0248277	-0.0270569
chr1	95400000	95500000	-0.0267685	-0.0286182
chr1	95500000	95600000	-0.0261824	-0.0276064
chr1	95600000	95700000	-0.0252315	-0.0270439
chr1	95700000	95800000	-0.0254864	-0.0267982
chr1	95800000	95900000	-0.0261971	-0.0265642
chr1	95900000	96000000	-0.0258265	-0.0252754
chr1	96000000	96100000	-0.0258343	-0.0197478
chr1	96100000	96200000	-0.0235602	-0.0243312
chr1	96200000	96300000	-0.0205305	-0.0270651
chr1	96300000	96400000	-0.017067	-0.0202538
chr1	96400000	96500000	-0.0163746	-0.0222895
chr1	96500000	96600000	-0.0240484	-0.0216984
chr1	96600000	96700000	-0.0242041	-0.0264895
chr1	96700000	96800000	-0.0232979	-0.0257566
chr1	96800000	96900000	-0.0254335	-0.0271457
chr1	96900000	97000000	-0.0252905	-0.0278867
chr1	97000000	97100000	-0.0261755	-0.0264961
chr1	97100000	97200000	-0.0255649	-0.0255273
chr1	97200000	97300000	-0.0261809	-0.0277682
chr1	97300000	97400000	-0.0261347	-0.0259798
chr1	97400000	97500000	-0.026078	-0.0288051
chr1	97500000	97600000	-0.0262212	-0.0259308
chr1	97600000	97700000	-0.0260492	-0.0283025
chr1	97700000	97800000	-0.0264191	-0.0283991
chr1	97800000	97900000	-0.0261565	-0.028247
chr1	97900000	98000000	-0.025659	-0.0250078
chr1	98000000	98100000	-0.0190565	-0.0159691
chr1	98100000	98200000	-0.023513	-0.0257845
chr1	98200000	98300000	-0.0024458	-0.00563559
chr1	99100000	99200000	-0.0228614	-0.0167348
chr1	99200000	99300000	-0.0202245	-0.0128059
chr1	99400000	99500000	-0.0182924	-0.00920675
chr1	99500000	99600000	-0.0254905	-0.0248828
chr1	99600000	99700000	-0.0267372	-0.0282525
chr1	99700000	99800000	-0.0266376	-0.0286968
chr1	99800000	99900000	-0.0252297	-0.028917
chr1	99900000	100000000	-0.0266164	-0.0292513
chr1	100000000	100100000	-0.0262439	-0.0287433
chr1	100100000	100200000	-0.0261779	-0.0287951
chr1	100200000	100300000	-0.0266297	-0.0285409
chr1	100300000	100400000	-0.0267312	-0.0264385
chr1	100400000	100500000	-0.026888	-0.0290386
chr1	100500000	100600000	-0.0263858	-0.0286534
chr1	100600000	100700000	-0.02673	-0.0287967
chr1	100700000	100800000	-0.025663	-0.0288445
chr1	100800000	100900000	-0.0266604	-0.0289635
chr1	100900000	101000000	-0.0266651	-0.0284471
chr1	101100000	101200000	-0.026532	-0.0286201
chr1	101200000	101300000	-0.0267828	-0.0283665
chr1	101300000	101400000	-0.0264372	-0.029018
chr1	101400000	101500000	-0.0258368	-0.0290078
chr1	101500000	101600000	-0.0267383	-0.0282923
chr1	101600000	101700000	-0.0267991	-0.0292799
chr1	101700000	101800000	-0.0244107	-0.0280573
chr1	101800000	101900000	-0.0265472	-0.0283416
chr1	101900000	102000000	-0.0260165	-0.0289558
chr1	102000000	102100000	-0.0263705	-0.0290353
chr1	102100000	102200000	-0.026833	-0.0280281
chr1	102200000	102300000	-0.026329	-0.0278835
chr1	102300000	102400000	-0.02656	-0.028894
chr1	102400000	102500000	-0.0246488	-0.0240967
chr1	102800000	102900000	-0.0107543	-0.00903847
chr1	102900000	103000000	-0.0126735	-0.0141804
chr1	103200000	103300000	-0.00668335	-0.00938825
chr1	103300000	103400000	-0.0164512	-0.0186596
chr1	103400000	103500000	-0.00465438	-0.00841648
chr1	103500000	103600000	-0.0137573	-0.00212783
chr1	104200000	104300000	-0.026156	-0.0190696
chr1	104300000	104400000	-0.0222785	-0.0241945
chr1	104400000	104500000	-0.0068597	-0.0176201
chr1	106400000	106500000	-0.00480242	-0.00316697
chr1	107300000	107400000	-0.0253627	-0.0258576
chr1	107400000	107500000	-0.0245042	-0.0269404
chr1	107500000	107600000	-0.0229942	-0.0233028
chr1	107600000	107700000	-0.0160175	-0.0181925
chr1	108100000	108200000	-0.0222427	-0.0238993
chr1	108200000	108300000	-0.0254057	-0.0258021
chr1	108300000	108400000	-0.0264929	-0.0283274
chr1	108400000	108500000	-0.0267046	-0.0286199
chr1	108500000	108600000	-0.026204	-0.0292688
chr1	108600000	108700000	-0.0263005	-0.0290356
chr1	108700000	108800000	-0.0261018	-0.0287585
chr1	108800000	108900000	-0.0238462	-0.0247348
chr1	108900000	109000000	-0.0244791	-0.0248986
chr1	109000000	109100000	-0.00166514	-0.00136149
chr1	110400000	110500000	-0.0173105	-0.0125509
chr1	110500000	110600000	-0.0214443	-0.0205232
chr1	111100000	111200000	-0.0216039	-0.0121142
chr1	111400000	111500000	-0.0207541	-0.0133684
chr1	113000000	113100000	-0.0123696	-0.00793178
chr1	113400000	113500000	-0.026085	-0.0271239
chr1	113500000	113600000	-0.026029	-0.0223674
chr1	113600000	113700000	-0.0237192	-0.0150303
chr1	114000000	114100000	-0.025173	-0.0223868
chr1	115500000	115600000	0	0
chr1	115800000	115900000	-0.0261047	-0.0260145
chr1	115900000	116000000	-0.0263168	-0.0263538
chr1	116000000	116100000	-0.0257176	-0.0257777
chr1	116100000	116200000	-0.0260174	-0.0281338
chr1	116200000	116300000	-0.0267026	-0.0287756
chr1	116300000	116400000	-0.0260356	-0.0278206
chr1	116400000	116500000	-0.0268549	-0.0290313
chr1	116500000	116600000	-0.026848	-0.0288376
chr1	116600000	116700000	-0.0267432	-0.0290567
chr1	116700000	116800000	-0.026711	-0.0281534
chr1	116800000	116900000	-0.0264831	-0.0288417
chr1	116900000	117000000	-0.0269466	-0.0293498
chr1	117000000	117100000	-0.0265321	-0.0292451
chr1	117100000	117200000	-0.0267203	-0.0282225
chr1	117200000	117300000	-0.0265997	-0.0279726
chr1	117300000	117400000	-0.0265771	-0.0287885
chr1	117400000	117500000	-0.0176029	-0.0244336
chr1	117500000	117600000	-0.0267746	-0.0289902
chr1	117600000	117700000	-0.0266973	-0.0283463
chr1	117700000	117800000	-0.0256252	-0.025872
chr1	118400000	118500000	-0.0162093	-0.0126546
chr1	118500000	118600000	-0.0265077	-0.026884
chr1	118600000	118700000	-0.026708	-0.0261503
chr1	118700000	118800000	-0.0254541	-0.026192
chr1	118800000	118900000	-0.0247062	-0.0228915
chr1	118900000	119000000	-0.0247259	-0.0237723
chr1	119400000	119500000	-0.0073131	-0.00275554
chr1	119500000	119600000	-0.0246449	-0.0190294
chr1	121000000	121100000	-0.0168558	-0.0176179
chr1	121100000	121200000	-0.003491	-0.00397498
chr1	121200000	121300000	-0.0184758	-0.0138128
chr1	121500000	121600000	-0.0257237	-0.0269628
chr1	121600000	121700000	-0.026438	-0.027303
chr1	121700000	121800000	-0.025778	-0.0260303
chr1	122100000	122200000	-0.015693	-0.013044
chr1	122200000	122300000	-0.0258113	-0.0258025
chr1	122400000	122500000	-0.0260875	-0.0255115
chr1	122500000	122600000	-0.0263742	-0.028205
chr1	122600000	122700000	-0.0261215	-0.0278076
chr1	123500000	123600000	-0.0232023	-0.021691
chr1	123600000	123700000	-0.0252286	-0.026194
chr1	123700000	123800000	-0.0237081	-0.0220037
chr1	123800000	123900000	-0.0233139	-0.0204846
chr1	124400000	124500000	-0.0253055	-0.0244113
chr1	124500000	124600000	-0.00590746	-0.00322934
chr1	125000000	125100000	-0.0117309	-0.000581441
chr1	125800000	125900000	-0.0260711	-0.0246017
chr1	125900000	126000000	-0.0259257	-0.0256955
chr1	126000000	126100000	-0.0259339	-0.0258824
chr1	126100000	126200000	-0.0228683	-0.0242778
chr1	126200000	126300000	-0.0267534	-0.0278031
chr1	126300000	126400000	-0.026759	-0.0289139
chr1	126400000	126500000	-0.026895	-0.0284855
chr1	126500000	126600000	-0.0257949	-0.0257143
chr1	126600000	126700000	-0.0268516	-0.0286683
chr1	126700000	126800000	-0.0269473	-0.0294263
chr1	126800000	126900000	-0.0265004	-0.028533
chr1	126900000	127000000	-0.0267778	-0.0285935
chr1	127000000	127100000	-0.0263659	-0.0283893
chr1	127100000	127200000	-0.0266942	-0.0281956
chr1	127200000	127300000	-0.0265533	-0.027554
chr1	127300000	127400000	-0.0266754	-0.0289652
chr1	127400000	127500000	-0.0269326	-0.0290484
chr1	127500000	127600000	-0.0267661	-0.0284949
chr1	127600000	127700000	-0.0269257	-0.0287733
chr1	127700000	127800000	-0.0268202	-0.0286548
chr1	127800000	127900000	-0.0268292	-0.0282208
chr1	127900000	128000000	-0.0260984	-0.0288223
chr1	128000000	128100000	-0.0236473	-0.0238167
chr1	128400000	128500000	-0.013367	-0.0199513
chr1	128500000	128600000	-0.0030787	-0.0108518
chr1	128800000	128900000	-0.0242394	-0.0187482
chr1	128900000	129000000	-0.026697	-0.0274248
chr1	129000000	129100000	-0.0238895	-0.020814
chr1	129200000	129300000	-0.024265	-0.0246446
chr1	129300000	129400000	-0.0263902	-0.0283877
chr1	129400000	129500000	-0.0259455	-0.0279236
chr1	129500000	129600000	-0.0258669	-0.0270312
chr1	129600000	129700000	-0.026376	-0.0277132
chr1	129700000	129800000	-0.0228027	-0.0198641
chr1	129800000	129900000	-0.0214325	-0.0197046
chr1	130700000	130800000	-0.0265369	-0.0279896
chr1	130800000	130900000	-0.0266354	-0.0279933
chr1	130900000	131000000	-0.0265329	-0.0273568
chr1	131000000	131100000	-0.0262705	-0.028142
chr1	131100000	131200000	-0.0264555	-0.0283751
chr1	131200000	131300000	-0.0261063	-0.0279536
chr1	131300000	131400000	-0.0247684	-0.0248074
chr1	131400000	131500000	-0.0265665	-0.0273721
chr1	131500000	131600000	-0.0266467	-0.0272973
chr1	131600000	131700000	-0.0247068	-0.0214549
chr1	131800000	131900000	-0.0138721	-0.0106201
chr1	134200000	134300000	-0.0261724	-0.0275862
chr1	134300000	134400000	-0.0267296	-0.0281328
chr1	134400000	134500000	-0.0265927	-0.0279648
chr1	134500000	134600000	-0.0256349	-0.0267201
chr1	134600000	134700000	-0.0265578	-0.0284567
chr1	134700000	134800000	-0.0268929	-0.0285207
chr1	134800000	134900000	-0.026769	-0.0288464
chr1	134900000	135000000	-0.0263896	-0.0270936
chr1	135000000	135100000	-0.0190835	-0.0201036
chr1	135800000	135900000	-0.0247099	-0.0212312
chr1	135900000	136000000	-0.0230544	-0.0146479
chr1	136000000	136100000	-0.0252773	-0.0209743
chr1	136100000	136200000	-0.0250712	-0.0218391
chr1	137600000	137700000	-0.00251552	-0.00595349
chr1	139500000	139600000	-0.0259381	-0.0280757
chr1	139600000	139700000	-0.026561	-0.0286725
chr1	139700000	139800000	-0.0266465	-0.0280632
chr1	139800000	139900000	-0.0257917	-0.0273311
chr1	139900000	140000000	-0.0262227	-0.0276532
chr1	140000000	140100000	-0.0255221	-0.0265052
chr1	140100000	140200000	-0.0206384	-0.0214572
chr1	140200000	140300000	-0.0262267	-0.0278648
chr1	140300000	140400000	-0.0261283	-0.0286578
chr1	140400000	140500000	-0.026253	-0.0280592
chr1	140500000	140600000	-0.0265995	-0.0289725
chr1	140600000	140700000	-0.0265507	-0.0286167
chr1	140700000	140800000	-0.0266494	-0.0284318
chr1	140800000	140900000	-0.0244379	-0.0243129
chr1	140900000	141000000	-0.0238177	-0.022047
chr1	141200000	141300000	-0.0217039	-0.0141399
chr1	141300000	141400000	-0.0185364	-0.0125159
chr1	141400000	141500000	-0.0251485	-0.0241922
chr1	141500000	141600000	-0.0260072	-0.0262252
chr1	141600000	141700000	-0.0252589	-0.0273627
chr1	141700000	141800000	-0.0265483	-0.0264173
chr1	141800000	141900000	-0.0262277	-0.0282622
chr1	141900000	142000000	-0.0262813	-0.0281848
chr1	142000000	142100000	-0.0263434	-0.0285455
chr1	142100000	142200000	-0.0267965	-0.0276505
chr1	142200000	142300000	-0.026664	-0.0274703
chr1	142300000	142400000	-0.0267303	-0.0286523
chr1	142400000	142500000	-0.0266354	-0.0279467
chr1	142500000	142600000	-0.0267508	-0.0278181
chr1	142600000	142700000	-0.0262632	-0.0260793
chr1	142900000	143000000	-0.0188678	-0.0101507
chr1	143000000	143100000	-0.0258979	-0.0263205
chr1	143100000	143200000	-0.0262789	-0.0268445
chr1	143200000	143300000	-0.0263091	-0.0280284
chr1	143300000	143400000	-0.0261873	-0.0273229
chr1	143400000	143500000	-0.0264568	-0.0275428
chr1	143500000	143600000	-0.0259975	-0.0266216
chr1	143600000	143700000	-0.0265347	-0.0281752
chr1	143700000	143800000	-0.0257803	-0.0256413
chr1	143800000	143900000	-0.0188041	-0.0200631
chr1	144000000	144100000	-0.0194696	-0.0134219
chr1	144100000	144200000	-0.0152948	-0.00530276
chr1	144300000	144400000	-0.0224465	-0.0157324
chr1	145600000	145700000	-0.0257032	-0.0273664
chr1	145700000	145800000	-0.0262264	-0.0271429
chr1	145800000	145900000	-0.0162903	-0.0132907
chr1	146200000	146300000	-0.0251233	-0.0236689
chr1	146300000	146400000	-0.0258463	-0.0253417
chr1	146500000	146600000	-0.0249661	-0.027143
chr1	146600000	146700000	-0.0262177	-0.0285727
chr1	146700000	146800000	-0.0267802	-0.0282053
chr1	146800000	146900000	-0.0267878	-0.0285076
chr1	146900000	147000000	-0.0266898	-0.0287586
chr1	147000000	147100000	-0.026707	-0.0281088
chr1	147100000	147200000	-0.0260505	-0.0281439
chr1	147200000	147300000	-0.0257871	-0.0270928
chr1	147300000	147400000	-0.0262612	-0.0282217
chr1	147400000	147500000	-0.0266747	-0.0281628
chr1	147500000	147600000	-0.0267451	-0.0281163
chr1	147600000	147700000	-0.0265392	-0.028522
chr1	147700000	147800000	-0.0265818	-0.0275717
chr1	147800000	147900000	-0.0257916	-0.0263646
chr1	147900000	148000000	-0.0249857	-0.0234719
chr1	148000000	148100000	-0.00599378	-0.00459049
chr1	148100000	148200000	-0.026265	-0.027817
chr1	148200000	148300000	-0.0266192	-0.0289962
chr1	148300000	148400000	-0.0265164	-0.0284602
chr1	148400000	148500000	-0.026306	-0.0283427
chr1	148500000	148600000	-0.0261008	-0.0280295
chr1	148600000	148700000	-0.0263641	-0.0283941
chr1	148700000	148800000	-0.0262134	-0.0281328
chr1	148800000	148900000	-0.0262287	-0.0284854
chr1	148900000	149000000	-0.0265024	-0.0287046
chr1	149000000	149100000	-0.0264565	-0.0279572
chr1	149100000	149200000	-0.0261333	-0.0286707
chr1	149200000	149300000	-0.0260135	-0.0276039
chr1	149300000	149400000	-0.0258734	-0.0277472
chr1	149400000	149500000	-0.0263094	-0.0271166
chr1	149500000	149600000	-0.026564	-0.0273794
chr1	149600000	149700000	-0.026478	-0.0278554
chr1	149700000	149800000	-0.0265252	-0.0257074
chr1	149800000	149900000	-0.0262632	-0.0287757
chr1	149900000	150000000	-0.0257449	-0.0277793
chr1	150000000	150100000	-0.0264189	-0.0279986
chr1	150100000	150200000	-0.0265654	-0.028856
chr1	150200000	150300000	-0.0260746	-0.0285745
chr1	150300000	150400000	-0.0263609	-0.0278349
chr1	150400000	150500000	-0.0263315	-0.0283893
chr1	150500000	150600000	-0.0264109	-0.0282229
chr1	150600000	150700000	-0.0265568	-0.0277273
chr1	150700000	150800000	-0.0261027	-0.0272498
chr1	150800000	150900000	-0.0259809	-0.0277645
chr1	150900000	151000000	-0.0263541	-0.027415
chr1	151000000	151100000	-0.0262358	-0.0274904
chr1	151100000	151200000	-0.0263745	-0.0279185
chr1	151200000	151300000	-0.026415	-0.0286879
chr1	151300000	151400000	-0.0263996	-0.028451
chr1	151400000	151500000	-0.0267062	-0.0282092
chr1	151500000	151600000	-0.0261345	-0.0275077
chr1	151600000	151700000	-0.0254982	-0.0263102
chr1	151700000	151800000	-0.0264414	-0.028409
chr1	151800000	151900000	-0.0264056	-0.0283188
chr1	151900000	152000000	-0.0264859	-0.0280593
chr1	152000000	152100000	-0.0261361	-0.0275874
chr1	152100000	152200000	-0.0263056	-0.0247609
chr1	152200000	152300000	-0.0257333	-0.0261061
chr1	152300000	152400000	-0.0147652	-0.0169555
chr1	153200000	153300000	-0.0262092	-0.0237321
chr1	153300000	153400000	-0.0256956	-0.0211598
chr1	153400000	153500000	-0.0256801	-0.0268838
chr1	153500000	153600000	-0.0250461	-0.0250088
chr1	153600000	153700000	-0.0262552	-0.0279098
chr1	153700000	153800000	-0.0264673	-0.0277444
chr1	153800000	153900000	-0.0252949	-0.0261246
chr1	153900000	154000000	-0.0254217	-0.0264408
chr1	154000000	154100000	-0.0255906	-0.0250563
chr1	154100000	154200000	-0.0244005	-0.0201532
chr1	155300000	155400000	-0.00970738	-0.0145069
chr1	155400000	155500000	-0.008708	-0.0055069
chr1	156300000	156400000	-0.0259397	-0.0266266
chr1	156400000	156500000	-0.0261283	-0.0234007
chr1	156500000	156600000	-0.0262919	-0.0272993
chr1	156600000	156700000	-0.0254882	-0.0258387
chr1	156700000	156800000	-0.023616	-0.0246352
chr1	156800000	156900000	-0.0245423	-0.0249161
chr1	156900000	157000000	-0.0254182	-0.0243918
chr1	157000000	157100000	-0.0264165	-0.0277333
chr1	157100000	157200000	-0.0264437	-0.0276565
chr1	157200000	157300000	-0.0265645	-0.0279207
chr1	157300000	157400000	-0.0261093	-0.0281205
chr1	157400000	157500000	-0.0262687	-0.0283231
chr1	157500000	157600000	-0.0263458	-0.0285119
chr1	157600000	157700000	-0.0264521	-0.0277903
chr1	157700000	157800000	-0.0262571	-0.0273901
chr1	157800000	157900000	-0.0263185	-0.0277542
chr1	157900000	158000000	-0.0262251	-0.0286505
chr1	158000000	158100000	-0.0264213	-0.0277236
chr1	158100000	158200000	-0.0260429	-0.0279294
chr1	158200000	158300000	-0.0253345	-0.0280014
chr1	158300000	158400000	-0.0260335	-0.0279303
chr1	158400000	158500000	-0.0260183	-0.0281559
chr1	158500000	158600000	-0.0262138	-0.0285774
chr1	158600000	158700000	-0.0261325	-0.0271763
chr1	158700000	158800000	-0.026325	-0.0273667
chr1	158800000	158900000	-0.0263798	-0.0277327
chr1	158900000	159000000	-0.0262175	-0.028459
chr1	159000000	159100000	-0.025072	-0.0255755
chr1	159100000	159200000	-0.0254506	-0.0253041
chr1	159200000	159300000	-0.00646472	-0.0200074
chr1	159300000	159400000	-0.0257106	-0.0268856
chr1	159400000	159500000	-0.0260892	-0.0261903
chr1	159500000	159600000	-0.0264648	-0.0271799
chr1	159600000	159700000	-0.0263742	-0.0271375
chr1	159700000	159800000	-0.0262014	-0.0279164
chr1	159800000	159900000	-0.0265015	-0.0279994
chr1	159900000	160000000	-0.0262676	-0.0285019
chr1	160000000	160100000	-0.0261122	-0.0279094
chr1	160100000	160200000	-0.0262641	-0.0279817
chr1	160200000	160300000	-0.0254292	-0.0271036
chr1	160300000	160400000	-0.0260496	-0.0284104
chr1	160400000	160500000	-0.02604	-0.0277822
chr1	160500000	160600000	-0.0263769	-0.0283688
chr1	160600000	160700000	-0.0261681	-0.0275566
chr1	160700000	160800000	-0.0262385	-0.0286971
chr1	160800000	160900000	-0.0266141	-0.0285427
chr1	160900000	161000000	-0.0263301	-0.0267937
chr1	161000000	161100000	-0.0263431	-0.0277246
chr1	161100000	161200000	-0.0264021	-0.0276895
chr1	161200000	161300000	-0.0261558	-0.0280757
chr1	161300000	161400000	-0.0259809	-0.0275819
chr1	161400000	161500000	-0.0261283	-0.0283115
chr1	161500000	161600000	-0.0262498	-0.0277942
chr1	161600000	161700000	-0.0261082	-0.0274478
chr1	161700000	161800000	-0.0258657	-0.0273135
chr1	161800000	161900000	-0.0263464	-0.0277721
chr1	161900000	162000000	-0.0259297	-0.0276313
chr1	162000000	162100000	-0.0252157	-0.0265725
chr1	162100000	162200000	-0.0246509	-0.019215
chr1	162400000	162500000	-0.023699	-0.0166295
chr1	162500000	162600000	-0.0258669	-0.0210434
chr1	162600000	162700000	-0.0260447	-0.02472
chr1	162700000	162800000	-0.0259396	-0.0269256
chr1	162800000	162900000	-0.0261589	-0.0269136
chr1	162900000	163000000	-0.0261096	-0.0273446
chr1	163000000	163100000	-0.0264505	-0.0280062
chr1	163100000	163200000	-0.0260654	-0.0276292
chr1	163200000	163300000	-0.0263316	-0.0271128
chr1	163300000	163400000	-0.026156	-0.0276069
chr1	163400000	163500000	-0.0260789	-0.0273311
chr1	163500000	163600000	-0.025505	-0.026915
chr1	163600000	163700000	-0.0265467	-0.028184
chr1	163700000	163800000	-0.02634	-0.0287612
chr1	163800000	163900000	-0.0265207	-0.0283268
chr1	163900000	164000000	-0.0260149	-0.0272788
chr1	164000000	164100000	-0.0261129	-0.0277304
chr1	164100000	164200000	-0.0263434	-0.0276146
chr1	164200000	164300000	-0.0261754	-0.0275583
chr1	164300000	164400000	-0.0262795	-0.0273361
chr1	164400000	164500000	-0.0262223	-0.0283035
chr1	164500000	164600000	-0.0266275	-0.0281834
chr1	164600000	164700000	-0.0262391	-0.0278272
chr1	164700000	164800000	-0.0262312	-0.0266389
chr1	164800000	164900000	-0.0263416	-0.0275398
chr1	164900000	165000000	-0.0263482	-0.0273305
chr1	165000000	165100000	-0.0264456	-0.0268356
chr1	165100000	165200000	-0.0258326	-0.0247168
chr1	165200000	165300000	-0.0261403	-0.0269923
chr1	165300000	165400000	-0.0264583	-0.0278742
chr1	165400000	165500000	-0.0262837	-0.0262091
chr1	165500000	165600000	-0.0256472	-0.0251596
chr1	166400000	166500000	-0.0223288	-0.0108932
chr1	166500000	166600000	-0.0252377	-0.0265138
chr1	166600000	166700000	-0.0246262	-0.0233277
chr1	166800000	166900000	-0.00268943	-0.0089107
chr1	168300000	168400000	-0.00879082	-0.00176349
chr1	168400000	168500000	-0.0258913	-0.0236106
chr1	168500000	168600000	-0.0250934	-0.0224353
chr1	169600000	169700000	-0.00944595	-0.00737642
chr1	169700000	169800000	-0.0170288	-0.0146504
chr1	170000000	170100000	-0.0241965	-0.0173123
chr1	171500000	171600000	-0.0178105	-0.0193912
chr1	171600000	171700000	-0.0261221	-0.0276772
chr1	171700000	171800000	-0.0262465	-0.0271581
chr1	171800000	171900000	-0.02562	-0.0274332
chr1	171900000	172000000	-0.0250153	-0.0237282
chr1	172000000	172100000	-0.00101731	-0.0155717
chr1	172400000	172500000	-0.0149689	-0.00344651
chr1	172500000	172600000	-0.0235168	-0.0194823
chr1	172700000	172800000	-0.0224059	-0.0215606
chr1	172900000	173000000	-0.0226535	-0.0187802
chr1	173000000	173100000	-0.0226518	-0.0180782
chr1	173100000	173200000	-0.0186402	-0.00525947
chr1	173200000	173300000	-0.023162	-0.0207299
chr1	173300000	173400000	-0.0241745	-0.0212328
chr1	173400000	173500000	-0.0209575	-0.0151591
chr1	173500000	173600000	-0.0253583	-0.0219806
chr1	173600000	173700000	-0.0255258	-0.0233263
chr1	173700000	173800000	-0.0186172	-0.0147502
chr1	174800000	174900000	-0.00263794	-0.000759077
chr1	175500000	175600000	-0.0204972	-0.0141782
chr1	175600000	175700000	-0.0251986	-0.0232552
chr1	175700000	175800000	-0.0185256	-0.00960702
chr1	175800000	175900000	-0.00174497	-0.0136901
chr1	176400000	176500000	-0.0148772	-0.0171325
chr1	176800000	176900000	-0.0211865	-0.0188413
chr1	177200000	177300000	-0.0245239	-0.0170569
chr1	177300000	177400000	-0.00482261	-0.00702978
chr1	177800000	177900000	-0.0247395	-0.0240055
chr1	177900000	178000000	-0.023536	-0.0195672
chr1	178000000	178100000	-0.0215555	-0.0200741
chr1	178100000	178200000	-0.0176107	-0.0203767
chr1	178200000	178300000	-0.0217141	-0.012954
chr1	178300000	178400000	-0.0182208	-0.00778385
chr1	179400000	179500000	-0.0225591	-0.0188383
chr1	179700000	179800000	-0.0216988	-0.016019
chr1	179800000	179900000	-0.0253164	-0.024709
chr1	179900000	180000000	-0.0237446	-0.0228211
chr1	180000000	180100000	-0.00766756	-0.0140222
chr1	180200000	180300000	-0.00908169	-0.00564811
chr1	180700000	180800000	-0.0246276	-0.022269
chr1	180800000	180900000	-0.0226259	-0.0218564
chr1	180900000	181000000	-0.0233726	-0.019988
chr1	181000000	181100000	-0.025477	-0.0243144
chr1	181200000	181300000	-0.0255708	-0.0249506
chr1	181300000	181400000	-0.0229784	-0.0249121
chr1	181400000	181500000	-0.0245979	-0.0233255
chr1	181500000	181600000	-0.0249415	-0.0236006
chr1	181600000	181700000	-0.0247859	-0.024195
chr1	181700000	181800000	-0.023662	-0.0238249
chr1	181800000	181900000	-0.00921117	-0.00709128
chr1	182100000	182200000	-0.0239432	-0.0253657
chr1	182200000	182300000	-0.0257889	-0.0257625
chr1	182300000	182400000	-0.0169582	-0.0142013
chr1	182400000	182500000	-0.0249436	-0.019201
chr1	182500000	182600000	-0.0189277	-0.0181982
chr1	182900000	183000000	-0.0238076	-0.0215702
chr1	183000000	183100000	-0.0247532	-0.0238404
chr1	183100000	183200000	-0.0245405	-0.0231535
chr1	183200000	183300000	-0.0250416	-0.0195242
chr1	183300000	183400000	-0.00500462	-0.0108551
chr1	183400000	183500000	-0.00801235	-0.0036769
chr1	183500000	183600000	-0.02624	-0.0272092
chr1	183600000	183700000	-0.0265141	-0.0274364
chr1	183700000	183800000	-0.0261272	-0.0276347
chr1	183800000	183900000	-0.0262748	-0.0278717
chr1	183900000	184000000	-0.0259523	-0.0285253
chr1	184000000	184100000	-0.026403	-0.0281816
chr1	184100000	184200000	-0.0264827	-0.0277245
chr1	184200000	184300000	-0.026402	-0.0267715
chr1	184300000	184400000	-0.0265231	-0.027053
chr1	184400000	184500000	-0.0263093	-0.0276567
chr1	184500000	184600000	-0.0266404	-0.0281417
chr1	184600000	184700000	-0.0265001	-0.027447
chr1	184700000	184800000	-0.0261093	-0.0274633
chr1	184800000	184900000	-0.0255636	-0.0263396
chr1	186000000	186100000	-0.0145131	-0.00810159
chr1	186100000	186200000	-0.0177176	-0.0210695
chr1	186200000	186300000	-0.0208382	-0.0182845
chr1	186300000	186400000	-0.0223628	-0.0201261
chr1	186400000	186500000	-0.0243037	-0.0195644
chr1	186500000	186600000	-0.0139441	-0.0129853
chr1	186600000	186700000	-0.0100944	-0.00762853
chr1	186700000	186800000	-0.00359671	-0.0100122
chr1	186800000	186900000	-0.0223917	-0.0183077
chr1	186900000	187000000	-0.0258151	-0.0257505
chr1	187000000	187100000	-0.0240769	-0.0254561
chr1	187100000	187200000	-0.02434	-0.024065
chr1	187200000	187300000	-0.0251762	-0.0210295
chr1	187300000	187400000	-0.0241087	-0.0178664
chr1	187400000	187500000	-0.023823	-0.022294
chr1	187500000	187600000	-0.0221401	-0.0194376
chr1	187700000	187800000	-0.00751865	-0.00450728
chr1	187800000	187900000	-0.00213819	-0.00602696
chr1	187900000	188000000	-0.0107245	-0.0119531
chr1	188000000	188100000	-0.0228562	-0.0271993
chr1	188100000	188200000	-0.0262833	-0.0260615
chr1	188200000	188300000	-0.0252966	-0.0245014
chr1	188300000	188400000	-0.0208871	-0.0175322
chr1	188400000	188500000	-0.0248108	-0.0242352
chr1	189300000	189400000	-0.024718	-0.0244068
chr1	189400000	189500000	-0.0212826	-0.018472
chr1	189500000	189600000	-0.0256807	-0.0264813
chr1	189600000	189700000	-0.0265362	-0.0274875
chr1	189700000	189800000	-0.0259356	-0.0273136
chr1	189800000	189900000	-0.0259017	-0.0261622
chr1	189900000	190000000	-0.0259042	-0.0234833
chr1	190000000	190100000	-0.0246169	-0.0208065
chr1	190100000	190200000	-0.0238054	-0.0167645
chr1	190200000	190300000	-0.0174512	-0.0126575
chr1	190600000	190700000	-0.0262962	-0.0259294
chr1	190700000	190800000	-0.026314	-0.0276596
chr1	190800000	190900000	-0.0265059	-0.0266734
chr1	190900000	191000000	-0.0264103	-0.0287766
chr1	191000000	191100000	-0.0261906	-0.0283065
chr1	191100000	191200000	-0.0264624	-0.028265
chr1	191200000	191300000	-0.0258003	-0.0272215
chr1	191300000	191400000	-0.0262574	-0.02799
chr1	191400000	191500000	-0.0261212	-0.0272461
chr1	191500000	191600000	-0.0257981	-0.0268896
chr1	191600000	191700000	-0.0261662	-0.0271548
chr1	191700000	191800000	-0.0263605	-0.0263706
chr1	191800000	191900000	-0.0248242	-0.0247642
chr1	191900000	192000000	-0.0203053	-0.0205003
chr1	192000000	192100000	-0.0209538	-0.0182223
chr1	192100000	192200000	-0.0225784	-0.0221306
chr1	192200000	192300000	-0.020639	-0.0191467
chr1	192300000	192400000	-0.0212463	-0.0182543
chr1	192400000	192500000	-0.0241324	-0.0194067
chr1	192500000	192600000	-0.0201934	-0.0159186
chr1	193200000	193300000	-0.00533678	-0.00243427
chr1	196200000	196300000	0	0
chr10	0	100000	0	0
chr10	100000	200000	0	0
chr10	200000	300000	0	0
chr10	300000	400000	0	0
chr10	400000	500000	0	0
chr10	500000	600000	-0.0437648	-0.0480022
chr10	600000	700000	-0.0653139	-0.037317
chr10	1900000	2000000	-0.0637947	-0.0177957
chr10	2000000	2100000	-0.0761652	-0.0675571
chr10	4400000	4500000	-0.0525724	-0.0466687
chr10	4500000	4600000	-0.0371008	-0.0534732
chr10	5000000	5100000	-0.0794818	-0.0814202
chr10	5100000	5200000	-0.0806794	-0.0819177
chr10	5200000	5300000	-0.0803048	-0.0817668
chr10	5300000	5400000	-0.0637706	-0.0749086
chr10	5400000	5500000	-0.0569327	-0.0566018
chr10	5600000	5700000	-0.0801466	-0.0813713
chr10	5700000	5800000	-0.0760957	-0.0797909
chr10	5800000	5900000	-0.0811451	-0.082406
chr10	5900000	6000000	-0.0781126	-0.0813775
chr10	6000000	6100000	-0.0700267	-0.0653674
chr10	6100000	6200000	-0.0649939	-0.0682758
chr10	6200000	6300000	-0.0327241	-0.0263798
chr10	6300000	6400000	-0.0241133	-0.0545866
chr10	6400000	6500000	-0.0806702	-0.0807279
chr10	6500000	6600000	-0.0812823	-0.0822693
chr10	6600000	6700000	-0.0713258	-0.0773328
chr10	6900000	7000000	-0.0768553	-0.0789829
chr10	7000000	7100000	-0.0781546	-0.0796431
chr10	7100000	7200000	-0.0775095	-0.0784701
chr10	7200000	7300000	-0.0759036	-0.072365
chr10	7800000	7900000	-0.079481	-0.0816909
chr10	8000000	8100000	-0.0806827	-0.0826288
chr10	8100000	8200000	-0.0807197	-0.0818475
chr10	8200000	8300000	-0.0807826	-0.0821388
chr10	8300000	8400000	-0.0805216	-0.0823359
chr10	8400000	8500000	-0.080386	-0.0812256
chr10	8500000	8600000	-0.0804208	-0.082357
chr10	8700000	8800000	-0.0595547	-0.0313397
chr10	9100000	9200000	-0.0679516	-0.0717946
chr10	9200000	9300000	-0.0801803	-0.0821335
chr10	9300000	9400000	-0.0807559	-0.0820576
chr10	9400000	9500000	-0.0804191	-0.0814659
chr10	9500000	9600000	-0.080631	-0.0816643
chr10	9600000	9700000	-0.0807154	-0.0812654
chr10	9700000	9800000	-0.0803869	-0.0802534
chr10	10000000	10100000	-0.0785176	-0.0794544
chr10	10100000	10200000	-0.0733569	-0.0762773
chr10	10200000	10300000	-0.0739758	-0.0698386
chr10	10300000	10400000	-0.0255318	-0.0528503
chr10	10500000	10600000	-0.0673117	-0.0684969
chr10	10600000	10700000	-0.0124026	-0.0577252
chr10	11300000	11400000	-0.0392622	-0.0405759
chr10	11400000	11500000	-0.0543231	-0.0488964
chr10	11500000	11600000	-0.0768796	-0.0634683
chr10	11600000	11700000	-0.0754608	-0.0750248
chr10	11700000	11800000	-0.0705903	-0.0750802
chr10	11800000	11900000	-0.0802446	-0.0805623
chr10	11900000	12000000	-0.0793475	-0.0771577
chr10	12000000	12100000	-0.0754942	-0.0749932
chr10	12100000	12200000	-0.0789536	-0.079681
chr10	12200000	12300000	-0.0562969	-0.0713733
chr10	12300000	12400000	-0.0544364	-0.0735128
chr10	12400000	12500000	-0.0801756	-0.0794928
chr10	12500000	12600000	-0.0800365	-0.0804713
chr10	12600000	12700000	-0.0266298	-0.0400829
chr10	12700000	12800000	-0.0795973	-0.0791434
chr10	12800000	12900000	-0.0699985	-0.0599796
chr10	13200000	13300000	-0.0670369	-0.0608072
chr10	13300000	13400000	-0.0723736	-0.0750176
chr10	13400000	13500000	-0.0744982	-0.0745663
chr10	13500000	13600000	-0.0761035	-0.0771526
chr10	13600000	13700000	-0.0747661	-0.0770459
chr10	13700000	13800000	-0.0753596	-0.0751479
chr10	13800000	13900000	-0.000288856	-0.0295281
chr10	15000000	15100000	-0.0744528	-0.0712984
chr10	15100000	15200000	-0.0746803	-0.0746854
chr10	15200000	15300000	-0.0760953	-0.0757841
chr10	15300000	15400000	-0.0739904	-0.076503
chr10	15400000	15500000	-0.0776429	-0.079756
chr10	15500000	15600000	-0.0774528	-0.0781772
chr10	15600000	15700000	-0.076208	-0.078148
chr10	15700000	15800000	-0.0717361	-0.0682407
chr10	15800000	15900000	-0.0538812	-0.0635788
chr10	15900000	16000000	-0.0785026	-0.0791303
chr10	16000000	16100000	-0.0786339	-0.080148
chr10	16100000	16200000	-0.0791238	-0.0789659
chr10	16200000	16300000	-0.0793237	-0.0789365
chr10	16300000	16400000	-0.0784852	-0.0790761
chr10	16400000	16500000	-0.0484239	-0.0614003
chr10	16500000	16600000	-0.0787055	-0.0786328
chr10	16600000	16700000	-0.00512096	-0.019462
chr10	17100000	17200000	-0.0605025	-0.0382988
chr10	17200000	17300000	-0.0755055	-0.0643471
chr10	17300000	17400000	-0.0612498	-0.0084617
chr10	17400000	17500000	-0.0525525	-0.00831387
chr10	18200000	18300000	-0.0796073	-0.0804246
chr10	18300000	18400000	-0.0800835	-0.0794058
chr10	18400000	18500000	-0.0703973	-0.0725997
chr10	18500000	18600000	-0.0138751	-0.00381617
chr10	18600000	18700000	-0.0734356	-0.0437707
chr10	18900000	19000000	-0.0621544	-0.0474762
chr10	19000000	19100000	-0.0734546	-0.0546589
chr10	20400000	20500000	0	0
chr11	100000	200000	-0.0423482	-0.0600279
chr11	200000	300000	-0.0762682	-0.07895
chr11	2700000	2800000	-0.0405917	-0.0118855
chr11	2800000	2900000	0	0
chr11	2900000	3000000	0	0
chr11	3000000	3100000	0	0
chr11	3100000	3200000	0	0
chr11	3200000	3300000	0	0
chr11	3300000	3400000	-0.0836236	-0.0839238
chr11	3500000	3600000	-0.00021927	-0.018751
chr11	3600000	3700000	-0.0782679	-0.0757937
chr11	3700000	3800000	-0.0744213	-0.069713
chr11	3800000	3900000	-0.0412341	-0.022029
chr11	3900000	4000000	-0.0753682	-0.0773413
chr11	4000000	4100000	-0.0819618	-0.0826634
chr11	4100000	4200000	-0.0830014	-0.0830254
chr11	4200000	4300000	-0.0249357	-0.0426427
chr11	4300000	4400000	-0.0809123	-0.0815295
chr11	4400000	4500000	-0.0819347	-0.0813322
chr11	4500000	4600000	-0.0782391	-0.0749934
chr11	4600000	4700000	-0.0784061	-0.0780234
chr11	4700000	4800000	-0.0830509	-0.079062
chr11	4800000	4900000	-0.0800516	-0.0777888
chr11	4900000	5000000	-0.07353	-0.0753387
chr11	5000000	5100000	-0.0158513	-0.0287515
chr11	5200000	5300000	-0.0794987	-0.0795108
chr11	5300000	5400000	-0.0788439	-0.0821221
chr11	5400000	5500000	-0.0823362	-0.0794078
chr11	5500000	5600000	-0.083965	-0.083416
chr11	5600000	5700000	-0.0827977	-0.0806019
chr11	5700000	5800000	-0.0841075	-0.0836858
chr11	5800000	5900000	-0.0833744	-0.0848781
chr11	5900000	6000000	-0.083925	-0.0839099
chr11	6000000	6100000	-0.0785064	-0.0791811
chr11	6100000	6200000	-0.0839669	-0.0848037
chr11	6200000	6300000	-0.0458338	-0.0675851
chr11	6500000	6600000	-0.0675107	-0.0374602
chr11	6600000	6700000	-0.0522348	-0.030756
chr11	7000000	7100000	-0.0712672	-0.0695295
chr11	7100000	7200000	-0.0823908	-0.0825321
chr11	7200000	7300000	-0.0837508	-0.0849348
chr11	7300000	7400000	-0.0837793	-0.0829586
chr11	8000000	8100000	-0.0794791	-0.078733
chr11	8100000	8200000	-0.083146	-0.0844072
chr11	8200000	8300000	-0.068597	-0.0685399
chr11	8300000	8400000	-0.0827009	-0.078205
chr11	8600000	8700000	-0.0238149	-0.0354199
chr11	8700000	8800000	-0.07705	-0.0775464
chr11	8800000	8900000	-0.0813472	-0.073249
chr11	8900000	9000000	-0.0783277	-0.0725652
chr11	9000000	9100000	-0.035455	-0.0336179
chr11	9100000	9200000	-0.0743589	-0.0731551
chr11	9200000	9300000	-0.0782732	-0.0776121
chr11	9300000	9400000	-0.06891	-0.0734051
chr11	9400000	9500000	-0.0432886	-0.070637
chr11	9500000	9600000	-0.0779018	-0.0780998
chr11	9600000	9700000	-0.0745639	-0.0784276
chr11	9700000	9800000	-0.0715993	-0.071751
chr11	9800000	9900000	-0.0447187	-0.0448753
chr11	9900000	10000000	-0.0241988	-0.051737
chr11	10000000	10100000	-0.0313759	-0.0316742
chr11	10200000	10300000	-0.0527384	-0.0681606
chr11	10300000	10400000	-0.0811589	-0.0795415
chr11	10500000	10600000	-0.0774214	-0.0782435
chr11	10600000	10700000	-0.0815948	-0.0800941
chr11	10700000	10800000	-0.0839402	-0.0840772
chr11	10900000	11000000	-0.00756886	-0.0122862
chr11	11700000	11800000	-0.0824111	-0.082656
chr11	11800000	11900000	-0.0826494	-0.0830024
chr11	11900000	12000000	-0.0832049	-0.0836752
chr11	12000000	12100000	-0.0810667	-0.0798326
chr11	12100000	12200000	-0.0813759	-0.0810638
chr11	12200000	12300000	-0.0790637	-0.0791261
chr11	12300000	12400000	-0.0790866	-0.0811986
chr11	12400000	12500000	-0.0825121	-0.0811944
chr11	12500000	12600000	-0.0833505	-0.0841433
chr11	12600000	12700000	-0.0816948	-0.079814
chr11	12700000	12800000	-0.0825455	-0.083016
chr11	12800000	12900000	-0.0789278	-0.0768689
chr11	12900000	13000000	-0.079277	-0.0798152
chr11	13000000	13100000	-0.0773158	-0.0762512
chr11	13100000	13200000	-0.0805419	-0.0788522
chr11	13200000	13300000	-0.0761153	-0.071329
chr11	13300000	13400000	-0.0805602	-0.0802839
chr11	13400000	13500000	-0.0792839	-0.0786486
chr11	13600000	13700000	-0.0770408	-0.0770866
chr11	13700000	13800000	-0.0772812	-0.0613955
chr11	13800000	13900000	-0.0704629	-0.0671405
chr11	13900000	14000000	-0.0775488	-0.0722878
chr11	14000000	14100000	-0.0815479	-0.0817818
chr11	14100000	14200000	-0.0716546	-0.0775923
chr11	14200000	14300000	-0.0637671	-0.0697574
chr11	14300000	14400000	-0.046893	-0.0412001
chr11	14400000	14500000	-0.0515214	-0.0402317
chr11	14500000	14600000	-0.04633	-0.0420987
chr11	14600000	14700000	-0.0118412	-0.0251896
chr11	15000000	15100000	-0.00816725	-0.00166685
chr11	15400000	15500000	-0.0710855	-0.0653899
chr11	15500000	15600000	-0.04486	-0.0554602
chr11	15600000	15700000	-0.0129277	-0.0419345
chr11	15900000	16000000	-0.0528616	-0.0607312
chr11	16000000	16100000	-0.0515094	-0.0290392
chr11	16300000	16400000	-0.00815066	-0.0221942
chr11	16400000	16500000	-0.0640148	-0.0619035
chr11	16500000	16600000	-0.0712191	-0.07156
chr11	16600000	16700000	-0.0768108	-0.0760209
chr11	16700000	16800000	-0.073264	-0.0709483
chr11	16800000	16900000	-0.0725446	-0.0731112
chr11	16900000	17000000	-0.0159011	-0.025818
chr11	17200000	17300000	-0.0132423	-0.0188686
chr11	17300000	17400000	-0.0740426	-0.0720608
chr11	17400000	17500000	-0.0725682	-0.065918
chr11	17500000	17600000	-0.0673478	-0.0687669
chr11	17600000	17700000	-0.0650804	-0.0631884
chr11	17700000	17800000	-0.0621859	-0.0603657
chr11	20200000	20300000	0	0
chr12	300000	400000	-0.0585836	-0.0560786
chr12	400000	500000	-0.0183146	-0.0202109
chr12	900000	1000000	-0.0681623	-0.0697928
chr12	1000000	1100000	-0.0702602	-0.0715334
chr12	1100000	1200000	-0.0615577	-0.00800582
chr12	1600000	1700000	-0.0709235	-0.073246
chr12	2000000	2100000	-0.0742679	-0.0756265
chr12	2100000	2200000	-0.0422704	-0.0295599
chr12	3600000	3700000	-0.0756309	-0.0770268
chr12	3700000	3800000	-0.0754707	-0.0772986
chr12	3800000	3900000	-0.0755207	-0.0766005
chr12	3900000	4000000	-0.0758973	-0.0766273
chr12	4000000	4100000	-0.0757025	-0.0767188
chr12	4100000	4200000	-0.075641	-0.0771346
chr12	4200000	4300000	-0.0733254	-0.0745083
chr12	4300000	4400000	-0.0558932	-0.0420581
chr12	4600000	4700000	-0.072585	-0.0747126
chr12	4700000	4800000	-0.0739824	-0.0741124
chr12	4800000	4900000	-0.0709798	-0.0728961
chr12	5400000	5500000	-0.0576925	-0.039098
chr12	5500000	5600000	-0.0655547	-0.0282284
chr12	5600000	5700000	-0.0695964	-0.0660828
chr12	5900000	6000000	-0.0762009	-0.0778262
chr12	6000000	6100000	-0.0753858	-0.0774542
chr12	6100000	6200000	-0.0638095	-0.068807
chr12	6200000	6300000	-0.0758277	-0.0772013
chr12	7000000	7100000	-0.0749262	-0.0753913
chr12	7100000	7200000	-0.0760183	-0.0772569
chr12	7200000	7300000	-0.0666282	-0.0679661
chr12	7300000	7400000	-0.0761034	-0.0777814
chr12	7400000	7500000	-0.0760135	-0.0774953
chr12	7500000	7600000	-0.0760848	-0.0776188
chr12	7600000	7700000	-0.0760161	-0.0777618
chr12	7700000	7800000	-0.0761126	-0.0775285
chr12	7800000	7900000	-0.0760908	-0.0777741
chr12	7900000	8000000	-0.0697412	-0.0712807
chr12	8000000	8100000	-0.0760472	-0.0769887
chr12	8100000	8200000	-0.0759935	-0.0774422
chr12	8200000	8300000	-0.0748477	-0.0762917
chr12	8300000	8400000	-0.0639012	-0.0644169
chr12	9200000	9300000	-0.0737738	-0.0737276
chr12	9300000	9400000	-0.074112	-0.0732627
chr12	9800000	9900000	-0.0608135	-0.0124124
chr12	10000000	10100000	-0.0752113	-0.0766317
chr12	10100000	10200000	-0.0757005	-0.0769855
chr12	10200000	10300000	-0.075574	-0.0774655
chr12	10300000	10400000	-0.0733777	-0.074714
chr12	11900000	12000000	-0.0717539	-0.0712929
chr12	12000000	12100000	-0.0702274	-0.073018
chr12	12100000	12200000	-0.0457075	-0.063723
chr12	12200000	12300000	-0.0728976	-0.0761938
chr12	12300000	12400000	-0.0741613	-0.0749461
chr12	12400000	12500000	-0.0749234	-0.0769568
chr12	12500000	12600000	-0.0756456	-0.0773557
chr12	12600000	12700000	-0.0747803	-0.0767013
chr12	12700000	12800000	-0.0412998	-0.0574819
chr12	12800000	12900000	-0.0237727	-0.0314923
chr12	12900000	13000000	-0.0649956	-0.0710554
chr12	13000000	13100000	-0.0615455	-0.0655686
chr12	13100000	13200000	-0.070672	-0.0734007
chr12	13200000	13300000	-0.075067	-0.0766187
chr12	13300000	13400000	-0.0736575	-0.0760908
chr12	13400000	13500000	-0.0757577	-0.0774197
chr12	14000000	14100000	-0.0751622	-0.0768518
chr12	14100000	14200000	-0.0754301	-0.0763627
chr12	14200000	14300000	-0.0724485	-0.0745267
chr12	14300000	14400000	-0.0671119	-0.0685765
chr12	14700000	14800000	-0.0755771	-0.0766462
chr12	14800000	14900000	-0.0756656	-0.0766613
chr12	14900000	15000000	-0.0761995	-0.0781418
chr12	15000000	15100000	-0.0761328	-0.0777621
chr12	15100000	15200000	-0.0761437	-0.0775518
chr12	15200000	15300000	-0.0752276	-0.0757645
chr12	15600000	15700000	-0.0747445	-0.0761301
chr12	15700000	15800000	-0.0725434	-0.0719425
chr12	15800000	15900000	-0.0736236	-0.0709958
chr12	15900000	16000000	-0.0651203	-0.0298763
chr12	16100000	16200000	-0.0446486	-0.0123621
chr12	16200000	16300000	-0.0537255	-0.0283448
chr12	16600000	16700000	-0.0580461	-0.0155118
chr12	16800000	16900000	-0.0745924	-0.0756522
chr12	16900000	17000000	-0.0755077	-0.0768596
chr12	17000000	17100000	-0.0756075	-0.0763017
chr12	17100000	17200000	-0.0761208	-0.077548
chr12	17200000	17300000	-0.0746542	-0.0740179
chr12	17300000	17400000	-0.0736825	-0.0726654
chr12	17400000	17500000	-0.0760747	-0.0776167
chr12	17500000	17600000	-0.0756173	-0.0771004
chr12	17600000	17700000	-0.0755723	-0.0771668
chr12	17700000	17800000	-0.0752752	-0.076544
chr12	17800000	17900000	-0.075224	-0.0768683
chr12	17900000	18000000	-0.0751022	-0.0763091
chr12	18000000	18100000	-0.0750384	-0.0773307
chr12	18100000	18200000	-0.0718082	-0.0735857
chr12	18200000	18300000	-0.0758315	-0.0765084
chr12	18300000	18400000	-0.0747189	-0.0760074
chr12	18700000	18800000	-0.0760343	-0.0774923
chr12	18800000	18900000	-0.0759488	-0.0771969
chr12	18900000	19000000	-0.0757618	-0.0765796
chr12	19000000	19100000	-0.0758314	-0.0773489
chr12	19100000	19200000	-0.0498367	-0.0690593
chr12	19800000	19900000	-0.0412235	-0.0486171
chr13	0	100000	0	0
chr13	100000	200000	0	0
chr13	200000	300000	0	0
chr13	300000	400000	0	0
chr13	400000	500000	0	0
chr13	500000	600000	-0.0489137	-0.0181138
chr13	600000	700000	-0.0724255	-0.0718289
chr13	700000	800000	-0.0764681	-0.0770935
chr13	800000	900000	-0.0550173	-0.042052
chr13	1200000	1300000	-0.0787177	-0.0704748
chr13	1300000	1400000	-0.0602901	-0.0440333
chr13	1700000	1800000	-0.0486864	-0.0512368
chr13	2000000	2100000	-0.0710519	-0.0677615
chr13	2100000	2200000	-0.0757406	-0.0730074
chr13	2200000	2300000	-0.0775876	-0.0757794
chr13	3000000	3100000	-0.018412	-0.0400502
chr13	3100000	3200000	-0.0769368	-0.0725034
chr13	3300000	3400000	-0.0801385	-0.0783849
chr13	3400000	3500000	-0.0801204	-0.0793269
chr13	3500000	3600000	-0.0794043	-0.0780887
chr13	3600000	3700000	-0.0725853	-0.0667478
chr13	3700000	3800000	-0.0768491	-0.0778412
chr13	3800000	3900000	-0.0802085	-0.0789753
chr13	3900000	4000000	-0.0802481	-0.0788842
chr13	4000000	4100000	-0.0801119	-0.0790548
chr13	4100000	4200000	-0.0763397	-0.0770055
chr13	4200000	4300000	-0.0800706	-0.078932
chr13	4300000	4400000	-0.0795871	-0.0791451
chr13	4400000	4500000	-0.0789766	-0.0792972
chr13	4500000	4600000	-0.079597	-0.0785106
chr13	4800000	4900000	-0.0774325	-0.0767634
chr13	4900000	5000000	-0.080063	-0.0754923
chr13	5000000	5100000	-0.0803999	-0.0794784
chr13	5100000	5200000	-0.0806735	-0.0796199
chr13	5200000	5300000	-0.0807698	-0.0799139
chr13	5300000	5400000	-0.0805974	-0.0800898
chr13	5400000	5500000	-0.0806301	-0.0800742
chr13	5500000	5600000	-0.0807403	-0.0802121
chr13	5600000	5700000	-0.0808154	-0.0800578
chr13	5700000	5800000	-0.0807552	-0.0801377
chr13	5800000	5900000	-0.0806456	-0.0798248
chr13	5900000	6000000	-0.0807283	-0.0800584
chr13	6000000	6100000	-0.0807482	-0.0800454
chr13	6100000	6200000	-0.0804051	-0.0801434
chr13	6200000	6300000	-0.0806613	-0.0800521
chr13	6300000	6400000	-0.0807158	-0.0799699
chr13	6400000	6500000	-0.0802277	-0.0797207
chr13	6500000	6600000	-0.0806386	-0.079875
chr13	6600000	6700000	-0.0806582	-0.0798082
chr13	6700000	6800000	-0.0501035	-0.0677117
chr13	6800000	6900000	-0.0791617	-0.078634
chr13	6900000	7000000	-0.0800615	-0.0792092
chr13	7000000	7100000	-0.079556	-0.0784804
chr13	7100000	7200000	-0.0795431	-0.0784822
chr13	7200000	7300000	-0.0785667	-0.0779813
chr13	7300000	7400000	-0.0747465	-0.0775272
chr13	7400000	7500000	-0.0795978	-0.0790657
chr13	7500000	7600000	-0.0798371	-0.0796595
chr13	7600000	7700000	-0.0791942	-0.079235
chr13	7700000	7800000	-0.0752163	-0.0788523
chr13	8000000	8100000	-0.0625579	-0.0607693
chr13	9500000	9600000	-0.0801665	-0.0792082
chr13	9600000	9700000	-0.0806968	-0.0798522
chr13	9700000	9800000	-0.080695	-0.0799823
chr13	9800000	9900000	-0.0803846	-0.0798513
chr13	9900000	10000000	-0.0807179	-0.0799804
chr13	10700000	10800000	-0.0684001	-0.0761237
chr13	10800000	10900000	-0.0289325	-0.0722754
chr13	10900000	11000000	-0.0190793	-0.0737366
chr13	11000000	11100000	-0.0174794	-0.0700822
chr13	11100000	11200000	-0.0433619	-0.0706042
chr13	11400000	11500000	-0.0243299	-0.0409912
chr13	11500000	11600000	-0.0307578	-0.029679
chr13	11800000	11900000	-0.0131907	-0.0582827
chr13	11900000	12000000	-0.0789683	-0.0784394
chr13	12300000	12400000	-0.0803914	-0.0794496
chr13	12400000	12500000	-0.0804718	-0.0794092
chr13	12500000	12600000	-0.0804025	-0.079967
chr13	12600000	12700000	-0.0805658	-0.0798545
chr13	12700000	12800000	-0.0804403	-0.0795095
chr13	12800000	12900000	-0.0697243	-0.0728587
chr13	14500000	14600000	-0.0592288	-0.0671754
chr13	14600000	14700000	-0.0794402	-0.0770661
chr13	14700000	14800000	-0.079557	-0.0775335
chr13	14800000	14900000	-0.0799924	-0.0794115
chr13	14900000	15000000	-0.0802585	-0.0789291
chr13	15000000	15100000	-0.0800994	-0.0791694
chr13	15100000	15200000	-0.0319468	-0.0653484
chr13	15300000	15400000	-0.0786157	-0.0749052
chr13	15600000	15700000	-0.0780072	-0.0780019
chr13	16200000	16300000	-0.0799434	-0.078491
chr13	16300000	16400000	-0.0792602	-0.0767766
chr13	16400000	16500000	-0.0797097	-0.0726374
chr13	18000000	18100000	-0.0411109	-0.0202019
chr13	18100000	18200000	-0.0225395	-0.00352541
chr13	18400000	18500000	0	0
chr14	100000	200000	-0.0412105	-0.0478236
chr14	200000	300000	-0.0938968	-0.0923881
chr14	300000	400000	-0.0928717	-0.0922299
chr14	400000	500000	-0.0929885	-0.0924935
chr14	500000	600000	-0.0936538	-0.0932963
chr14	600000	700000	-0.0905845	-0.090358
chr14	1200000	1300000	-0.0790934	-0.0523325
chr14	2400000	2500000	-0.0863626	-0.0731466
chr14	2700000	2800000	-0.0865025	-0.0781269
chr14	2800000	2900000	-0.0885069	-0.0774835
chr14	2900000	3000000	-0.0846754	-0.0800292
chr14	3400000	3500000	-0.0888579	-0.0832593
chr14	3500000	3600000	-0.0882171	-0.0898334
chr14	3600000	3700000	-0.0914548	-0.0907956
chr14	3700000	3800000	-0.09113	-0.0867587
chr14	3800000	3900000	-0.0747717	-0.0607417
chr14	7100000	7200000	-0.0885195	-0.0879997
chr14	7200000	7300000	-0.090995	-0.0896159
chr14	7300000	7400000	-0.00857347	-0.0168951
chr14	7500000	7600000	-0.0605756	-0.0659458
chr14	7600000	7700000	-0.0843847	-0.0812721
chr14	7700000	7800000	-0.0687699	-0.0559078
chr14	7800000	7900000	-0.0868455	-0.0844987
chr14	7900000	8000000	-0.0893187	-0.0864409
chr14	8000000	8100000	-0.0394182	-0.0285248
chr14	8100000	8200000	-0.0451759	-0.0530957
chr14	8200000	8300000	-0.0806519	-0.0625661
chr14	9000000	9100000	-0.0296361	-0.0332757
chr14	9100000	9200000	-0.0909785	-0.0913329
chr14	9200000	9300000	-0.0919109	-0.0924848
chr14	9300000	9400000	-0.0931697	-0.092265
chr14	9400000	9500000	-0.0938324	-0.0932376
chr14	9500000	9600000	-0.0934442	-0.093913
chr14	9600000	9700000	-0.0935754	-0.0936566
chr14	9700000	9800000	-0.0913851	-0.0894175
chr14	9800000	9900000	-0.0743118	-0.0774597
chr14	9900000	10000000	-0.0490203	-0.0659599
chr14	10000000	10100000	-0.0732498	-0.0801837
chr14	10100000	10200000	-0.068945	-0.071571
chr14	10200000	10300000	-0.0935043	-0.092627
chr14	10300000	10400000	-0.0930693	-0.0929945
chr14	10400000	10500000	-0.0931739	-0.0927326
chr14	10500000	10600000	-0.0936333	-0.0929318
chr14	10600000	10700000	-0.0933033	-0.0934017
chr14	10700000	10800000	-0.0939238	-0.0940813
chr14	10800000	10900000	-0.0938905	-0.0937814
chr14	10900000	11000000	-0.0943089	-0.093958
chr14	11000000	11100000	-0.0897513	-0.0903741
chr14	11100000	11200000	-0.0837399	-0.0892797
chr14	11200000	11300000	-0.0924278	-0.0915546
chr14	11300000	11400000	-0.092863	-0.0925874
chr14	11400000	11500000	-0.0937401	-0.0918912
chr14	11500000	11600000	-0.0931446	-0.0920476
chr14	11600000	11700000	-0.0931714	-0.0925812
chr14	11700000	11800000	-0.0934886	-0.0917631
chr14	11800000	11900000	-0.0934945	-0.0933484
chr14	11900000	12000000	-0.0915209	-0.0907643
chr14	14300000	14400000	-0.0468701	-0.048016
chr14	14400000	14500000	-0.0882532	-0.0929791
chr14	14500000	14600000	-0.0930976	-0.0923101
chr14	14700000	14800000	-0.0208728	-0.0443483
chr14	14800000	14900000	-0.0301907	-0.0208855
chr14	14900000	15000000	-0.0369448	-0.0242892
chr14	15100000	15200000	0	0
chr14	15200000	15300000	0	0
chr14	15300000	15400000	0	0
chr14	15400000	15500000	0	0
chr15	100000	200000	-0.0572155	-0.028961
chr15	200000	300000	-0.0694386	-0.0531154
chr15	1100000	1200000	-0.00299237	-0.016599
chr15	1600000	1700000	-0.0349253	-0.0134814
chr15	1700000	1800000	-0.0655885	-0.0443966
chr15	2200000	2300000	-0.0723725	-0.0682191
chr15	2300000	2400000	-0.102586	-0.104247
chr15	2400000	2500000	-0.101449	-0.103937
chr15	2500000	2600000	-0.0978682	-0.100454
chr15	2700000	2800000	-0.0019472	-0.0692743
chr15	2800000	2900000	-0.100334	-0.104508
chr15	2900000	3000000	-0.103935	-0.105769
chr15	3000000	3100000	-0.103413	-0.104247
chr15	3100000	3200000	-0.0994326	-0.101991
chr15	3200000	3300000	-0.0473437	-0.077867
chr15	3300000	3400000	-0.102546	-0.100678
chr15	3400000	3500000	-0.103726	-0.104857
chr15	3500000	3600000	-0.104145	-0.105761
chr15	3600000	3700000	-0.103774	-0.105825
chr15	3700000	3800000	-0.102595	-0.104265
chr15	3800000	3900000	-0.103619	-0.104586
chr15	3900000	4000000	-0.103785	-0.104311
chr15	4000000	4100000	-0.104279	-0.105903
chr15	4100000	4200000	-0.104066	-0.105351
chr15	4200000	4300000	-0.103881	-0.105602
chr15	4300000	4400000	-0.103877	-0.10518
chr15	4400000	4500000	-0.102037	-0.105065
chr15	8400000	8500000	-0.0615341	-0.0354639
chr15	8500000	8600000	-0.0437803	-0.0473738
chr15	8700000	8800000	-0.0780781	-0.0836964
chr15	8800000	8900000	-0.0812477	-0.0528185
chr15	9600000	9700000	-0.0701589	-0.0726033
chr15	9700000	9800000	-0.00761886	-0.0321889
chr15	10100000	10200000	-0.0928097	-0.0968026
chr15	10200000	10300000	-0.103401	-0.105241
chr15	10300000	10400000	-0.102866	-0.104794
chr15	10400000	10500000	-0.1032	-0.105384
chr15	10500000	10600000	-0.103615	-0.105322
chr15	10600000	10700000	-0.104063	-0.105434
chr15	10700000	10800000	-0.0901395	-0.0990896
chr15	11300000	11400000	-0.10225	-0.103797
chr15	11400000	11500000	-0.0900065	-0.0674383
chr15	11800000	11900000	-0.103866	-0.106146
chr15	11900000	12000000	-0.104133	-0.106108
chr15	12000000	12100000	-0.104181	-0.105942
chr15	12100000	12200000	-0.102225	-0.10505
chr15	12200000	12300000	-0.0785535	-0.0909018
chr15	12300000	12400000	-0.102675	-0.103574
chr15	12400000	12500000	-0.101589	-0.103156
chr15	12500000	12600000	-0.0986729	-0.10185
chr15	12600000	12700000	-0.0938247	-0.0994928
chr15	12700000	12800000	-0.090584	-0.091371
chr17	0	100000	0	0
chr17	100000	200000	0	0
chr17	200000	300000	0	0
chr17	300000	400000	0	0
chr17	400000	500000	0	0
chr17	500000	600000	-0.101611	-0.10038
chr17	600000	700000	-0.109243	-0.110204
chr17	700000	800000	-0.0928726	-0.0708729
chr17	1400000	1500000	-0.0896013	-0.0359649
chr17	1500000	1600000	-0.106698	-0.102104
chr17	1600000	1700000	-0.0452832	-0.06481
chr17	1700000	1800000	-0.104358	-0.106285
chr17	2500000	2600000	-0.0417787	-0.0660439
chr17	2600000	2700000	-0.110506	-0.109947
chr17	2700000	2800000	-0.108899	-0.110069
chr17	2800000	2900000	-0.110146	-0.109515
chr17	2900000	3000000	-0.0974126	-0.0968885
chr17	3000000	3100000	-0.10865	-0.109734
chr17	3100000	3200000	-0.110077	-0.110369
chr17	3200000	3300000	-0.109939	-0.110098
chr17	3300000	3400000	-0.110476	-0.110189
chr17	3400000	3500000	-0.103751	-0.102566
chr17	3500000	3600000	-0.0573336	-0.0681201
chr17	3600000	3700000	-0.109364	-0.109346
chr17	3700000	3800000	-0.105985	-0.104174
chr17	3800000	3900000	-0.109021	-0.107825
chr17	3900000	4000000	-0.111034	-0.111301
chr17	4000000	4100000	-0.110669	-0.111421
chr17	4100000	4200000	-0.110716	-0.11129
chr17	4200000	4300000	-0.110584	-0.1118
chr17	4300000	4400000	-0.110836	-0.111746
chr17	4400000	4500000	-0.109956	-0.110454
chr17	4500000	4600000	-0.109482	-0.108901
chr17	4600000	4700000	-0.10879	-0.109833
chr17	4700000	4800000	-0.108643	-0.108492
chr17	4800000	4900000	-0.108413	-0.109421
chr17	4900000	5000000	-0.108752	-0.109121
chr17	5000000	5100000	-0.105489	-0.105116
chr17	5100000	5200000	-0.0431016	-0.0437679
chr17	5200000	5300000	-0.0670714	-0.0784979
chr17	8000000	8100000	-0.0118195	-0.008211
chr17	10200000	10300000	-0.0609928	-0.0345213
chr17	10300000	10400000	-0.106697	-0.107114
chr17	10400000	10500000	-0.047823	-0.0561114
chr17	10500000	10600000	-0.109584	-0.109235
chr17	10600000	10700000	-0.109625	-0.110476
chr17	10700000	10800000	-0.0493684	-0.0501441
chr18	0	100000	-0.102243	-0.103261
chr18	100000	200000	-0.103548	-0.104093
chr18	200000	300000	-0.0836384	-0.0417328
chr18	800000	900000	-0.0866406	-0.0879962
chr18	900000	1000000	-0.0695337	-0.0727079
chr18	1000000	1100000	-0.098069	-0.0920251
chr18	1100000	1200000	-0.104737	-0.110101
chr18	1200000	1300000	-0.104518	-0.109285
chr18	1300000	1400000	-0.103917	-0.10842
chr18	1400000	1500000	-0.104594	-0.10981
chr18	1500000	1600000	-0.104726	-0.109852
chr18	1600000	1700000	-0.10488	-0.109211
chr18	1700000	1800000	-0.0803473	-0.0783708
chr18	1800000	1900000	-0.0339209	-0.0449147
chr18	1900000	2000000	-0.100056	-0.0955472
chr18	2000000	2100000	-0.0972275	-0.10268
chr18	2100000	2200000	-0.100071	-0.0786716
chr18	2400000	2500000	-0.104205	-0.107933
chr18	2500000	2600000	-0.104383	-0.108184
chr18	2600000	2700000	-0.0980634	-0.102407
chr18	2700000	2800000	-0.104308	-0.108731
chr18	2800000	2900000	-0.103583	-0.108038
chr18	2900000	3000000	-0.102453	-0.106581
chr18	3000000	3100000	-0.101185	-0.0979173
chr18	3200000	3300000	-0.101712	-0.0947928
chr18	3300000	3400000	-0.0933873	-0.0934918
chr18	3900000	4000000	-0.0960413	-0.0919652
chr18	5200000	5300000	-0.105186	-0.109701
chr18	5300000	5400000	-0.105838	-0.109722
chr18	5400000	5500000	-0.104437	-0.108652
chr18	5500000	5600000	-0.104835	-0.109744
chr18	5600000	5700000	-0.105407	-0.110794
chr18	5700000	5800000	-0.104582	-0.109171
chr18	5800000	5900000	-0.103993	-0.106462
chr18	5900000	6000000	-0.0613	-0.0488932
chr18	6000000	6100000	-0.0125301	-0.00385483
chr18	6100000	6200000	-0.104959	-0.109872
chr18	6200000	6300000	-0.104881	-0.108835
chr18	6300000	6400000	-0.101243	-0.0942878
chr18	7400000	7500000	-0.0185704	-0.00990698
chr18	7500000	7600000	-0.102462	-0.0987724
chr18	7600000	7700000	-0.0981821	-0.102057
chr18	7700000	7800000	-0.104362	-0.104649
chr18	8000000	8100000	-0.0725516	-0.0516027
chr18	8100000	8200000	-0.102116	-0.104212
chr18	8200000	8300000	-0.087669	-0.0850149
chr18	8400000	8500000	-0.100924	-0.104995
chr18	8500000	8600000	-0.104424	-0.107302
chr18	8600000	8700000	-0.104811	-0.108411
chr18	8700000	8800000	-0.101713	-0.0989671
chr18	8800000	8900000	-0.102011	-0.097544
chr18	8900000	9000000	-0.0951573	-0.0840125
chr19	400000	500000	-0.102449	-0.0799606
chr19	500000	600000	-0.105595	-0.107449
chr19	600000	700000	-0.0757151	-0.05756
chr19	700000	800000	-0.0943393	-0.0871781
chr19	800000	900000	-0.110437	-0.112651
chr19	900000	1000000	-0.111682	-0.114726
chr19	1000000	1100000	-0.111326	-0.114959
chr19	1100000	1200000	-0.108668	-0.108873
chr19	1200000	1300000	-0.11157	-0.11545
chr19	1300000	1400000	-0.11077	-0.116083
chr19	1400000	1500000	-0.108583	-0.113159
chr19	1500000	1600000	-0.112116	-0.116631
chr19	1600000	1700000	-0.113865	-0.118283
chr19	1700000	1800000	-0.111886	-0.117532
chr19	1800000	1900000	-0.112199	-0.11621
chr19	1900000	2000000	-0.114387	-0.120616
chr19	2000000	2100000	-0.114389	-0.119182
chr19	2100000	2200000	-0.113101	-0.116366
chr19	2200000	2300000	-0.111508	-0.113914
chr19	2300000	2400000	-0.110733	-0.111146
chr19	2400000	2500000	-0.109612	-0.113304
chr19	2500000	2600000	-0.08076	-0.0830621
chr19	2600000	2700000	-0.0355434	-0.0463658
chr19	2900000	3000000	-0.0922636	-0.0477761
chr19	3000000	3100000	-0.0969549	-0.0821737
chr19	3500000	3600000	-0.106195	-0.0929391
chr19	3600000	3700000	-0.0976674	-0.0711995
chr19	3700000	3800000	-0.0938485	-0.0845343
chr19	3800000	3900000	-0.0973508	-0.0618925
chr19	3900000	4000000	-0.0968658	-0.0687991
chr19	4000000	4100000	-0.0290782	-0.00827124
chr19	4500000	4600000	-0.025979	-0.054145
chr19	4600000	4700000	-0.0750507	-0.096046
chr19	4700000	4800000	-0.0571002	-0.102998
chr19	7500000	7600000	-0.111517	-0.108871
chr19	7600000	7700000	-0.113386	-0.111304
chr19	7700000	7800000	-0.113669	-0.110123
chr19	7800000	7900000	-0.111285	-0.105996
chr19	7900000	8000000	-0.0863782	-0.0753363
chr19	9600000	9700000	-0.0798413	-0.0757351
chr19	9700000	9800000	-0.0859052	-0.0654713
chr2	1000000	1100000	-0.00422787	-0.00805668
chr2	1100000	1200000	-0.0056455	-0.0110895
chr2	1200000	1300000	-0.0251335	-0.0250056
chr2	1300000	1400000	-0.0229187	-0.0233312
chr2	1400000	1500000	-0.0277994	-0.0273687
chr2	1500000	1600000	-0.0275378	-0.0283246
chr2	1600000	1700000	-0.0282363	-0.0285069
chr2	1700000	1800000	-0.0246144	-0.0255263
chr2	1800000	1900000	-0.0248204	-0.0150872
chr2	2500000	2600000	-0.0248873	-0.0196021
chr2	2800000	2900000	-0.0270927	-0.026095
chr2	2900000	3000000	-0.0274818	-0.0239927
chr2	3000000	3100000	-0.0278416	-0.0253174
chr2	3100000	3200000	-0.0239933	-0.0226117
chr2	5400000	5500000	-0.0263494	-0.0272092
chr2	5500000	5600000	-0.0281198	-0.02652
chr2	5600000	5700000	-0.0232372	-0.0182284
chr2	5900000	6000000	-0.0243781	-0.0181641
chr2	6000000	6100000	-0.0274577	-0.022732
chr2	6100000	6200000	-0.0220314	-0.015807
chr2	6900000	7000000	-0.0276229	-0.0270127
chr2	7000000	7100000	-0.028406	-0.0286369
chr2	7100000	7200000	-0.0287833	-0.0298139
chr2	7200000	7300000	-0.0282792	-0.0274816
chr2	7300000	7400000	-0.028204	-0.028667
chr2	7400000	7500000	-0.0274872	-0.0292582
chr2	7500000	7600000	-0.0281274	-0.0287122
chr2	7600000	7700000	-0.0265533	-0.0256797
chr2	8100000	8200000	-0.0268279	-0.0251178
chr2	8200000	8300000	-0.028083	-0.0286367
chr2	8300000	8400000	-0.0278839	-0.0264507
chr2	8400000	8500000	-0.0221269	-0.0176596
chr2	8800000	8900000	-0.0265689	-0.0232891
chr2	8900000	9000000	-0.0272951	-0.0238186
chr2	9000000	9100000	-0.027306	-0.0269689
chr2	9100000	9200000	-0.0275897	-0.0281064
chr2	9200000	9300000	-0.0271482	-0.0283295
chr2	9300000	9400000	-0.0264664	-0.0271517
chr2	9400000	9500000	-0.0250385	-0.0169825
chr2	10500000	10600000	-0.0276185	-0.0268169
chr2	10600000	10700000	-0.026404	-0.0253823
chr2	10700000	10800000	-0.0277231	-0.0280037
chr2	10800000	10900000	-0.0282528	-0.0287289
chr2	10900000	11000000	-0.0280618	-0.0277205
chr2	11000000	11100000	-0.0275091	-0.0256148
chr2	11100000	11200000	-0.0280159	-0.0284417
chr2	11200000	11300000	-0.028075	-0.0279489
chr2	11300000	11400000	-0.0270433	-0.0256024
chr2	11500000	11600000	-0.00473409	-0.0127246
chr2	11600000	11700000	-0.0148722	-0.00141702
chr2	11900000	12000000	-0.0189829	-0.0144691
chr2	12000000	12100000	-0.00664742	-0.00397581
chr2	12200000	12300000	-0.015898	-0.0129344
chr2	15100000	15200000	-0.0248928	-0.0110989
chr2	15200000	15300000	-0.0243171	-0.0238516
chr2	16200000	16300000	-0.0135634	-0.0132551
chr2	16300000	16400000	-0.0262992	-0.0279228
chr2	16400000	16500000	-0.0249868	-0.0253081
chr2	16500000	16600000	-0.02263	-0.025091
chr2	16600000	16700000	-0.0217737	-0.0229943
chr2	18100000	18200000	-0.0245834	-0.0190141
chr2	18200000	18300000	-0.0269569	-0.0259579
chr2	18300000	18400000	-0.0236199	-0.0222263
chr2	18400000	18500000	-0.0241179	-0.0232033
chr2	18500000	18600000	-0.0243524	-0.0175895
chr2	18800000	18900000	-0.0253143	-0.0249306
chr2	18900000	19000000	-0.02795	-0.0275475
chr2	19000000	19100000	-0.0236535	-0.0255028
chr2	19200000	19300000	-0.00660146	-0.0110199
chr2	19300000	19400000	-0.0168099	-0.0168122
chr2	19400000	19500000	-0.0219452	-0.0206891
chr2	19500000	19600000	-0.0268287	-0.0182706
chr2	20100000	20200000	-0.000501405	-0.00436524
chr2	20200000	20300000	-0.0243744	-0.0184659
chr2	20700000	20800000	-0.0253227	-0.0214442
chr2	20800000	20900000	-0.0214901	-0.014628
chr2	20900000	21000000	-0.0242541	-0.0182666
chr2	21000000	21100000	-0.021244	-0.0232902
chr2	21100000	21200000	-0.0259923	-0.0267877
chr2	21200000	21300000	-0.0273215	-0.0288389
chr2	21300000	21400000	-0.0279082	-0.0293783
chr2	21400000	21500000	-0.027955	-0.0294218
chr2	21500000	21600000	-0.027989	-0.0273217
chr2	21600000	21700000	-0.0236644	-0.0242766
chr2	23100000	23200000	-0.0175042	-0.0084229
chr2	24500000	24600000	-0.0241557	-0.0230286
chr2	24600000	24700000	-0.0252191	-0.024729
chr2	25000000	25100000	-0.0228271	-0.0166588
chr2	25100000	25200000	-0.0264314	-0.0249532
chr2	25200000	25300000	-0.0281947	-0.0289679
chr2	25300000	25400000	-0.0284235	-0.0301657
chr2	25400000	25500000	-0.0284562	-0.0296692
chr2	25500000	25600000	-0.0286535	-0.0290992
chr2	25600000	25700000	-0.0286177	-0.0300861
chr2	25700000	25800000	-0.0282891	-0.0303887
chr2	25800000	25900000	-0.0281519	-0.0299032
chr2	25900000	26000000	-0.0278565	-0.0281857
chr2	26000000	26100000	-0.0135207	-0.00524607
chr2	26100000	26200000	-0.00527463	-0.00735495
chr2	26200000	26300000	-0.0246055	-0.0218869
chr2	26300000	26400000	-0.027163	-0.0271696
chr2	26400000	26500000	-0.0267385	-0.0276352
chr2	26500000	26600000	-0.0243921	-0.0215603
chr2	26700000	26800000	-0.0260601	-0.022843
chr2	26900000	27000000	-0.000917191	-0.0141707
chr2	27000000	27100000	-0.0200345	-0.01927
chr2	27100000	27200000	-0.0255089	-0.0257804
chr2	27200000	27300000	-0.0263781	-0.0279639
chr2	27300000	27400000	-0.00858676	-0.0118571
chr2	27400000	27500000	-0.0263713	-0.0235003
chr2	27500000	27600000	-0.027573	-0.0267267
chr2	27600000	27700000	-0.0272106	-0.0263425
chr2	27700000	27800000	-0.0271161	-0.0235399
chr2	27800000	27900000	-0.0267991	-0.0264752
chr2	27900000	28000000	-0.0212966	-0.0266907
chr2	28700000	28800000	-0.0244946	-0.0158773
chr2	28800000	28900000	-0.0182724	-0.00977896
chr2	28900000	29000000	-0.0264504	-0.0185007
chr2	29500000	29600000	-0.0189385	-0.00464142
chr2	29600000	29700000	-0.0231498	-0.0157479
chr2	29700000	29800000	-0.0241089	-0.0150616
chr2	30000000	30100000	-0.0241883	-0.0178101
chr2	30100000	30200000	-0.027122	-0.0187498
chr2	30200000	30300000	-0.0220475	-0.0229381
chr2	30300000	30400000	-0.0282767	-0.0284362
chr2	30400000	30500000	-0.00595569	-0.0132955
chr2	30500000	30600000	-0.0246612	-0.0265785
chr2	30600000	30700000	-0.0229641	-0.0220334
chr2	30700000	30800000	-0.00954182	-0.0202979
chr2	31400000	31500000	-0.0190697	-0.0171125
chr2	31700000	31800000	-0.0171353	-0.0190391
chr2	34400000	34500000	-0.00163909	-0.00873453
chr2	34700000	34800000	-0.0191531	-0.00533777
chr2	34800000	34900000	-0.0268558	-0.0144808
chr2	34900000	35000000	-0.0235764	-0.0238633
chr2	35000000	35100000	-0.0171475	-0.0242816
chr2	35100000	35200000	-0.0283268	-0.0235561
chr2	35300000	35400000	-0.00138997	-0.0053002
chr2	35400000	35500000	-0.0286532	-0.030229
chr2	35500000	35600000	-0.0279661	-0.0297315
chr2	35600000	35700000	-0.0289017	-0.0311459
chr2	35700000	35800000	-0.0290033	-0.0306526
chr2	35800000	35900000	-0.0272442	-0.0256042
chr2	36100000	36200000	-0.0269976	-0.027237
chr2	36200000	36300000	-0.02711	-0.0235827
chr2	36300000	36400000	-0.0255187	-0.0160154
chr2	36400000	36500000	-0.0260554	-0.0262549
chr2	36500000	36600000	-0.0265604	-0.0140917
chr2	36600000	36700000	-0.0233073	-0.0236314
chr2	36700000	36800000	-0.0244339	-0.0216854
chr2	36800000	36900000	-0.0250818	-0.0211085
chr2	36900000	37000000	-0.0133365	-0.0184428
chr2	37400000	37500000	-0.0237168	-0.00463853
chr2	38100000	38200000	-0.0280753	-0.0264141
chr2	38200000	38300000	-0.0246319	-0.0265385
chr2	38400000	38500000	-0.0277203	-0.024329
chr2	38500000	38600000	-0.0243631	-0.0165443
chr2	38700000	38800000	-0.0247454	-0.0144689
chr2	38800000	38900000	-0.0276163	-0.0261034
chr2	41900000	42000000	-0.0264697	-0.0246985
chr2	42000000	42100000	-0.0193525	-0.0178836
chr2	42100000	42200000	-0.0284286	-0.0292527
chr2	42200000	42300000	-0.0269886	-0.0267744
chr2	42300000	42400000	-0.021957	-0.0178514
chr2	42500000	42600000	-0.0203264	-0.0142235
chr2	42600000	42700000	-0.0253522	-0.0199758
chr2	43700000	43800000	-0.0282132	-0.0245987
chr2	44000000	44100000	-0.0286275	-0.0293163
chr2	44100000	44200000	-0.0208414	-0.012394
chr2	44200000	44300000	-0.0282312	-0.0279162
chr2	44300000	44400000	-0.0273498	-0.0245569
chr2	44400000	44500000	-0.0245394	-0.0229409
chr2	45800000	45900000	-0.0278033	-0.0260382
chr2	45900000	46000000	-0.0279021	-0.0270045
chr2	46000000	46100000	-0.0260099	-0.0175089
chr2	46300000	46400000	-0.0271723	-0.0208146
chr2	46400000	46500000	-0.0183431	-0.0191416
chr2	46500000	46600000	-0.00125934	-0.00913621
chr2	46600000	46700000	-0.0208539	-0.0146232
chr2	46700000	46800000	-0.0171649	-0.0133305
chr2	46800000	46900000	-0.0255739	-0.0241877
chr2	47300000	47400000	-0.0250381	-0.0201149
chr2	47500000	47600000	-0.0254616	-0.0266875
chr2	47600000	47700000	-0.0104317	-0.0152536
chr2	47800000	47900000	-0.0137046	-0.0163956
chr2	47900000	48000000	-0.0103879	-0.0212393
chr2	48000000	48100000	-0.00150652	-0.01354
chr2	48300000	48400000	-0.0191546	-0.0128528
chr2	48400000	48500000	-0.0165794	-0.0151105
chr2	48500000	48600000	-0.019425	-0.023572
chr2	48600000	48700000	-0.0264116	-0.0280812
chr2	48700000	48800000	-0.027452	-0.0240463
chr2	48800000	48900000	-0.00533427	-0.0038605
chr2	49300000	49400000	-0.0292063	-0.0309292
chr2	49400000	49500000	-0.0279825	-0.0294196
chr2	49500000	49600000	-0.0234939	-0.0203798
chr2	49600000	49700000	-0.0272165	-0.02721
chr2	49700000	49800000	-0.0287461	-0.0302933
chr2	49800000	49900000	-0.0290176	-0.0297105
chr2	49900000	50000000	-0.00483779	-0.00752706
chr2	50200000	50300000	-0.0277987	-0.0254957
chr2	50300000	50400000	-0.0279988	-0.0270885
chr2	50400000	50500000	-0.0255714	-0.02301
chr2	50500000	50600000	-0.0263764	-0.0221285
chr2	50600000	50700000	-0.0276504	-0.0247086
chr2	50700000	50800000	-0.013406	-0.00292349
chr2	51100000	51200000	-0.0240389	-0.0140043
chr2	51400000	51500000	-0.0181186	-0.00881613
chr2	51800000	51900000	-0.00448747	-0.000136893
chr2	52300000	52400000	-0.0224294	-0.0160213
chr2	52400000	52500000	0	0
chr2	52500000	52600000	0	0
chr2	52600000	52700000	0	0
chr2	52700000	52800000	0	0
chr2	52800000	52900000	-0.0281796	-0.0265795
chr2	52900000	53000000	-0.0226865	-0.0215205
chr2	53200000	53300000	-0.0266794	-0.0237858
chr2	53300000	53400000	-0.0232211	-0.0240389
chr2	53400000	53500000	-0.0258605	-0.0270609
chr2	53500000	53600000	-0.0287153	-0.0305933
chr2	53600000	53700000	-0.0293438	-0.0307605
chr2	53700000	53800000	-0.0294575	-0.0318391
chr2	53800000	53900000	-0.0293545	-0.0312134
chr2	53900000	54000000	-0.029386	-0.0321934
chr2	54000000	54100000	-0.0290855	-0.0313672
chr2	54100000	54200000	-0.0294608	-0.0318322
chr2	54200000	54300000	-0.0291023	-0.031061
chr2	54300000	54400000	-0.0263995	-0.0258205
chr2	54600000	54700000	-0.0285832	-0.0287944
chr2	54700000	54800000	-0.0293954	-0.0309236
chr2	54800000	54900000	-0.0291728	-0.0318607
chr2	54900000	55000000	-0.0293182	-0.0320153
chr2	55000000	55100000	-0.0271918	-0.0258956
chr2	55600000	55700000	-0.021189	-0.0119653
chr2	57100000	57200000	-0.0284154	-0.031289
chr2	57200000	57300000	-0.029356	-0.0316223
chr2	57300000	57400000	-0.0292834	-0.0313363
chr2	57400000	57500000	-0.0293924	-0.0317168
chr2	57500000	57600000	-0.0292284	-0.0318406
chr2	57600000	57700000	-0.0293724	-0.0314736
chr2	57700000	57800000	-0.0292876	-0.0318684
chr2	57800000	57900000	-0.0288224	-0.0310666
chr2	57900000	58000000	-0.0277846	-0.0289337
chr2	58000000	58100000	-0.01483	-0.0193665
chr2	58100000	58200000	-0.0284837	-0.0269775
chr2	58200000	58300000	-0.0265864	-0.0137423
chr2	58300000	58400000	-0.0245558	-0.0133914
chr2	59200000	59300000	-0.00991204	-0.00592078
chr2	59800000	59900000	-0.0251573	-0.0257071
chr2	59900000	60000000	-0.0160927	-0.0160361
chr2	60000000	60100000	-0.0282371	-0.0283441
chr2	60100000	60200000	-0.0240009	-0.0222397
chr2	60200000	60300000	-0.0264348	-0.0220711
chr2	60300000	60400000	-0.0214895	-0.00690086
chr2	62500000	62600000	-0.0277711	-0.0263962
chr2	62600000	62700000	-0.0289275	-0.0305407
chr2	62700000	62800000	-0.0285652	-0.029859
chr2	62800000	62900000	-0.0205554	-0.0143837
chr2	63500000	63600000	-0.0281096	-0.0290235
chr2	63600000	63700000	-0.0293462	-0.0317914
chr2	63700000	63800000	-0.0292665	-0.0312142
chr2	63800000	63900000	-0.029302	-0.0314031
chr2	63900000	64000000	-0.0292281	-0.0314992
chr2	64000000	64100000	-0.0292381	-0.0311738
chr2	64100000	64200000	-0.0251131	-0.0212118
chr2	64200000	64300000	-0.0288545	-0.0303877
chr2	64300000	64400000	-0.0245746	-0.0241199
chr2	64400000	64500000	-0.0275506	-0.0295095
chr2	64700000	64800000	-0.0236595	-0.0179813
chr2	66900000	67000000	-0.0238955	-0.0258363
chr2	67000000	67100000	-0.0293641	-0.0309884
chr2	67100000	67200000	-0.0275169	-0.0270481
chr2	67200000	67300000	-0.0143058	-0.00989208
chr2	67300000	67400000	-0.0165883	-0.0161597
chr2	67500000	67600000	-0.00299185	-0.0128067
chr2	67900000	68000000	-0.0104658	-0.0100239
chr2	68600000	68700000	-0.0213422	-0.0180704
chr2	68700000	68800000	-0.0161604	-0.0263898
chr2	68800000	68900000	-0.0282647	-0.02991
chr2	68900000	69000000	-0.0265015	-0.0282526
chr2	69000000	69100000	-0.0282488	-0.0289913
chr2	69100000	69200000	-0.0279187	-0.0295413
chr2	69200000	69300000	-0.0281631	-0.0296163
chr2	69300000	69400000	-0.028756	-0.030532
chr2	69400000	69500000	-0.0081226	-0.00452284
chr2	69500000	69600000	-0.0279224	-0.0272143
chr2	69600000	69700000	-0.0281741	-0.0303171
chr2	69700000	69800000	-0.0292028	-0.0308987
chr2	69800000	69900000	-0.0292509	-0.0312914
chr2	69900000	70000000	-0.0294583	-0.0317153
chr2	70000000	70100000	-0.0292575	-0.0319032
chr2	70100000	70200000	-0.0294209	-0.0318112
chr2	70200000	70300000	-0.0293809	-0.0316079
chr2	70300000	70400000	-0.0294718	-0.0315988
chr2	70400000	70500000	-0.029503	-0.0319494
chr2	70500000	70600000	-0.0292647	-0.030901
chr2	70600000	70700000	-0.0292157	-0.0312654
chr2	70700000	70800000	-0.0294652	-0.0312601
chr2	70800000	70900000	-0.0294664	-0.0310012
chr2	70900000	71000000	-0.0291897	-0.0309921
chr2	71000000	71100000	-0.0291016	-0.0312727
chr2	71100000	71200000	-0.0294562	-0.0314612
chr2	71200000	71300000	-0.0294135	-0.031413
chr2	71300000	71400000	-0.0296259	-0.0318819
chr2	71400000	71500000	-0.0292606	-0.0316101
chr2	71500000	71600000	-0.0294434	-0.0316773
chr2	71600000	71700000	-0.02949	-0.0317154
chr2	71700000	71800000	-0.0292674	-0.0314394
chr2	71800000	71900000	-0.0296227	-0.0315558
chr2	71900000	72000000	-0.0295915	-0.0316477
chr2	72000000	72100000	-0.0295961	-0.0319376
chr2	72100000	72200000	-0.0295382	-0.032118
chr2	72200000	72300000	-0.0293741	-0.0317774
chr2	72300000	72400000	-0.0295692	-0.0320528
chr2	72400000	72500000	-0.0296036	-0.0320807
chr2	72500000	72600000	-0.0295865	-0.0320646
chr2	72600000	72700000	-0.0295291	-0.0319406
chr2	72700000	72800000	-0.0294668	-0.031698
chr2	72800000	72900000	-0.0295456	-0.0321001
chr2	72900000	73000000	-0.0293715	-0.0319374
chr2	73000000	73100000	-0.0294634	-0.0319709
[truncated: 3,025 more rows]
