# Supplementary material for: Chromatin Interaction Responds to Breast Muscle Development and Intramuscular Fat Deposition Between Chinese Indigenous Chicken and Fast-Growing Broiler
Source: Front Cell Dev Biol. 2021 Nov 29;9:782268. doi: 10.3389/fcell.2021.782268 (PMC8667342; doi:10.3389/fcell.2021.782268)
Supplement: Supplementary file 2 [file DataSheet2.ZIP › Table S2. Gene lists in A and B compartments.xlsx]

## Sheet: AtoA lncRNA
Chr	Start	End	Chr	Start	End	Strand	Gene_id
1	10200000	10300000	1	10204790	10205347	-	ENSGALG00000039355
1	12500000	12600000	1	12558925	12558998	+	ENSGALG00000038546
1	12500000	12600000	1	12571737	12573066	-	ENSGALG00000008322
1	13700000	13800000	1	13737075	13738496	-	ENSGALG00000034533
1	14300000	14400000	1	14341087	14341802	-	ENSGALG00000031636
1	15200000	15300000	1	15251597	15253096	+	ENSGALG00000037754
1	15200000	15300000	1	15275366	15276308	-	ENSGALG00000038806
1	15300000	15400000	1	15324253	15324625	+	ENSGALG00000036458
1	15300000	15400000	1	15334381	15335114	-	ENSGALG00000042244
1	16100000	16200000	1	16109135	16109975	+	ENSGALG00000046441
1	20200000	20300000	1	20277061	20277243	+	ENSGALG00000041357
1	20400000	20500000	1	20459172	20460951	-	ENSGALG00000037120
1	22200000	22300000	1	22259321	22259589	+	ENSGALG00000038974
1	24300000	24400000	1	24392514	24392753	+	ENSGALG00000035009
1	25500000	25600000	1	25511150	25511287	-	ENSGALG00000038090
1	26100000	26200000	1	26178465	26179291	-	ENSGALG00000029796
1	26800000	26900000	1	26877028	26877372	-	ENSGALG00000033415
1	29500000	29600000	1	29501967	29502092	-	ENSGALG00000040936
1	29700000	29800000	1	29791116	29792472	-	ENSGALG00000032573
1	30700000	30800000	1	30744667	30745012	-	ENSGALG00000039562
1	31000000	31100000	1	31048185	31048707	-	ENSGALG00000043800
1	32000000	32100000	1	32039725	32040824	-	ENSGALG00000037243
1	34800000	34900000	1	34809344	34810177	+	ENSGALG00000030452
1	35300000	35400000	1	35313783	35313902	+	ENSGALG00000040284
1	35400000	35500000	1	35419315	35419428	-	ENSGALG00000034310
1	36300000	36400000	1	36390050	36390481	+	ENSGALG00000038456
1	37800000	37900000	1	37851200	37851265	+	ENSGALG00000039582
1	38300000	38400000	1	38308120	38308344	+	ENSGALG00000034552
1	40000000	40100000	1	40015842	40017187	-	ENSGALG00000034593
1	44800000	44900000	1	44838808	44839974	+	ENSGALG00000033904
1	45000000	45100000	1	45002001	45002198	+	ENSGALG00000042799
1	45700000	45800000	1	45753708	45754411	-	ENSGALG00000033617
1	46700000	46800000	1	46705649	46705896	+	ENSGALG00000030047
1	47800000	47900000	1	47875442	47875778	-	ENSGALG00000032089
1	47900000	48000000	1	47946786	47948122	-	ENSGALG00000044155
1	48100000	48200000	1	48153406	48153588	+	ENSGALG00000034631
1	48100000	48200000	1	48186825	48187018	-	ENSGALG00000037666
1	49200000	49300000	1	49276294	49276524	+	ENSGALG00000011872
1	49900000	50000000	1	49990094	49991306	-	ENSGALG00000039210
1	50800000	50900000	1	50814569	50814791	+	ENSGALG00000033981
1	50900000	51000000	1	50929423	50930103	+	ENSGALG00000029806
1	51000000	51100000	1	51039676	51040804	+	ENSGALG00000036041
1	51000000	51100000	1	51065079	51065645	-	ENSGALG00000038935
1	51300000	51400000	1	51335813	51335984	+	ENSGALG00000038966
1	52700000	52800000	1	52710152	52710781	-	ENSGALG00000029942
1	52700000	52800000	1	52726436	52726646	-	ENSGALG00000037945
1	53200000	53300000	1	53275639	53275778	+	ENSGALG00000038180
1	56600000	56700000	1	56602261	56602927	-	ENSGALG00000038683
1	56700000	56800000	1	56792313	56792795	-	ENSGALG00000036958
1	56800000	56900000	1	56833896	56834337	-	ENSGALG00000036675
1	61200000	61300000	1	61245722	61245862	-	ENSGALG00000032831
1	64500000	64600000	1	64560917	64560944	+	ENSGALG00000039412
1	64500000	64600000	1	64586714	64587010	+	ENSGALG00000034057
1	65400000	65500000	1	65423469	65423772	+	ENSGALG00000038347
1	67800000	67900000	1	67823919	67824020	+	ENSGALG00000031309
1	68000000	68100000	1	68060451	68060631	-	ENSGALG00000037495
1	68200000	68300000	1	68251322	68251610	-	ENSGALG00000040490
1	70300000	70400000	1	70310953	70311282	-	ENSGALG00000046179
1	71100000	71200000	1	71182452	71182826	-	ENSGALG00000035970
1	72100000	72200000	1	72122901	72123026	+	ENSGALG00000030195
1	72200000	72300000	1	72280284	72280402	+	ENSGALG00000036176
1	73400000	73500000	1	73431076	73431175	+	ENSGALG00000033533
1	75300000	75400000	1	75363785	75364338	-	ENSGALG00000043233
1	75600000	75700000	1	75669553	75669739	+	ENSGALG00000032183
1	75800000	75900000	1	75841909	75842072	-	ENSGALG00000042678
1	75800000	75900000	1	75880171	75880700	+	ENSGALG00000043817
1	77100000	77200000	1	77133750	77133904	-	ENSGALG00000038075
1	77100000	77200000	1	77173057	77173462	+	ENSGALG00000034646
1	77200000	77300000	1	77297794	77297881	+	ENSGALG00000036852
1	77400000	77500000	1	77425323	77425627	+	ENSGALG00000030052
1	77400000	77500000	1	77450262	77450286	+	ENSGALG00000046340
1	77700000	77800000	1	77754380	77754734	-	ENSGALG00000040461
1	77700000	77800000	1	77758627	77758998	-	ENSGALG00000037321
1	77700000	77800000	1	77781717	77781962	-	ENSGALG00000044072
1	78400000	78500000	1	78454652	78454999	+	ENSGALG00000039529
1	78900000	79000000	1	78900508	78901149	-	ENSGALG00000031400
1	80700000	80800000	1	80711060	80711360	+	ENSGALG00000044114
1	80800000	80900000	1	80877633	80878096	-	ENSGALG00000042901
1	82400000	82500000	1	82479894	82479935	+	ENSGALG00000029187
1	82400000	82500000	1	82481054	82481492	-	ENSGALG00000041264
1	84200000	84300000	1	84201423	84202245	-	ENSGALG00000031177
1	87300000	87400000	1	87369659	87370083	-	ENSGALG00000041677
1	91300000	91400000	1	91379429	91380060	-	ENSGALG00000042639
1	91800000	91900000	1	91837579	91839537	-	ENSGALG00000030041
1	91900000	92000000	1	91959880	91960096	+	ENSGALG00000036367
1	91900000	92000000	1	91977859	91979065	-	ENSGALG00000034731
1	92900000	93000000	1	92998496	92998841	-	ENSGALG00000043368
1	93000000	93100000	1	93078799	93079008	+	ENSGALG00000040733
1	95100000	95200000	1	95105630	95105960	+	ENSGALG00000031990
1	95100000	95200000	1	95173016	95173384	-	ENSGALG00000041516
1	99000000	99100000	1	99052492	99052924	+	ENSGALG00000040001
1	104000000	104100000	1	104059708	104060235	-	ENSGALG00000039894
1	104000000	104100000	1	104080674	104080832	-	ENSGALG00000036613
1	105100000	105200000	1	105163419	105163565	+	ENSGALG00000036823
1	105500000	105600000	1	105578705	105579790	+	ENSGALG00000043418
1	105500000	105600000	1	105596153	105596315	+	ENSGALG00000029644
1	110100000	110200000	1	110113763	110113944	+	ENSGALG00000041383
1	110700000	110800000	1	110732646	110732794	+	ENSGALG00000031320
1	111700000	111800000	1	111732803	111733521	-	ENSGALG00000039664
1	111900000	112000000	1	111982646	111983307	+	ENSGALG00000029954
1	112000000	112100000	1	112073733	112074127	-	ENSGALG00000040446
1	112200000	112300000	1	112227083	112227175	-	ENSGALG00000034329
1	112200000	112300000	1	112282548	112282700	+	ENSGALG00000032773
1	112200000	112300000	1	112283453	112284078	-	ENSGALG00000035264
1	112500000	112600000	1	112521129	112521372	+	ENSGALG00000034279
1	112600000	112700000	1	112635817	112636188	+	ENSGALG00000037064
1	112600000	112700000	1	112691129	112691243	-	ENSGALG00000031795
1	112700000	112800000	1	112733035	112733944	-	ENSGALG00000032359
1	114200000	114300000	1	114239364	114240442	+	ENSGALG00000038500
1	115000000	115100000	1	115098165	115099764	+	ENSGALG00000038250
1	118200000	118300000	1	118210274	118210393	+	ENSGALG00000033758
1	118300000	118400000	1	118349773	118349842	+	ENSGALG00000034845
1	125300000	125400000	1	125358604	125358870	-	ENSGALG00000040941
1	132500000	132600000	1	132558670	132559088	+	ENSGALG00000043257
1	132500000	132600000	1	132561118	132561399	-	ENSGALG00000044778
1	133200000	133300000	1	133273491	133273627	+	ENSGALG00000040121
1	133400000	133500000	1	133499283	133499510	-	ENSGALG00000040680
1	135500000	135600000	1	135570851	135571350	+	ENSGALG00000042472
1	136300000	136400000	1	136367948	136368153	-	ENSGALG00000036266
1	139200000	139300000	1	139203885	139204017	+	ENSGALG00000039304
1	144500000	144600000	1	144599675	144599854	-	ENSGALG00000043463
1	144600000	144700000	1	144660653	144660717	+	ENSGALG00000036345
1	146400000	146500000	1	146477057	146477168	+	ENSGALG00000036834
1	152600000	152700000	1	152690645	152692192	-	ENSGALG00000043611
1	154200000	154300000	1	154200845	154201076	+	ENSGALG00000035011
1	154200000	154300000	1	154285915	154286205	-	ENSGALG00000029637
1	154500000	154600000	1	154578698	154578756	+	ENSGALG00000035861
1	154700000	154800000	1	154762886	154763050	-	ENSGALG00000038171
1	155200000	155300000	1	155215371	155215661	-	ENSGALG00000031420
1	155500000	155600000	1	155542178	155542639	-	ENSGALG00000046676
1	155600000	155700000	1	155680519	155680625	+	ENSGALG00000034468
1	156100000	156200000	1	156110624	156111102	-	ENSGALG00000040708
1	167200000	167300000	1	167206592	167206674	+	ENSGALG00000043791
1	167200000	167300000	1	167254975	167255176	+	ENSGALG00000034160
1	167500000	167600000	1	167508533	167508741	+	ENSGALG00000029931
1	167500000	167600000	1	167556364	167556514	-	ENSGALG00000038613
1	168800000	168900000	1	168833036	168833347	-	ENSGALG00000032151
1	169300000	169400000	1	169331958	169332142	+	ENSGALG00000029963
1	170400000	170500000	1	170435728	170435841	+	ENSGALG00000032105
1	170600000	170700000	1	170645371	170645581	+	ENSGALG00000032186
1	171400000	171500000	1	171471075	171471221	-	ENSGALG00000041895
1	173800000	173900000	1	173805247	173805710	+	ENSGALG00000042917
1	174000000	174100000	1	174026037	174026863	-	ENSGALG00000036878
1	175000000	175100000	1	175003005	175003254	+	ENSGALG00000040933
1	176300000	176400000	1	176333582	176334018	-	ENSGALG00000042430
1	177500000	177600000	1	177505127	177505353	-	ENSGALG00000035746
1	178500000	178600000	1	178574825	178575149	+	ENSGALG00000032805
1	178700000	178800000	1	178714496	178714849	+	ENSGALG00000044492
1	178800000	178900000	1	178811006	178811472	+	ENSGALG00000033065
1	179500000	179600000	1	179500638	179500869	-	ENSGALG00000038763
1	179600000	179700000	1	179620229	179620325	+	ENSGALG00000039323
1	181100000	181200000	1	181100632	181101024	-	ENSGALG00000036822
1	189000000	189100000	1	189039275	189039431	+	ENSGALG00000029470
1	190400000	190500000	1	190497335	190498415	-	ENSGALG00000043383
1	193700000	193800000	1	193747265	193748788	-	ENSGALG00000038551
1	194200000	194300000	1	194288675	194288904	+	ENSGALG00000033819
1	194600000	194700000	1	194657146	194658282	-	ENSGALG00000030774
1	195700000	195800000	1	195725319	195725779	-	ENSGALG00000034865
1	196000000	196100000	1	196095597	196095727	+	ENSGALG00000033489
10	800000	900000	10	891179	891984	-	ENSGALG00000039113
10	1500000	1600000	10	1558343	1559529	-	ENSGALG00000039656
10	1500000	1600000	10	1563277	1563298	+	ENSGALG00000035335
10	2300000	2400000	10	2329480	2329709	+	ENSGALG00000045578
10	2400000	2500000	10	2414832	2415202	-	ENSGALG00000029615
10	2500000	2600000	10	2504569	2504714	+	ENSGALG00000042880
10	3000000	3100000	10	3020986	3021716	+	ENSGALG00000032369
10	3800000	3900000	10	3869331	3869680	+	ENSGALG00000032395
10	4100000	4200000	10	4195420	4196298	-	ENSGALG00000030573
10	7300000	7400000	10	7316755	7316849	+	ENSGALG00000030527
10	7600000	7700000	10	7613368	7613492	+	ENSGALG00000031919
10	7700000	7800000	10	7723394	7723861	-	ENSGALG00000034549
10	8800000	8900000	10	8827015	8827876	+	ENSGALG00000035135
10	11000000	11100000	10	11055226	11055496	+	ENSGALG00000042277
10	13900000	14000000	10	13974503	13974756	-	ENSGALG00000042101
10	14700000	14800000	10	14702080	14702380	+	ENSGALG00000035784
10	14800000	14900000	10	14838193	14839323	-	ENSGALG00000033949
10	16800000	16900000	10	16848949	16849316	-	ENSGALG00000042342
10	17600000	17700000	10	17675267	17675292	+	ENSGALG00000034985
10	18000000	18100000	10	18045687	18046996	-	ENSGALG00000039462
10	19200000	19300000	10	19291740	19292493	+	ENSGALG00000029240
10	19900000	20000000	10	19992494	19992816	+	ENSGALG00000038538
10	20000000	20100000	10	20005297	20005421	+	ENSGALG00000037291
10	20200000	20300000	10	20201093	20201272	-	ENSGALG00000031199
10	20300000	20400000	10	20328512	20329172	-	ENSGALG00000030094
11	0	100000	11	74226	74717	-	ENSGALG00000029237
11	0	100000	11	77319	78145	-	ENSGALG00000041475
11	600000	700000	11	645589	645712	-	ENSGALG00000031647
11	1500000	1600000	11	1591830	1592114	+	ENSGALG00000042195
11	2100000	2200000	11	2129490	2129711	+	ENSGALG00000030954
11	2300000	2400000	11	2376823	2377063	+	ENSGALG00000036972
11	3400000	3500000	11	3480225	3480362	+	ENSGALG00000029858
11	7700000	7800000	11	7773394	7774251	+	ENSGALG00000040617
11	8400000	8500000	11	8458044	8458819	-	ENSGALG00000030532
11	8400000	8500000	11	8466430	8466821	-	ENSGALG00000033892
11	8500000	8600000	11	8500116	8500577	-	ENSGALG00000029853
11	14700000	14800000	11	14723832	14724436	-	ENSGALG00000032911
11	17800000	17900000	11	17856624	17856782	+	ENSGALG00000044656
11	18100000	18200000	11	18139181	18139554	+	ENSGALG00000033429
11	18300000	18400000	11	18387229	18388409	+	ENSGALG00000042565
11	18600000	18700000	11	18679945	18680003	+	ENSGALG00000046674
11	18800000	18900000	11	18833123	18833871	+	ENSGALG00000033616
11	19600000	19700000	11	19622610	19623352	-	ENSGALG00000030014
12	0	100000	12	1002	2933	-	ENSGALG00000034128
12	0	100000	12	54564	54804	-	ENSGALG00000036914
12	100000	200000	12	116858	117396	+	ENSGALG00000043361
12	600000	700000	12	687031	687547	-	ENSGALG00000040542
12	1400000	1500000	12	1452674	1453095	-	ENSGALG00000035227
12	1500000	1600000	12	1508227	1508281	+	ENSGALG00000041668
12	1700000	1800000	12	1716990	1717233	-	ENSGALG00000039630
12	2300000	2400000	12	2362522	2362588	-	ENSGALG00000029772
12	2700000	2800000	12	2710984	2711065	+	ENSGALG00000031001
12	2700000	2800000	12	2787990	2788189	-	ENSGALG00000035268
12	3000000	3100000	12	3006709	3007103	-	ENSGALG00000035860
12	3200000	3300000	12	3256968	3257627	-	ENSGALG00000046146
12	3200000	3300000	12	3262015	3262901	-	ENSGALG00000032839
12	3200000	3300000	12	3268702	3269583	-	ENSGALG00000032100
12	3200000	3300000	12	3275398	3276279	-	ENSGALG00000026719
12	3200000	3300000	12	3295684	3296027	+	ENSGALG00000038192
12	4400000	4500000	12	4480903	4480934	+	ENSGALG00000029396
12	4500000	4600000	12	4503947	4504286	-	ENSGALG00000037084
12	5000000	5100000	12	5080013	5080319	-	ENSGALG00000029680
12	5100000	5200000	12	5113446	5114324	-	ENSGALG00000035503
12	5100000	5200000	12	5124745	5125625	-	ENSGALG00000038866
12	5200000	5300000	12	5255304	5256088	-	ENSGALG00000030439
12	6400000	6500000	12	6483504	6483645	-	ENSGALG00000040537
12	6600000	6700000	12	6636677	6637323	-	ENSGALG00000035729
12	6700000	6800000	12	6785179	6785358	-	ENSGALG00000036337
12	9000000	9100000	12	9048580	9048925	+	ENSGALG00000033946
12	9500000	9600000	12	9549144	9549436	-	ENSGALG00000037328
12	9700000	9800000	12	9709274	9709395	-	ENSGALG00000031226
12	10600000	10700000	12	10663567	10664066	-	ENSGALG00000042231
12	10900000	11000000	12	10906193	10906344	-	ENSGALG00000035048
12	11200000	11300000	12	11285874	11286041	-	ENSGALG00000046457
12	11500000	11600000	12	11538942	11539092	+	ENSGALG00000031053
12	11500000	11600000	12	11565510	11566146	+	ENSGALG00000041694
12	11500000	11600000	12	11584207	11584255	+	ENSGALG00000043143
12	13500000	13600000	12	13539366	13539387	+	ENSGALG00000034255
12	18400000	18500000	12	18407032	18407180	+	ENSGALG00000031068
12	18400000	18500000	12	18467103	18467268	+	ENSGALG00000036055
12	18600000	18700000	12	18605072	18606530	-	ENSGALG00000040188
12	19900000	20000000	12	19928368	19928582	-	ENSGALG00000040178
13	1000000	1100000	13	1061457	1061594	+	ENSGALG00000029939
13	1900000	2000000	13	1969579	1970019	-	ENSGALG00000034005
13	2300000	2400000	13	2352324	2353539	-	ENSGALG00000034357
13	2400000	2500000	13	2482070	2482382	-	ENSGALG00000042782
13	9100000	9200000	13	9186708	9187218	+	ENSGALG00000033370
13	9300000	9400000	13	9359402	9359534	-	ENSGALG00000036828
13	10400000	10500000	13	10460173	10460261	+	ENSGALG00000033332
13	10400000	10500000	13	10462020	10462081	+	ENSGALG00000032001
13	10400000	10500000	13	10476545	10476712	+	ENSGALG00000044388
13	12200000	12300000	13	12289398	12289503	+	ENSGALG00000042292
13	12900000	13000000	13	12911089	12911688	-	ENSGALG00000033148
13	13200000	13300000	13	13215350	13215757	+	ENSGALG00000036712
13	14400000	14500000	13	14486802	14487113	-	ENSGALG00000030243
13	15700000	15800000	13	15762134	15762349	-	ENSGALG00000040939
13	16600000	16700000	13	16668730	16668806	+	ENSGALG00000041847
13	16900000	17000000	13	16906607	16907379	+	ENSGALG00000035707
13	16900000	17000000	13	16951319	16951353	+	ENSGALG00000040503
13	16900000	17000000	13	16955320	16955734	+	ENSGALG00000042587
13	17200000	17300000	13	17230316	17230436	+	ENSGALG00000042338
13	17300000	17400000	13	17327572	17328950	-	ENSGALG00000032622
13	17500000	17600000	13	17588297	17588517	+	ENSGALG00000032774
13	17600000	17700000	13	17650087	17650224	+	ENSGALG00000037523
13	17900000	18000000	13	17931575	17932860	-	ENSGALG00000033691
13	17900000	18000000	13	17933138	17933291	+	ENSGALG00000031550
13	17900000	18000000	13	17944789	17944893	+	ENSGALG00000042394
13	18300000	18400000	13	18366898	18367062	+	ENSGALG00000041804
13	18300000	18400000	13	18367275	18367972	-	ENSGALG00000038761
14	0	100000	14	37409	37547	+	ENSGALG00000030678
14	800000	900000	14	858244	858419	+	ENSGALG00000032684
14	900000	1000000	14	921026	921847	-	ENSGALG00000037559
14	1800000	1900000	14	1808800	1808928	-	ENSGALG00000043502
14	2500000	2600000	14	2500859	2501997	-	ENSGALG00000031466
14	2500000	2600000	14	2509011	2510467	-	ENSGALG00000041959
14	2600000	2700000	14	2603870	2604166	-	ENSGALG00000040183
14	3100000	3200000	14	3150714	3150873	+	ENSGALG00000033476
14	4100000	4200000	14	4152130	4152273	-	ENSGALG00000031714
14	4100000	4200000	14	4156570	4156699	+	ENSGALG00000042207
14	4400000	4500000	14	4474496	4475304	-	ENSGALG00000031051
14	5200000	5300000	14	5249995	5250048	+	ENSGALG00000034176
14	5700000	5800000	14	5772748	5773486	-	ENSGALG00000032326
14	5900000	6000000	14	5953226	5953775	+	ENSGALG00000035558
14	6300000	6400000	14	6336704	6337062	-	ENSGALG00000038851
14	6400000	6500000	14	6484400	6484718	-	ENSGALG00000046671
14	6500000	6600000	14	6561893	6562085	+	ENSGALG00000043907
14	6700000	6800000	14	6773362	6773906	+	ENSGALG00000037400
14	6800000	6900000	14	6810231	6810658	-	ENSGALG00000037623
14	8900000	9000000	14	8948052	8948329	-	ENSGALG00000042905
14	12400000	12500000	14	12484081	12484222	-	ENSGALG00000036793
14	12400000	12500000	14	12485671	12486142	+	ENSGALG00000032674
14	13900000	14000000	14	13900350	13901807	-	ENSGALG00000036786
14	14100000	14200000	14	14116351	14116852	-	ENSGALG00000031721
15	500000	600000	15	544886	544945	-	ENSGALG00000041187
15	600000	700000	15	699278	699734	-	ENSGALG00000036726
15	900000	1000000	15	984942	986300	-	ENSGALG00000037661
15	1000000	1100000	15	1060485	1061139	-	ENSGALG00000032542
15	1200000	1300000	15	1289162	1289289	+	ENSGALG00000027796
15	1300000	1400000	15	1306175	1306907	+	ENSGALG00000034532
15	1400000	1500000	15	1429393	1430296	+	ENSGALG00000031858
15	2600000	2700000	15	2634712	2634802	+	ENSGALG00000030751
15	4800000	4900000	15	4878911	4878985	+	ENSGALG00000040841
15	5000000	5100000	15	5020866	5021178	+	ENSGALG00000032013
15	5000000	5100000	15	5022262	5022307	+	ENSGALG00000030645
15	5300000	5400000	15	5392151	5393213	-	ENSGALG00000034412
15	5600000	5700000	15	5672890	5673567	-	ENSGALG00000033362
15	5600000	5700000	15	5676837	5678502	-	ENSGALG00000021405
15	5800000	5900000	15	5843967	5844379	-	ENSGALG00000031132
15	6200000	6300000	15	6293283	6293503	-	ENSGALG00000038228
15	6300000	6400000	15	6359414	6359646	-	ENSGALG00000036605
15	6500000	6600000	15	6519028	6519257	-	ENSGALG00000041931
15	6500000	6600000	15	6553761	6553857	-	ENSGALG00000034957
15	6500000	6600000	15	6586384	6587679	-	ENSGALG00000039609
15	6600000	6700000	15	6659514	6659555	+	ENSGALG00000031900
15	6600000	6700000	15	6669208	6669696	-	ENSGALG00000039600
15	6900000	7000000	15	6950840	6951131	-	ENSGALG00000045372
15	7000000	7100000	15	7024539	7024729	-	ENSGALG00000035042
15	7100000	7200000	15	7191468	7191541	+	ENSGALG00000032676
15	8000000	8100000	15	8076002	8077100	+	ENSGALG00000034818
15	8200000	8300000	15	8258795	8258854	-	ENSGALG00000033815
15	9100000	9200000	15	9165932	9166922	+	ENSGALG00000039342
15	9100000	9200000	15	9169475	9170658	-	ENSGALG00000043622
15	9200000	9300000	15	9230597	9230827	-	ENSGALG00000040198
15	9300000	9400000	15	9358430	9358535	+	ENSGALG00000041755
15	9800000	9900000	15	9862438	9862825	-	ENSGALG00000030143
15	11600000	11700000	15	11623686	11623951	-	ENSGALG00000040781
17	800000	900000	17	821795	822007	-	ENSGALG00000039715
17	800000	900000	17	862624	863325	-	ENSGALG00000036220
17	800000	900000	17	876900	877043	+	ENSGALG00000045064
17	800000	900000	17	889229	889383	-	ENSGALG00000030066
17	1000000	1100000	17	1045041	1045337	-	ENSGALG00000037670
17	1200000	1300000	17	1290419	1290540	+	ENSGALG00000040536
17	2000000	2100000	17	2054777	2054985	-	ENSGALG00000037079
17	2000000	2100000	17	2066698	2066929	-	ENSGALG00000035568
17	2200000	2300000	17	2214777	2214899	+	ENSGALG00000035668
17	2300000	2400000	17	2371746	2372220	+	ENSGALG00000034695
17	2400000	2500000	17	2444704	2444764	-	ENSGALG00000045962
17	5400000	5500000	17	5401237	5401905	+	ENSGALG00000041998
17	5500000	5600000	17	5529635	5530340	-	ENSGALG00000044666
17	5500000	5600000	17	5551286	5551359	+	ENSGALG00000033233
17	6000000	6100000	17	6027205	6027314	+	ENSGALG00000035624
17	6000000	6100000	17	6086304	6086351	+	ENSGALG00000030592
17	6000000	6100000	17	6090495	6090915	-	ENSGALG00000029300
17	6500000	6600000	17	6518949	6519250	+	ENSGALG00000035908
17	6600000	6700000	17	6691219	6692250	+	ENSGALG00000030692
17	6700000	6800000	17	6713805	6713832	+	ENSGALG00000046322
17	6900000	7000000	17	6903537	6903570	+	ENSGALG00000042128
17	7300000	7400000	17	7326596	7327735	-	ENSGALG00000046124
17	7400000	7500000	17	7466712	7466975	-	ENSGALG00000040032
17	7400000	7500000	17	7480865	7480909	+	ENSGALG00000036485
17	7600000	7700000	17	7629505	7629863	+	ENSGALG00000041126
17	8200000	8300000	17	8206722	8207089	+	ENSGALG00000033366
17	8400000	8500000	17	8406842	8407089	-	ENSGALG00000041477
17	8500000	8600000	17	8572466	8573329	-	ENSGALG00000031620
17	9100000	9200000	17	9183255	9185943	-	ENSGALG00000041118
17	9200000	9300000	17	9257848	9258302	-	ENSGALG00000039483
17	9200000	9300000	17	9297244	9297898	-	ENSGALG00000043614
17	9300000	9400000	17	9333925	9334031	+	ENSGALG00000046223
17	9300000	9400000	17	9374635	9374782	-	ENSGALG00000041044
18	700000	800000	18	702940	704045	+	ENSGALG00000032245
18	3400000	3500000	18	3398981	3400577	+	ENSGALG00000030619
18	3500000	3600000	18	3516490	3516565	-	ENSGALG00000034018
18	3700000	3800000	18	3793296	3793511	-	ENSGALG00000036473
18	3800000	3900000	18	3877058	3878238	-	ENSGALG00000032884
18	4100000	4200000	18	4158778	4159063	+	ENSGALG00000030479
18	4200000	4300000	18	4263776	4264575	-	ENSGALG00000033201
18	4700000	4800000	18	4765933	4766238	-	ENSGALG00000046444
18	5000000	5100000	18	5016782	5016894	-	ENSGALG00000037746
18	5000000	5100000	18	5019050	5019515	-	ENSGALG00000035965
18	6400000	6500000	18	6439360	6439445	+	ENSGALG00000038436
18	6600000	6700000	18	6637889	6638846	-	ENSGALG00000044217
18	6700000	6800000	18	6744804	6746081	-	ENSGALG00000031840
18	6800000	6900000	18	6825430	6826335	+	ENSGALG00000033377
18	6800000	6900000	18	6862043	6862580	+	ENSGALG00000038700
18	6900000	7000000	18	6914270	6914510	-	ENSGALG00000046125
18	7100000	7200000	18	7181894	7182105	+	ENSGALG00000036788
18	7800000	7900000	18	7822521	7823157	-	ENSGALG00000029249
18	9000000	9100000	18	9066805	9066885	+	ENSGALG00000041693
18	9300000	9400000	18	9309739	9309877	+	ENSGALG00000038575
18	9300000	9400000	18	9346340	9346895	+	ENSGALG00000042060
18	9500000	9600000	18	9567682	9567778	+	ENSGALG00000034241
18	10000000	10100000	18	10055128	10055261	-	ENSGALG00000033731
18	10000000	10100000	18	10067590	10069351	-	ENSGALG00000045137
18	10400000	10500000	18	10414268	10414562	+	ENSGALG00000041729
19	0	100000	19	34803	34980	-	ENSGALG00000039916
19	100000	200000	19	156295	157463	+	ENSGALG00000032758
19	2800000	2900000	19	2808954	2809242	-	ENSGALG00000032816
19	3100000	3200000	19	3172973	3173477	+	ENSGALG00000036797
19	4100000	4200000	19	4149873	4150078	-	ENSGALG00000001885
19	4100000	4200000	19	4188409	4188553	+	ENSGALG00000037501
19	5100000	5200000	19	5162197	5163458	-	ENSGALG00000034608
19	5200000	5300000	19	5241582	5241742	-	ENSGALG00000040065
19	5300000	5400000	19	5396759	5396851	+	ENSGALG00000035107
19	5400000	5500000	19	5444086	5444158	+	ENSGALG00000035464
19	5500000	5600000	19	5511760	5511989	+	ENSGALG00000035712
19	5900000	6000000	19	5997740	5998198	-	ENSGALG00000037914
19	6700000	6800000	19	6772286	6772521	+	ENSGALG00000030206
19	7000000	7100000	19	7008699	7008892	-	ENSGALG00000039358
19	8200000	8300000	19	8230337	8230444	+	ENSGALG00000041948
19	8200000	8300000	19	8254293	8255150	-	ENSGALG00000042528
19	8700000	8800000	19	8719584	8719811	+	ENSGALG00000035847
19	8700000	8800000	19	8720554	8720805	-	ENSGALG00000030982
19	8700000	8800000	19	8732286	8732561	+	ENSGALG00000037477
19	8700000	8800000	19	8790084	8790107	-	ENSGALG00000039058
19	8700000	8800000	19	8793220	8793413	-	ENSGALG00000037245
19	9000000	9100000	19	9052618	9052703	+	ENSGALG00000035589
19	9300000	9400000	19	9395950	9396145	-	ENSGALG00000036779
2	15800000	15900000	2	15836219	15836238	+	ENSGALG00000042059
2	17300000	17400000	2	17358205	17358491	-	ENSGALG00000043625
2	17400000	17500000	2	17431677	17432067	-	ENSGALG00000029426
2	28500000	28600000	2	28511797	28511886	+	ENSGALG00000010803
2	29100000	29200000	2	29177744	29178073	+	ENSGALG00000035041
2	31300000	31400000	2	31320379	31320632	+	ENSGALG00000043251
2	32000000	32100000	2	32023993	32024364	+	ENSGALG00000040989
2	32500000	32600000	2	32575509	32575606	+	ENSGALG00000038804
2	34000000	34100000	2	34017928	34018235	+	ENSGALG00000036649
2	38300000	38400000	2	38306781	38306855	+	ENSGALG00000037602
2	38900000	39000000	2	38970127	38970194	-	ENSGALG00000036148
2	41400000	41500000	2	41493438	41495515	-	ENSGALG00000039290
2	42700000	42800000	2	42793300	42794354	+	ENSGALG00000035705
2	44800000	44900000	2	44815454	44815500	+	ENSGALG00000040520
2	44800000	44900000	2	44827136	44827499	-	ENSGALG00000041819
2	44900000	45000000	2	44982605	44983129	-	ENSGALG00000030111
2	46900000	47000000	2	46960614	46962565	+	ENSGALG00000042973
2	47000000	47100000	2	47062567	47063010	-	ENSGALG00000029338
2	47200000	47300000	2	47231857	47232077	-	ENSGALG00000032131
2	48200000	48300000	2	48234313	48234348	+	ENSGALG00000042273
2	50100000	50200000	2	50116431	50116760	-	ENSGALG00000035959
2	51000000	51100000	2	51082317	51082575	+	ENSGALG00000039754
2	51600000	51700000	2	51667963	51669359	-	ENSGALG00000033161
2	53000000	53100000	2	53026624	53026672	+	ENSGALG00000039785
2	59000000	59100000	2	59046363	59046531	+	ENSGALG00000039627
2	60400000	60500000	2	60484417	60484508	-	ENSGALG00000043391
2	60700000	60800000	2	60771783	60772591	-	ENSGALG00000039900
2	63100000	63200000	2	63181375	63181460	+	ENSGALG00000043205
2	64500000	64600000	2	64503973	64504042	-	ENSGALG00000035828
2	64900000	65000000	2	64954668	64954823	+	ENSGALG00000032772
2	66500000	66600000	2	66504261	66504729	-	ENSGALG00000035658
2	66600000	66700000	2	66694041	66694470	+	ENSGALG00000038226
2	67600000	67700000	2	67656213	67657739	-	ENSGALG00000036306
2	68100000	68200000	2	68191951	68192874	+	ENSGALG00000034913
2	75600000	75700000	2	75627676	75627827	-	ENSGALG00000040721
2	78400000	78500000	2	78459483	78459599	+	ENSGALG00000040769
2	78800000	78900000	2	78836509	78838326	-	ENSGALG00000029487
2	79600000	79700000	2	79681758	79682276	-	ENSGALG00000029239
2	80000000	80100000	2	80052327	80053352	+	ENSGALG00000034071
2	80100000	80200000	2	80122010	80122182	+	ENSGALG00000046553
2	89300000	89400000	2	89312334	89312514	+	ENSGALG00000036984
2	89700000	89800000	2	89705697	89705765	+	ENSGALG00000037472
2	96900000	97000000	2	96919368	96919833	+	ENSGALG00000040227
2	97400000	97500000	2	97419399	97419838	+	ENSGALG00000030782
2	98900000	99000000	2	98937815	98938150	+	ENSGALG00000037098
2	100400000	100500000	2	100455007	100455152	+	ENSGALG00000032153
2	104100000	104200000	2	104139129	104139251	+	ENSGALG00000031082
2	105100000	105200000	2	105199626	105199754	+	ENSGALG00000040115
2	106600000	106700000	2	106661251	106661348	+	ENSGALG00000029474
2	106600000	106700000	2	106691609	106692598	+	ENSGALG00000031453
2	106700000	106800000	2	106742064	106742683	-	ENSGALG00000042823
2	111500000	111600000	2	111586275	111587150	-	ENSGALG00000030429
2	115600000	115700000	2	115689965	115690369	-	ENSGALG00000040355
2	115700000	115800000	2	115733192	115733243	+	ENSGALG00000029781
2	119700000	119800000	2	119709897	119710003	+	ENSGALG00000039580
2	119700000	119800000	2	119725478	119725563	+	ENSGALG00000038580
2	120700000	120800000	2	120763919	120765569	+	ENSGALG00000039081
2	121200000	121300000	2	121290140	121290320	-	ENSGALG00000034588
2	121300000	121400000	2	121374119	121374210	+	ENSGALG00000033727
2	123500000	123600000	2	123531600	123532150	-	ENSGALG00000033397
2	126700000	126800000	2	126705815	126705920	-	ENSGALG00000035722
2	126800000	126900000	2	126803594	126803705	+	ENSGALG00000032914
2	128000000	128100000	2	128058549	128058612	+	ENSGALG00000042715
2	128900000	129000000	2	128974061	128974146	+	ENSGALG00000039843
2	129200000	129300000	2	129214618	129214885	+	ENSGALG00000037317
2	138200000	138300000	2	138280264	138280583	-	ENSGALG00000041158
2	138600000	138700000	2	138603243	138603613	-	ENSGALG00000035210
2	139500000	139600000	2	139586107	139586484	-	ENSGALG00000041572
2	139900000	140000000	2	139905945	139906407	+	ENSGALG00000033453
20	400000	500000	20	477044	477129	+	ENSGALG00000032552
20	500000	600000	20	517001	517311	+	ENSGALG00000034571
20	800000	900000	20	827118	827149	+	ENSGALG00000029930
20	3900000	4000000	20	3963764	3963970	+	ENSGALG00000031844
20	5100000	5200000	20	5158357	5158753	+	ENSGALG00000043076
20	5300000	5400000	20	5316419	5316511	+	ENSGALG00000045319
20	5500000	5600000	20	5524214	5524460	+	ENSGALG00000038484
20	5600000	5700000	20	5618438	5618631	+	ENSGALG00000034791
20	5600000	5700000	20	5636885	5637000	+	ENSGALG00000030976
20	5600000	5700000	20	5672585	5673158	+	ENSGALG00000034387
20	6000000	6100000	20	6021388	6021573	+	ENSGALG00000036451
20	6600000	6700000	20	6652074	6652962	+	ENSGALG00000042625
20	6600000	6700000	20	6657388	6657409	+	ENSGALG00000037920
20	8000000	8100000	20	8014043	8014615	+	ENSGALG00000036025
20	8100000	8200000	20	8130139	8130425	-	ENSGALG00000041385
20	9200000	9300000	20	9213341	9213365	+	ENSGALG00000037123
20	9500000	9600000	20	9505728	9506005	-	ENSGALG00000037111
20	9700000	9800000	20	9709222	9709278	+	ENSGALG00000043487
20	9800000	9900000	20	9805919	9806301	+	ENSGALG00000031365
20	9900000	10000000	20	9913217	9913538	+	ENSGALG00000034498
20	10100000	10200000	20	10101460	10101770	+	ENSGALG00000031208
20	10100000	10200000	20	10169303	10169711	-	ENSGALG00000036091
20	10200000	10300000	20	10247809	10248053	+	ENSGALG00000038194
20	10300000	10400000	20	10302125	10302554	+	ENSGALG00000030347
20	10600000	10700000	20	10622789	10623020	-	ENSGALG00000030788
20	10600000	10700000	20	10677566	10677671	-	ENSGALG00000044735
20	11000000	11100000	20	11082906	11082979	-	ENSGALG00000040130
20	12600000	12700000	20	12637073	12637146	+	ENSGALG00000037122
20	12700000	12800000	20	12719386	12720029	-	ENSGALG00000030165
20	13600000	13700000	20	13617564	13617878	+	ENSGALG00000035224
21	500000	600000	21	547815	548156	-	ENSGALG00000032513
21	1900000	2000000	21	1914580	1914614	-	ENSGALG00000031769
21	2800000	2900000	21	2813832	2814699	-	ENSGALG00000043067
21	4400000	4500000	21	4424351	4424439	+	ENSGALG00000033093
21	4700000	4800000	21	4734639	4734950	-	ENSGALG00000035240
21	4800000	4900000	21	4838411	4838924	-	ENSGALG00000044688
21	6700000	6800000	21	6783701	6783910	+	ENSGALG00000042086
22	0	100000	22	975	1027	+	ENSGALG00000039372
22	400000	500000	22	417602	417875	+	ENSGALG00000034864
22	400000	500000	22	447117	447952	-	ENSGALG00000034448
22	1600000	1700000	22	1643139	1643908	-	ENSGALG00000038650
22	2200000	2300000	22	2212089	2212337	+	ENSGALG00000038826
22	2300000	2400000	22	2311317	2311967	-	ENSGALG00000031007
22	2400000	2500000	22	2431193	2431293	+	ENSGALG00000031761
22	3500000	3600000	22	3521489	3522203	+	ENSGALG00000046059
23	100000	200000	23	149853	151300	-	ENSGALG00000036040
23	100000	200000	23	155464	155839	-	ENSGALG00000039516
23	1100000	1200000	23	1099191	1100029	+	ENSGALG00000035241
23	1100000	1200000	23	1163991	1164409	+	ENSGALG00000042846
23	1200000	1300000	23	1210561	1211145	+	ENSGALG00000030851
23	1500000	1600000	23	1577263	1577787	-	ENSGALG00000033886
23	1800000	1900000	23	1853198	1854382	+	ENSGALG00000033047
23	1900000	2000000	23	1915796	1916259	-	ENSGALG00000036006
23	1900000	2000000	23	1939688	1939725	+	ENSGALG00000041027
23	2100000	2200000	23	2150028	2150074	+	ENSGALG00000039565
23	2100000	2200000	23	2159216	2159451	-	ENSGALG00000038218
23	2100000	2200000	23	2198441	2198760	-	ENSGALG00000034648
23	2200000	2300000	23	2275238	2275468	-	ENSGALG00000030758
23	2500000	2600000	23	2506189	2506275	-	ENSGALG00000033084
23	3200000	3300000	23	3202862	3203260	+	ENSGALG00000029721
23	4100000	4200000	23	4124679	4124890	+	ENSGALG00000032917
23	4100000	4200000	23	4159683	4159803	+	ENSGALG00000031628
23	4200000	4300000	23	4238332	4238378	+	ENSGALG00000031231
23	4200000	4300000	23	4255059	4255901	-	ENSGALG00000030234
23	4200000	4300000	23	4263285	4263552	+	ENSGALG00000034489
23	4300000	4400000	23	4361248	4361829	-	ENSGALG00000034909
23	4300000	4400000	23	4382873	4383995	-	ENSGALG00000035574
23	4300000	4400000	23	4396337	4396875	+	ENSGALG00000037660
23	4900000	5000000	23	4925474	4926264	-	ENSGALG00000035442
23	5100000	5200000	23	5133980	5134260	+	ENSGALG00000042887
23	5300000	5400000	23	5305276	5305541	-	ENSGALG00000031251
23	5400000	5500000	23	5495958	5496872	-	ENSGALG00000034986
24	0	100000	24	98191	98813	+	ENSGALG00000034519
24	100000	200000	24	137138	137537	-	ENSGALG00000032021
24	300000	400000	24	302776	303145	-	ENSGALG00000046369
24	1700000	1800000	24	1700079	1700956	-	ENSGALG00000039389
24	1700000	1800000	24	1713346	1713654	+	ENSGALG00000036120
24	2500000	2600000	24	2588723	2589082	-	ENSGALG00000034242
24	3500000	3600000	24	3588386	3588861	-	ENSGALG00000030562
24	4100000	4200000	24	4199474	4199817	-	ENSGALG00000039907
24	4200000	4300000	24	4270155	4270218	-	ENSGALG00000037948
24	4200000	4300000	24	4298239	4298404	-	ENSGALG00000029504
24	4500000	4600000	24	4559837	4559979	-	ENSGALG00000037459
24	4800000	4900000	24	4840947	4841469	-	ENSGALG00000037679
24	5400000	5500000	24	5407190	5407224	-	ENSGALG00000039419
24	5500000	5600000	24	5508116	5508244	-	ENSGALG00000032739
24	5500000	5600000	24	5544097	5544674	-	ENSGALG00000036643
24	6200000	6300000	24	6271457	6271710	+	ENSGALG00000039246
25	700000	800000	25	797883	798122	-	ENSGALG00000040150
25	1700000	1800000	25	1753542	1753970	-	ENSGALG00000041559
25	2100000	2200000	25	2150355	2150433	+	ENSGALG00000039865
25	2300000	2400000	25	2338088	2338291	-	ENSGALG00000045917
25	2400000	2500000	25	2403158	2403583	-	ENSGALG00000040336
25	2400000	2500000	25	2406369	2406652	+	ENSGALG00000018702
25	2400000	2500000	25	2433969	2434198	+	ENSGALG00000039816
25	2400000	2500000	25	2470277	2470407	-	ENSGALG00000040103
25	2400000	2500000	25	2477813	2478906	-	ENSGALG00000039547
25	2500000	2600000	25	2506504	2506558	+	ENSGALG00000046497
25	2500000	2600000	25	2544612	2544655	+	ENSGALG00000038231
25	2500000	2600000	25	2570296	2571410	-	ENSGALG00000044440
25	2700000	2800000	25	2709806	2710076	-	ENSGALG00000031784
26	1400000	1500000	26	1462203	1462319	+	ENSGALG00000040036
26	1600000	1700000	26	1634477	1634576	+	ENSGALG00000032304
26	2000000	2100000	26	2098038	2098127	+	ENSGALG00000039079
26	2100000	2200000	26	2132045	2132377	+	ENSGALG00000036947
26	2200000	2300000	26	2211495	2211687	+	ENSGALG00000043414
26	2200000	2300000	26	2213978	2214167	-	ENSGALG00000042995
26	2300000	2400000	26	2371677	2373733	-	ENSGALG00000039592
26	4700000	4800000	26	4713180	4713359	-	ENSGALG00000035376
26	4800000	4900000	26	4800715	4800893	+	ENSGALG00000040164
26	4900000	5000000	26	4972638	4972657	+	ENSGALG00000042379
27	1500000	1600000	27	1525478	1525675	-	ENSGALG00000035554
27	1600000	1700000	27	1667020	1667457	+	ENSGALG00000031367
27	1700000	1800000	27	1709752	1710027	+	ENSGALG00000038703
27	1700000	1800000	27	1712450	1714592	-	ENSGALG00000044319
27	1700000	1800000	27	1738394	1739385	-	ENSGALG00000044230
27	2600000	2700000	27	2632216	2632276	+	ENSGALG00000035915
27	4000000	4100000	27	4028267	4028371	-	ENSGALG00000034529
27	4100000	4200000	27	4152107	4152455	-	ENSGALG00000029695
27	4400000	4500000	27	4421747	4421910	+	ENSGALG00000045738
27	4400000	4500000	27	4433494	4434134	-	ENSGALG00000031845
27	4400000	4500000	27	4457094	4457351	-	ENSGALG00000029248
27	4500000	4600000	27	4506144	4506640	-	ENSGALG00000041330
27	4500000	4600000	27	4521860	4521979	-	ENSGALG00000044089
27	4500000	4600000	27	4558909	4559736	-	ENSGALG00000041247
27	4800000	4900000	27	4828072	4828960	-	ENSGALG00000029564
27	5100000	5200000	27	5150364	5151319	-	ENSGALG00000040313
27	5600000	5700000	27	5627939	5628103	+	ENSGALG00000034991
27	5600000	5700000	27	5628316	5629012	-	ENSGALG00000041872
28	900000	1000000	28	914934	916097	-	ENSGALG00000024395
28	1000000	1100000	28	1083325	1083430	+	ENSGALG00000038794
28	1200000	1300000	28	1233729	1234243	-	ENSGALG00000038092
28	2400000	2500000	28	2486036	2486124	-	ENSGALG00000042140
28	2400000	2500000	28	2488187	2488937	-	ENSGALG00000040745
28	2700000	2800000	28	2793653	2795631	+	ENSGALG00000044985
28	3000000	3100000	28	3097567	3097629	+	ENSGALG00000038725
28	3300000	3400000	28	3321568	3321896	+	ENSGALG00000031104
28	3300000	3400000	28	3364694	3365658	+	ENSGALG00000036439
28	3400000	3500000	28	3427776	3428204	-	ENSGALG00000034322
28	3600000	3700000	28	3618920	3619079	+	ENSGALG00000038755
28	3600000	3700000	28	3650315	3650491	+	ENSGALG00000029722
28	3600000	3700000	28	3654404	3654905	-	ENSGALG00000040623
28	3700000	3800000	28	3727816	3727932	+	ENSGALG00000043409
28	3700000	3800000	28	3760509	3760726	+	ENSGALG00000034155
28	3800000	3900000	28	3880888	3881535	-	ENSGALG00000038702
28	3900000	4000000	28	3951733	3951825	-	ENSGALG00000044355
28	3900000	4000000	28	3960633	3961994	+	ENSGALG00000034556
28	4000000	4100000	28	4079800	4080605	+	ENSGALG00000042924
28	4100000	4200000	28	4129058	4129233	-	ENSGALG00000041282
28	4300000	4400000	28	4324269	4324456	-	ENSGALG00000042222
3	0	100000	3	5795	6296	-	ENSGALG00000030963
3	100000	200000	3	161240	161782	-	ENSGALG00000041519
3	2200000	2300000	3	2256379	2256669	-	ENSGALG00000043170
3	2400000	2500000	3	2413209	2413325	+	ENSGALG00000038549
3	2400000	2500000	3	2444692	2445251	+	ENSGALG00000031949
3	2400000	2500000	3	2483731	2484072	-	ENSGALG00000038727
3	2600000	2700000	3	2655799	2656789	-	ENSGALG00000040535
3	3500000	3600000	3	3509949	3510017	-	ENSGALG00000042567
3	3600000	3700000	3	3642403	3643539	-	ENSGALG00000042557
3	3900000	4000000	3	3945244	3945390	+	ENSGALG00000043441
3	3900000	4000000	3	3962887	3963015	+	ENSGALG00000030566
3	4000000	4100000	3	4085612	4086647	-	ENSGALG00000030771
3	4100000	4200000	3	4123711	4123776	+	ENSGALG00000042483
3	4500000	4600000	3	4549010	4549619	+	ENSGALG00000030498
3	4500000	4600000	3	4556684	4556859	+	ENSGALG00000029333
3	4500000	4600000	3	4573141	4573361	+	ENSGALG00000035627
3	8800000	8900000	3	8872626	8872763	+	ENSGALG00000040944
3	9100000	9200000	3	9169423	9169452	+	ENSGALG00000042897
3	9900000	10000000	3	9930907	9931111	-	ENSGALG00000041689
3	10400000	10500000	3	10483926	10484085	+	ENSGALG00000031638
3	14300000	14400000	3	14395310	14395486	+	ENSGALG00000034720
3	14400000	14500000	3	14433260	14433483	+	ENSGALG00000040513
3	15300000	15400000	3	15378460	15379027	-	ENSGALG00000033140
3	15500000	15600000	3	15569458	15569689	+	ENSGALG00000038083
3	16000000	16100000	3	16081753	16082191	-	ENSGALG00000038070
3	16800000	16900000	3	16841574	16841663	+	ENSGALG00000037547
3	17200000	17300000	3	17234284	17235010	-	ENSGALG00000033547
3	17600000	17700000	3	17622964	17623172	+	ENSGALG00000039404
3	17800000	17900000	3	17856947	17858264	-	ENSGALG00000031432
3	20200000	20300000	3	20205857	20206684	-	ENSGALG00000041996
3	22100000	22200000	3	22127734	22128800	-	ENSGALG00000032298
3	22200000	22300000	3	22215831	22216360	-	ENSGALG00000037127
3	22200000	22300000	3	22244500	22244775	-	ENSGALG00000042313
3	24800000	24900000	3	24875244	24876239	-	ENSGALG00000042293
3	25900000	26000000	3	25974956	25976238	-	ENSGALG00000036780
3	25900000	26000000	3	25983963	25984181	-	ENSGALG00000031108
3	26800000	26900000	3	26852881	26852918	+	ENSGALG00000030539
3	27400000	27500000	3	27450126	27450486	-	ENSGALG00000032422
3	28800000	28900000	3	28814230	28814378	-	ENSGALG00000035284
3	30300000	30400000	3	30331867	30331907	+	ENSGALG00000035021
3	30400000	30500000	3	30467865	30468066	+	ENSGALG00000029830
3	30400000	30500000	3	30486930	30487080	+	ENSGALG00000010288
3	31600000	31700000	3	31624503	31624797	+	ENSGALG00000040990
3	31700000	31800000	3	31764622	31765318	+	ENSGALG00000037894
3	32500000	32600000	3	32546095	32546336	-	ENSGALG00000035137
3	33600000	33700000	3	33625090	33625916	-	ENSGALG00000042540
3	33900000	34000000	3	33947215	33947647	-	ENSGALG00000041906
3	33900000	34000000	3	33968128	33968483	-	ENSGALG00000031668
3	34700000	34800000	3	34728007	34728127	+	ENSGALG00000043740
3	34800000	34900000	3	34800846	34801484	+	ENSGALG00000037055
3	35200000	35300000	3	35230990	35232184	+	ENSGALG00000034893
3	35300000	35400000	3	35352263	35352683	-	ENSGALG00000036505
3	38300000	38400000	3	38346017	38346507	+	ENSGALG00000033206
3	38300000	38400000	3	38389715	38389749	+	ENSGALG00000036733
3	38400000	38500000	3	38477496	38477692	+	ENSGALG00000031361
3	38500000	38600000	3	38533363	38533727	-	ENSGALG00000032633
3	38500000	38600000	3	38565198	38565337	+	ENSGALG00000042619
3	39400000	39500000	3	39482962	39483155	+	ENSGALG00000038418
3	39900000	40000000	3	39903684	39904063	+	ENSGALG00000037491
3	40000000	40100000	3	40018401	40018923	-	ENSGALG00000033288
3	40000000	40100000	3	40052139	40052296	+	ENSGALG00000043657
3	40200000	40300000	3	40259918	40259962	+	ENSGALG00000033410
3	42200000	42300000	3	42227387	42228000	-	ENSGALG00000033785
3	42500000	42600000	3	42571042	42571588	-	ENSGALG00000011345
3	43000000	43100000	3	43011219	43011312	+	ENSGALG00000037628
3	43900000	44000000	3	43969972	43970226	-	ENSGALG00000032211
3	44000000	44100000	3	44064543	44065258	-	ENSGALG00000039416
3	44100000	44200000	3	44139896	44140121	-	ENSGALG00000032541
3	48100000	48200000	3	48101479	48102114	+	ENSGALG00000032474
3	48100000	48200000	3	48109045	48109233	+	ENSGALG00000035002
3	48100000	48200000	3	48127547	48127731	+	ENSGALG00000031045
3	48100000	48200000	3	48152056	48152294	+	ENSGALG00000042558
3	50300000	50400000	3	50340333	50340642	-	ENSGALG00000044428
3	51000000	51100000	3	50999946	51000859	-	ENSGALG00000039309
3	51000000	51100000	3	51027286	51027928	-	ENSGALG00000032638
3	51300000	51400000	3	51305091	51305663	-	ENSGALG00000032961
3	52000000	52100000	3	52031879	52032030	+	ENSGALG00000042426
3	52600000	52700000	3	52632256	52632548	-	ENSGALG00000041830
3	54200000	54300000	3	54203892	54204142	-	ENSGALG00000042332
3	54300000	54400000	3	54341394	54341665	+	ENSGALG00000036569
3	54300000	54400000	3	54348059	54348411	-	ENSGALG00000033771
3	54300000	54400000	3	54362660	54363232	-	ENSGALG00000033095
3	55400000	55500000	3	55408938	55409633	-	ENSGALG00000033865
3	56800000	56900000	3	56889952	56890162	+	ENSGALG00000029904
3	56900000	57000000	3	56969594	56969745	-	ENSGALG00000034844
3	57500000	57600000	3	57534341	57534621	-	ENSGALG00000031196
3	57500000	57600000	3	57593246	57598272	-	ENSGALG00000035261
3	58200000	58300000	3	58203193	58203575	-	ENSGALG00000034206
3	63400000	63500000	3	63447713	63447856	+	ENSGALG00000032296
3	65000000	65100000	3	65052406	65052655	+	ENSGALG00000038251
3	65700000	65800000	3	65782892	65783022	-	ENSGALG00000030728
3	66000000	66100000	3	66037667	66038594	-	ENSGALG00000038720
3	67100000	67200000	3	67116257	67116526	+	ENSGALG00000032637
3	67200000	67300000	3	67286129	67286155	-	ENSGALG00000034897
3	67200000	67300000	3	67291752	67292271	-	ENSGALG00000035431
3	67500000	67600000	3	67524060	67524967	-	ENSGALG00000039898
3	67700000	67800000	3	67715513	67717157	-	ENSGALG00000034295
3	68100000	68200000	3	68127287	68127649	+	ENSGALG00000036324
3	68100000	68200000	3	68179668	68180030	+	ENSGALG00000035781
3	71600000	71700000	3	71613956	71614037	-	ENSGALG00000034047
3	71900000	72000000	3	71975876	71975965	+	ENSGALG00000033298
3	75500000	75600000	3	75541186	75541251	+	ENSGALG00000036014
3	75500000	75600000	3	75572173	75572416	-	ENSGALG00000039909
3	76400000	76500000	3	76465355	76465817	+	ENSGALG00000039598
3	78700000	78800000	3	78742085	78742767	+	ENSGALG00000040804
3	81000000	81100000	3	81071239	81071545	+	ENSGALG00000029372
3	88300000	88400000	3	88394229	88394849	-	ENSGALG00000034704
3	95400000	95500000	3	95484429	95484481	+	ENSGALG00000043188
3	96300000	96400000	3	96343037	96343324	-	ENSGALG00000045107
3	96600000	96700000	3	96665968	96666190	+	ENSGALG00000043731
3	96800000	96900000	3	96803006	96803255	-	ENSGALG00000042488
3	96900000	97000000	3	96913826	96914622	-	ENSGALG00000016441
3	102100000	102200000	3	102165196	102167108	-	ENSGALG00000037194
3	102200000	102300000	3	102266133	102266334	+	ENSGALG00000037919
3	104800000	104900000	3	104801654	104801861	-	ENSGALG00000029475
3	106600000	106700000	3	106676778	106677231	+	ENSGALG00000038982
3	106800000	106900000	3	106823110	106823444	-	ENSGALG00000032941
3	107600000	107700000	3	107687132	107687289	+	ENSGALG00000041583
3	107900000	108000000	3	107942142	107942630	+	ENSGALG00000041293
3	107900000	108000000	3	107998770	108000025	+	ENSGALG00000030375
3	109300000	109400000	3	109306067	109306638	-	ENSGALG00000040420
33	0	100000	33	20	1915	-	ENSGALG00000045176
33	100000	200000	33	157494	157985	-	ENSGALG00000037234
33	800000	900000	33	827836	828787	+	ENSGALG00000042152
33	800000	900000	33	829894	830402	+	ENSGALG00000044869
33	800000	900000	33	857099	857181	-	ENSGALG00000034371
33	900000	1000000	33	996608	996729	+	ENSGALG00000031204
33	1100000	1200000	33	1165429	1165493	-	ENSGALG00000033345
33	1100000	1200000	33	1188813	1188834	+	ENSGALG00000044580
33	1500000	1600000	33	1505769	1506551	-	ENSGALG00000037295
33	1500000	1600000	33	1592991	1593279	+	ENSGALG00000034236
4	0	100000	4	47307	47357	+	ENSGALG00000035593
4	700000	800000	4	754193	754511	-	ENSGALG00000035311
4	1000000	1100000	4	1036329	1036589	-	ENSGALG00000030618
4	1200000	1300000	4	1226592	1226802	+	ENSGALG00000044628
4	1700000	1800000	4	1704656	1705051	+	ENSGALG00000029847
4	1700000	1800000	4	1725170	1725485	+	ENSGALG00000041880
4	2000000	2100000	4	2068784	2068877	+	ENSGALG00000031954
4	2500000	2600000	4	2532436	2533071	-	ENSGALG00000044385
4	4000000	4100000	4	4009651	4010494	-	ENSGALG00000031837
4	4100000	4200000	4	4139039	4139180	+	ENSGALG00000041397
4	4400000	4500000	4	4433379	4434388	-	ENSGALG00000040852
4	4700000	4800000	4	4774246	4774893	-	ENSGALG00000039821
4	4800000	4900000	4	4834857	4835709	+	ENSGALG00000031220
4	5100000	5200000	4	5116595	5117268	-	ENSGALG00000039706
4	8700000	8800000	4	8742771	8744030	-	ENSGALG00000042151
4	9000000	9100000	4	9011971	9012048	-	ENSGALG00000029740
4	11200000	11300000	4	11267560	11267629	+	ENSGALG00000036011
4	11200000	11300000	4	11268470	11268727	+	ENSGALG00000040362
4	11500000	11600000	4	11560383	11560844	-	ENSGALG00000040732
4	12600000	12700000	4	12654815	12655165	-	ENSGALG00000033756
4	13000000	13100000	4	13083700	13084093	+	ENSGALG00000033830
4	13200000	13300000	4	13249119	13250154	-	ENSGALG00000044542
4	14200000	14300000	4	14265146	14266268	-	ENSGALG00000033856
4	16400000	16500000	4	16479445	16480385	+	ENSGALG00000031591
4	16500000	16600000	4	16538276	16538420	+	ENSGALG00000031902
4	18000000	18100000	4	18009034	18009359	-	ENSGALG00000040514
4	18000000	18100000	4	18035608	18035627	-	ENSGALG00000037446
4	18000000	18100000	4	18068470	18068920	-	ENSGALG00000042596
4	18000000	18100000	4	18095517	18095806	-	ENSGALG00000040712
4	18100000	18200000	4	18188640	18188939	-	ENSGALG00000043297
4	18700000	18800000	4	18728239	18728302	-	ENSGALG00000026830
4	18700000	18800000	4	18795607	18795865	+	ENSGALG00000044487
4	21100000	21200000	4	21102610	21102682	-	ENSGALG00000037450
4	21100000	21200000	4	21073945	21261033	-	ENSGALG00000040413
4	28900000	29000000	4	28904778	28905824	-	ENSGALG00000034709
4	28900000	29000000	4	28966678	28966854	+	ENSGALG00000035874
4	29500000	29600000	4	29533675	29534164	+	ENSGALG00000036986
4	29500000	29600000	4	29561960	29562376	-	ENSGALG00000037541
4	30100000	30200000	4	30171342	30171711	-	ENSGALG00000042383
4	30700000	30800000	4	30761872	30761993	+	ENSGALG00000036182
4	31400000	31500000	4	31442867	31443112	+	ENSGALG00000043141
4	32500000	32600000	4	32576406	32576664	+	ENSGALG00000030689
4	33900000	34000000	4	33966205	33966979	+	ENSGALG00000042676
4	34200000	34300000	4	34226793	34226845	+	ENSGALG00000043529
4	34500000	34600000	4	34589004	34589617	+	ENSGALG00000037040
4	34800000	34900000	4	34805017	34805197	+	ENSGALG00000042969
4	39500000	39600000	4	39540010	39540233	-	ENSGALG00000029738
4	39600000	39700000	4	39639653	39639686	+	ENSGALG00000033902
4	39600000	39700000	4	39652918	39653033	+	ENSGALG00000042431
4	39800000	39900000	4	39895977	39896173	-	ENSGALG00000045271
4	40100000	40200000	4	40103940	40104439	+	ENSGALG00000033015
4	40300000	40400000	4	40338355	40338591	+	ENSGALG00000034508
4	43600000	43700000	4	43656823	43657563	-	ENSGALG00000032195
4	43600000	43700000	4	43678632	43678656	+	ENSGALG00000033311
4	46300000	46400000	4	46312282	46312441	+	ENSGALG00000040145
4	46700000	46800000	4	46756262	46756299	+	ENSGALG00000036311
4	47300000	47400000	4	47307217	47307538	+	ENSGALG00000036427
4	49600000	49700000	4	49699110	49699136	-	ENSGALG00000040252
4	49900000	50000000	4	49902987	49903174	+	ENSGALG00000046609
4	53400000	53500000	4	53453845	53454499	-	ENSGALG00000039688
4	55000000	55100000	4	55077979	55078135	+	ENSGALG00000032438
4	57400000	57500000	4	57436214	57436501	-	ENSGALG00000041661
4	60100000	60200000	4	60171875	60172506	-	ENSGALG00000039616
4	60300000	60400000	4	60306740	60307284	-	ENSGALG00000034525
4	60600000	60700000	4	60652622	60652897	-	ENSGALG00000032648
4	65800000	65900000	4	65843017	65843297	+	ENSGALG00000038607
4	66400000	66500000	4	66403276	66403518	-	ENSGALG00000034784
4	66600000	66700000	4	66691221	66692518	-	ENSGALG00000037696
4	68800000	68900000	4	68814273	68814372	+	ENSGALG00000039074
4	68800000	68900000	4	68849536	68849992	+	ENSGALG00000036648
4	68800000	68900000	4	68878950	68879466	-	ENSGALG00000040785
4	69200000	69300000	4	69253709	69253852	+	ENSGALG00000030155
4	69500000	69600000	4	69586199	69586293	-	ENSGALG00000032012
4	69700000	69800000	4	69797886	69797975	+	ENSGALG00000041245
4	74400000	74500000	4	74433652	74434210	+	ENSGALG00000033935
4	74900000	75000000	4	74901664	74901706	+	ENSGALG00000029286
4	76900000	77000000	4	76922886	76923769	-	ENSGALG00000032384
4	77900000	78000000	4	77902951	77903270	-	ENSGALG00000040945
4	77900000	78000000	4	77943860	77944286	-	ENSGALG00000035830
4	78800000	78900000	4	78815126	78815142	+	ENSGALG00000046650
4	79100000	79200000	4	79188294	79188542	+	ENSGALG00000042622
4	83300000	83400000	4	83383771	83383876	+	ENSGALG00000040710
4	83400000	83500000	4	83425819	83426217	-	ENSGALG00000034551
4	84100000	84200000	4	84192672	84192783	+	ENSGALG00000036520
4	84500000	84600000	4	84509163	84509186	+	ENSGALG00000034065
4	84500000	84600000	4	84543888	84543969	+	ENSGALG00000039131
4	85100000	85200000	4	85183133	85183714	-	ENSGALG00000038068
4	85600000	85700000	4	85646198	85647609	-	ENSGALG00000035496
4	85800000	85900000	4	85860493	85861595	-	ENSGALG00000035900
4	85900000	86000000	4	85990276	85990837	+	ENSGALG00000033484
4	89000000	89100000	4	89017690	89017726	+	ENSGALG00000029964
4	89200000	89300000	4	89297328	89297751	-	ENSGALG00000041888
4	89600000	89700000	4	89605514	89605624	-	ENSGALG00000030141
5	300000	400000	5	303490	303581	+	ENSGALG00000045529
5	400000	500000	5	421955	422066	+	ENSGALG00000031318
5	1400000	1500000	5	1424641	1424828	-	ENSGALG00000035064
5	1500000	1600000	5	1554589	1554952	+	ENSGALG00000045199
5	1800000	1900000	5	1854101	1854626	-	ENSGALG00000038303
5	4600000	4700000	5	4697852	4698710	+	ENSGALG00000042795
5	6900000	7000000	5	6967863	6968049	+	ENSGALG00000030266
5	9500000	9600000	5	9577541	9577968	-	ENSGALG00000020510
5	10300000	10400000	5	10321235	10321698	+	ENSGALG00000034894
5	11200000	11300000	5	11270586	11271471	-	ENSGALG00000035271
5	11400000	11500000	5	11466671	11466684	+	ENSGALG00000040491
5	14100000	14200000	5	14193982	14194618	-	ENSGALG00000033373
5	15700000	15800000	5	15753532	15753572	+	ENSGALG00000038239
5	16100000	16200000	5	16174659	16174768	-	ENSGALG00000036861
5	16500000	16600000	5	16579759	16580354	+	ENSGALG00000032015
5	16800000	16900000	5	16801351	16802564	-	ENSGALG00000041460
5	16800000	16900000	5	16838667	16840172	-	ENSGALG00000029566
5	16900000	17000000	5	16943052	16943139	-	ENSGALG00000042699
5	16900000	17000000	5	16967523	16967560	+	ENSGALG00000030338
5	17000000	17100000	5	17004710	17004803	+	ENSGALG00000046098
5	17000000	17100000	5	17045316	17045796	+	ENSGALG00000040080
5	17200000	17300000	5	17278010	17278293	-	ENSGALG00000030768
5	17400000	17500000	5	17477971	17479005	-	ENSGALG00000043474
5	18300000	18400000	5	18394811	18395958	-	ENSGALG00000032565
5	19200000	19300000	5	19232543	19233268	-	ENSGALG00000043222
5	21900000	22000000	5	21970621	21970752	+	ENSGALG00000040318
5	22200000	22300000	5	22221375	22222302	+	ENSGALG00000030042
5	22700000	22800000	5	22710843	22711144	-	ENSGALG00000036383
5	22700000	22800000	5	22760804	22760998	-	ENSGALG00000041860
5	23400000	23500000	5	23482202	23483018	-	ENSGALG00000040042
5	23600000	23700000	5	23692084	23692423	-	ENSGALG00000040527
5	23600000	23700000	5	23696084	23696948	-	ENSGALG00000032779
5	23900000	24000000	5	23997182	23997660	-	ENSGALG00000033009
5	24400000	24500000	5	24435493	24436681	-	ENSGALG00000029522
5	24400000	24500000	5	24447181	24447445	-	ENSGALG00000034891
5	24500000	24600000	5	24561586	24561634	+	ENSGALG00000032226
5	25800000	25900000	5	25807072	25807441	+	ENSGALG00000041098
5	25800000	25900000	5	25881335	25881903	-	ENSGALG00000041420
5	26100000	26200000	5	26199696	26199918	-	ENSGALG00000034752
5	26200000	26300000	5	26295525	26296244	-	ENSGALG00000038025
5	35900000	36000000	5	35951496	35952003	-	ENSGALG00000030752
5	38200000	38300000	5	38270806	38270899	+	ENSGALG00000033714
5	38700000	38800000	5	38784483	38785213	-	ENSGALG00000040824
5	39000000	39100000	5	39086323	39086390	+	ENSGALG00000039513
5	42100000	42200000	5	42161125	42161871	-	ENSGALG00000035807
5	43000000	43100000	5	43004019	43004695	-	ENSGALG00000034832
5	43900000	44000000	5	43953834	43953922	+	ENSGALG00000042245
5	45400000	45500000	5	45434964	45435096	+	ENSGALG00000036316
5	45400000	45500000	5	45457902	45458087	+	ENSGALG00000033466
5	45400000	45500000	5	45493904	45494143	-	ENSGALG00000029866
5	46100000	46200000	5	46134220	46134441	+	ENSGALG00000039218
5	49700000	49800000	5	49714290	49714404	+	ENSGALG00000030137
5	50300000	50400000	5	50385500	50385516	+	ENSGALG00000038808
5	50400000	50500000	5	50452071	50452184	+	ENSGALG00000032125
5	50600000	50700000	5	50642202	50642568	-	ENSGALG00000029879
5	51500000	51600000	5	51563092	51563171	+	ENSGALG00000042588
5	51800000	51900000	5	51867590	51867970	+	ENSGALG00000042835
5	51900000	52000000	5	51928177	51928522	-	ENSGALG00000043182
5	52400000	52500000	5	52455894	52456026	-	ENSGALG00000037118
5	52900000	53000000	5	52999453	52999653	-	ENSGALG00000038135
5	53300000	53400000	5	53364527	53365394	+	ENSGALG00000041682
5	53300000	53400000	5	53369251	53369701	-	ENSGALG00000037747
5	54000000	54100000	5	54023635	54024258	-	ENSGALG00000040063
5	54600000	54700000	5	54688789	54689057	+	ENSGALG00000034632
5	55100000	55200000	5	55168313	55169008	-	ENSGALG00000043469
5	55200000	55300000	5	55279979	55280238	+	ENSGALG00000036194
5	57900000	58000000	5	57991485	57991574	+	ENSGALG00000033804
5	58200000	58300000	5	58262129	58262195	+	ENSGALG00000042600
6	10200000	10300000	6	10257157	10257205	+	ENSGALG00000038293
6	10700000	10800000	6	10758511	10758725	-	ENSGALG00000031024
6	11000000	11100000	6	11083419	11083507	-	ENSGALG00000036517
6	11000000	11100000	6	11091567	11091796	-	ENSGALG00000031218
6	12000000	12100000	6	12074036	12074922	-	ENSGALG00000035829
6	12200000	12300000	6	12259562	12260883	-	ENSGALG00000037631
6	13300000	13400000	6	13321780	13322084	-	ENSGALG00000034133
6	16200000	16300000	6	16284136	16284175	+	ENSGALG00000042914
6	16900000	17000000	6	16963176	16963269	+	ENSGALG00000038513
6	16900000	17000000	6	16986851	16987074	+	ENSGALG00000035293
6	17400000	17500000	6	17491500	17492194	-	ENSGALG00000043779
6	17500000	17600000	6	17568419	17568483	+	ENSGALG00000036992
6	20800000	20900000	6	20811915	20812264	-	ENSGALG00000030061
6	22900000	23000000	6	22978701	22980016	-	ENSGALG00000034951
6	23800000	23900000	6	23892196	23892561	+	ENSGALG00000031055
6	25700000	25800000	6	25729861	25730074	-	ENSGALG00000034167
6	25900000	26000000	6	25990775	25991001	-	ENSGALG00000037616
6	31400000	31500000	6	31396365	31405410	+	ENSGALG00000044623
6	32000000	32100000	6	32047410	32047922	-	ENSGALG00000029469
6	32100000	32200000	6	32185160	32185351	-	ENSGALG00000032611
6	32500000	32600000	6	32548511	32548701	+	ENSGALG00000037404
6	34300000	34400000	6	34344072	34344249	-	ENSGALG00000033282
6	34900000	35000000	6	34903388	34904342	+	ENSGALG00000038267
7	3000000	3100000	7	3067087	3067450	-	ENSGALG00000036881
7	4900000	5000000	7	4929186	4929365	-	ENSGALG00000034334
7	6400000	6500000	7	6419448	6419908	-	ENSGALG00000042150
7	7800000	7900000	7	7860995	7862096	-	ENSGALG00000043484
7	11400000	11500000	7	11498859	11498897	+	ENSGALG00000038036
7	11500000	11600000	7	11512007	11512873	-	ENSGALG00000032668
7	11700000	11800000	7	11787092	11787216	+	ENSGALG00000041115
7	12100000	12200000	7	12175901	12176005	-	ENSGALG00000042439
7	12500000	12600000	7	12501379	12501904	-	ENSGALG00000030009
7	12600000	12700000	7	12643405	12644137	+	ENSGALG00000043743
7	15400000	15500000	7	15489360	15490730	-	ENSGALG00000035757
7	16200000	16300000	7	16258915	16259409	-	ENSGALG00000040585
7	16700000	16800000	7	16783788	16783946	+	ENSGALG00000031237
7	17700000	17800000	7	17782276	17782614	-	ENSGALG00000030272
7	18200000	18300000	7	18268830	18268912	-	ENSGALG00000021856
7	18600000	18700000	7	18692845	18693023	+	ENSGALG00000044224
7	18600000	18700000	7	18698671	18698998	+	ENSGALG00000031069
7	22000000	22100000	7	22042157	22042586	-	ENSGALG00000036692
7	23300000	23400000	7	23321903	23322085	+	ENSGALG00000035540
7	23300000	23400000	7	23322105	23322651	-	ENSGALG00000032784
7	23300000	23400000	7	23353798	23353906	-	ENSGALG00000037870
7	23300000	23400000	7	23380143	23380726	-	ENSGALG00000031398
7	23400000	23500000	7	23464070	23464548	-	ENSGALG00000034185
7	23600000	23700000	7	23675816	23676306	-	ENSGALG00000033344
7	23700000	23800000	7	23751403	23752521	+	ENSGALG00000035706
7	23800000	23900000	7	23894460	23894772	+	ENSGALG00000041478
7	28000000	28100000	7	28071746	28072851	-	ENSGALG00000011806
7	28100000	28200000	7	28175772	28176009	-	ENSGALG00000045127
7	28100000	28200000	7	28184580	28184630	-	ENSGALG00000036494
7	28500000	28600000	7	28553295	28553901	-	ENSGALG00000041317
7	35500000	35600000	7	35589027	35589083	+	ENSGALG00000042728
7	35700000	35800000	7	35736561	35737389	+	ENSGALG00000039428
7	36600000	36700000	7	36633573	36633654	+	ENSGALG00000044641
7	36900000	37000000	7	36919627	36919982	+	ENSGALG00000040186
8	1200000	1300000	8	1236601	1237218	+	ENSGALG00000040560
8	1400000	1500000	8	1431645	1431765	+	ENSGALG00000042779
8	3800000	3900000	8	3845085	3845462	-	ENSGALG00000040927
8	3800000	3900000	8	3885992	3886453	-	ENSGALG00000043218
8	4000000	4100000	8	4093889	4094747	-	ENSGALG00000032037
8	4600000	4700000	8	4652270	4652365	+	ENSGALG00000032114
8	5200000	5300000	8	5212739	5212847	+	ENSGALG00000032646
8	5500000	5600000	8	5538360	5539523	+	ENSGALG00000033078
8	5600000	5700000	8	5666197	5666522	-	ENSGALG00000029380
8	6100000	6200000	8	6101711	6102658	-	ENSGALG00000034301
8	6600000	6700000	8	6681991	6682192	+	ENSGALG00000037758
8	7000000	7100000	8	7080564	7080790	+	ENSGALG00000041805
8	7100000	7200000	8	7129287	7129375	+	ENSGALG00000035154
8	7400000	7500000	8	7402832	7403136	+	ENSGALG00000037574
8	7400000	7500000	8	7479576	7479850	+	ENSGALG00000031484
8	7700000	7800000	8	7794554	7795096	-	ENSGALG00000004784
8	13500000	13600000	8	13502877	13504315	-	ENSGALG00000043512
8	13500000	13600000	8	13597271	13597484	+	ENSGALG00000032782
8	18900000	19000000	8	18992145	18993461	+	ENSGALG00000037460
8	19000000	19100000	8	19010162	19010607	+	ENSGALG00000037306
8	20100000	20200000	8	20130912	20131521	+	ENSGALG00000042250
8	21200000	21300000	8	21203982	21204192	+	ENSGALG00000040153
8	21500000	21600000	8	21544444	21544718	-	ENSGALG00000033962
8	21900000	22000000	8	21972473	21972695	+	ENSGALG00000042510
8	21900000	22000000	8	21974566	21975130	-	ENSGALG00000010474
8	24000000	24100000	8	24003693	24003874	-	ENSGALG00000037359
8	24000000	24100000	8	24032835	24032968	+	ENSGALG00000038391
8	24500000	24600000	8	24550087	24550291	-	ENSGALG00000039183
8	25200000	25300000	8	25249281	25249320	-	ENSGALG00000031747
8	25300000	25400000	8	25343116	25343180	+	ENSGALG00000035342
8	25700000	25800000	8	25725452	25725541	-	ENSGALG00000037263
8	27100000	27200000	8	27128188	27128296	-	ENSGALG00000043443
8	27100000	27200000	8	27196416	27197136	-	ENSGALG00000037798
8	27500000	27600000	8	27548286	27549003	+	ENSGALG00000035767
8	28400000	28500000	8	28469646	28470979	-	ENSGALG00000029375
8	28600000	28700000	8	28651111	28651290	+	ENSGALG00000030763
9	500000	600000	9	501511	502561	-	ENSGALG00000041864
9	500000	600000	9	506007	506294	-	ENSGALG00000036611
9	500000	600000	9	510533	511704	-	ENSGALG00000040122
9	500000	600000	9	542775	542835	-	ENSGALG00000045836
9	1500000	1600000	9	1530386	1530886	-	ENSGALG00000032807
9	1600000	1700000	9	1604601	1605240	-	ENSGALG00000031091
9	1700000	1800000	9	1717591	1717717	+	ENSGALG00000043632
9	2200000	2300000	9	2268846	2269261	-	ENSGALG00000034524
9	2300000	2400000	9	2307684	2307947	+	ENSGALG00000037337
9	5200000	5300000	9	5277851	5278110	+	ENSGALG00000020985
9	9200000	9300000	9	9200203	9201248	-	ENSGALG00000041879
9	10100000	10200000	9	10189097	10189113	+	ENSGALG00000034946
9	10300000	10400000	9	10355032	10355078	+	ENSGALG00000030000
9	10600000	10700000	9	10685844	10686077	+	ENSGALG00000032040
9	12800000	12900000	9	12870060	12870927	-	ENSGALG00000040135
9	14900000	15000000	9	14975607	14976279	-	ENSGALG00000040815
9	15100000	15200000	9	15183192	15183432	+	ENSGALG00000032791
9	15300000	15400000	9	15341443	15342550	-	ENSGALG00000039107
9	16000000	16100000	9	16044142	16044281	-	ENSGALG00000039874
9	17500000	17600000	9	17557087	17557785	+	ENSGALG00000037900
9	17800000	17900000	9	17814425	17814564	+	ENSGALG00000029432
9	19500000	19600000	9	19539234	19539522	-	ENSGALG00000029414
9	19500000	19600000	9	19548182	19548718	-	ENSGALG00000035753
9	19500000	19600000	9	19587312	19587573	-	ENSGALG00000039253
9	19600000	19700000	9	19636901	19637233	+	ENSGALG00000033595
9	19600000	19700000	9	19672374	19673373	-	ENSGALG00000036531
9	22100000	22200000	9	22161948	22162898	-	ENSGALG00000029427
9	24000000	24100000	9	24084574	24084797	+	ENSGALG00000030883
Z	100000	200000	Z	144568	145064	+	ENSGALG00000044126
Z	200000	300000	Z	206258	206451	+	ENSGALG00000045416
Z	300000	400000	Z	393714	394556	+	ENSGALG00000045784
Z	400000	500000	Z	478533	479685	-	ENSGALG00000046132
Z	900000	1000000	Z	969833	970737	-	ENSGALG00000045832
Z	1400000	1500000	Z	1462047	1462860	-	ENSGALG00000045869
Z	4000000	4100000	Z	4080871	4081103	+	ENSGALG00000044715
Z	8300000	8400000	Z	8370366	8371707	-	ENSGALG00000046192
Z	8400000	8500000	Z	8426506	8427215	-	ENSGALG00000045914
Z	8900000	9000000	Z	8968165	8968425	-	ENSGALG00000045679
Z	9000000	9100000	Z	9032773	9033219	-	ENSGALG00000045280
Z	9100000	9200000	Z	9159941	9160034	-	ENSGALG00000045191
Z	9400000	9500000	Z	9454564	9455087	-	ENSGALG00000044830
Z	9600000	9700000	Z	9697394	9697517	+	ENSGALG00000046402
Z	13700000	13800000	Z	13789290	13789486	+	ENSGALG00000045896
Z	17200000	17300000	Z	17232355	17232433	+	ENSGALG00000046007
Z	17200000	17300000	Z	17276989	17277820	-	ENSGALG00000045519
Z	17500000	17600000	Z	17526171	17526220	-	ENSGALG00000045396
Z	20500000	20600000	Z	20525163	20525909	+	ENSGALG00000046087
Z	21200000	21300000	Z	21268411	21268428	+	ENSGALG00000045295
Z	21800000	21900000	Z	21884943	21885299	-	ENSGALG00000044842
Z	22400000	22500000	Z	22404803	22404825	+	ENSGALG00000043952
Z	22700000	22800000	Z	22706242	22706829	-	ENSGALG00000043918
Z	25100000	25200000	Z	25175511	25175630	-	ENSGALG00000045566
Z	25300000	25400000	Z	25320942	25321027	-	ENSGALG00000045548
Z	25500000	25600000	Z	25588580	25588912	+	ENSGALG00000037555
Z	27200000	27300000	Z	27202036	27202373	-	ENSGALG00000044346
Z	27200000	27300000	Z	27210672	27211811	-	ENSGALG00000044845
Z	27200000	27300000	Z	27229253	27229902	-	ENSGALG00000046254
Z	27200000	27300000	Z	27233951	27234889	-	ENSGALG00000045802
Z	27200000	27300000	Z	27238283	27238451	+	ENSGALG00000045627
Z	27200000	27300000	Z	27241069	27241237	+	ENSGALG00000046670
Z	27200000	27300000	Z	27246648	27246816	+	ENSGALG00000046528
Z	27200000	27300000	Z	27249430	27249598	+	ENSGALG00000044455
Z	27200000	27300000	Z	27255006	27255174	+	ENSGALG00000046075
Z	27200000	27300000	Z	27260579	27260747	+	ENSGALG00000045554
Z	27200000	27300000	Z	27263360	27263528	+	ENSGALG00000043982
Z	27500000	27600000	Z	27531776	27532288	-	ENSGALG00000044323
Z	31100000	31200000	Z	31140558	31141398	+	ENSGALG00000044074
Z	31500000	31600000	Z	31557091	31557204	+	ENSGALG00000045154
Z	32200000	32300000	Z	32225858	32226698	+	ENSGALG00000045068
Z	35000000	35100000	Z	35070169	35070595	+	ENSGALG00000045505
Z	39800000	39900000	Z	39808981	39809330	-	ENSGALG00000044832
Z	40000000	40100000	Z	40036802	40037114	+	ENSGALG00000044549
Z	41400000	41500000	Z	41476188	41476330	+	ENSGALG00000045982
Z	41400000	41500000	Z	41487732	41487972	-	ENSGALG00000044236
Z	41800000	41900000	Z	41836912	41837344	+	ENSGALG00000044460
Z	41900000	42000000	Z	41960727	41961595	-	ENSGALG00000045948
Z	41900000	42000000	Z	41961891	41962103	-	ENSGALG00000045717
Z	44300000	44400000	Z	44320712	44320942	+	ENSGALG00000039437
Z	44600000	44700000	Z	44609797	44609897	-	ENSGALG00000039976
Z	44600000	44700000	Z	44620592	44620970	+	ENSGALG00000044784
Z	44800000	44900000	Z	44849745	44849890	+	ENSGALG00000043869
Z	45900000	46000000	Z	45985833	45987173	-	ENSGALG00000044782
Z	53800000	53900000	Z	53854732	53855904	-	ENSGALG00000044789
Z	54700000	54800000	Z	54747092	54747326	+	ENSGALG00000040738
Z	55700000	55800000	Z	55764027	55764247	+	ENSGALG00000044664
Z	56500000	56600000	Z	56581057	56581333	+	ENSGALG00000044243
Z	60200000	60300000	Z	60271630	60271931	-	ENSGALG00000046534
Z	60400000	60500000	Z	60457484	60457642	-	ENSGALG00000046015
Z	60400000	60500000	Z	60458997	60459380	-	ENSGALG00000044563
Z	63400000	63500000	Z	63454518	63454565	+	ENSGALG00000045458
Z	65900000	66000000	Z	65946675	65947274	-	ENSGALG00000046034
Z	70200000	70300000	Z	70205472	70206266	-	ENSGALG00000045559
Z	70700000	70800000	Z	70722824	70723978	-	ENSGALG00000043849
Z	71600000	71700000	Z	71664435	71664628	-	ENSGALG00000045171
Z	73100000	73200000	Z	73171692	73171812	+	ENSGALG00000045887
Z	73500000	73600000	Z	73542641	73543299	-	ENSGALG00000046194
Z	73600000	73700000	Z	73610858	73611742	+	ENSGALG00000029598
Z	73600000	73700000	Z	73613466	73614313	+	ENSGALG00000045687
Z	73600000	73700000	Z	73622487	73622729	-	ENSGALG00000045193
Z	73600000	73700000	Z	73650175	73650275	-	ENSGALG00000044450
Z	73600000	73700000	Z	73676744	73676821	-	ENSGALG00000044021
Z	73800000	73900000	Z	73871728	73871821	-	ENSGALG00000045209
Z	73900000	74000000	Z	73956995	73957072	-	ENSGALG00000043847
Z	74000000	74100000	Z	74026092	74026332	+	ENSGALG00000044109
Z	74000000	74100000	Z	74099139	74099216	-	ENSGALG00000046459
Z	74000000	74100000	Z	74099231	74099548	-	ENSGALG00000045918
Z	74100000	74200000	Z	74146655	74146730	-	ENSGALG00000045904
Z	74100000	74200000	Z	74155543	74155720	+	ENSGALG00000045149
Z	74100000	74200000	Z	74156264	74156408	+	ENSGALG00000045299
Z	74100000	74200000	Z	74172640	74173546	+	ENSGALG00000045877
Z	74100000	74200000	Z	74181746	74181817	+	ENSGALG00000046039
Z	74200000	74300000	Z	74228374	74228480	+	ENSGALG00000044681
Z	74200000	74300000	Z	74245487	74245564	-	ENSGALG00000044292
Z	74200000	74300000	Z	74272389	74272464	-	ENSGALG00000045306
Z	74300000	74400000	Z	74355225	74355438	+	ENSGALG00000044923
Z	74400000	74500000	Z	74401681	74402890	+	ENSGALG00000046624
Z	74400000	74500000	Z	74421544	74421757	+	ENSGALG00000043884
Z	74500000	74600000	Z	74587221	74588270	-	ENSGALG00000044350
Z	74600000	74700000	Z	74612050	74612351	-	ENSGALG00000046576
Z	74600000	74700000	Z	74689207	74689304	+	ENSGALG00000044907
Z	74800000	74900000	Z	74884372	74884668	-	ENSGALG00000045162
Z	74800000	74900000	Z	74884807	74884976	+	ENSGALG00000044394
Z	74900000	75000000	Z	74943364	74943698	+	ENSGALG00000044169
Z	74900000	75000000	Z	74993068	74993237	+	ENSGALG00000045850
Z	75000000	75100000	Z	75004138	75004438	-	ENSGALG00000044951
Z	75100000	75200000	Z	75136256	75136425	+	ENSGALG00000044639
Z	75100000	75200000	Z	75158871	75159040	+	ENSGALG00000044601
Z	75300000	75400000	Z	75361022	75361356	+	ENSGALG00000044697
Z	75400000	75500000	Z	75472352	75472423	-	ENSGALG00000043862
Z	75400000	75500000	Z	75480889	75481058	+	ENSGALG00000046011
Z	75500000	75600000	Z	75599872	75599970	-	ENSGALG00000045385
Z	75700000	75800000	Z	75738092	75738261	+	ENSGALG00000045651
Z	75800000	75900000	Z	75831629	75831703	-	ENSGALG00000044136
Z	75900000	76000000	Z	75926657	75926941	-	ENSGALG00000033419
Z	75900000	76000000	Z	75939012	75939181	+	ENSGALG00000045799
Z	75900000	76000000	Z	75950052	75950149	+	ENSGALG00000044783
Z	76000000	76100000	Z	76011935	76012141	-	ENSGALG00000044577
Z	76100000	76200000	Z	76161360	76161427	-	ENSGALG00000044593
Z	76100000	76200000	Z	76169711	76169739	-	ENSGALG00000044496
Z	76100000	76200000	Z	76170143	76170453	+	ENSGALG00000044583
Z	76200000	76300000	Z	76233884	76234053	+	ENSGALG00000044658
Z	76200000	76300000	Z	76249020	76249096	-	ENSGALG00000045186
Z	76200000	76300000	Z	76278877	76278974	+	ENSGALG00000046562
Z	76300000	76400000	Z	76329564	76329898	+	ENSGALG00000044742
Z	76300000	76400000	Z	76372828	76373624	-	ENSGALG00000044873
Z	76400000	76500000	Z	76415410	76415579	+	ENSGALG00000044695
Z	76400000	76500000	Z	76421253	76421498	-	ENSGALG00000039845
Z	76400000	76500000	Z	76448783	76449244	-	ENSGALG00000036943
Z	76400000	76500000	Z	76467917	76468086	+	ENSGALG00000043876
Z	76400000	76500000	Z	76494311	76494463	+	ENSGALG00000045331
Z	76500000	76600000	Z	76513929	76513979	+	ENSGALG00000045243
Z	76600000	76700000	Z	76688299	76689574	-	ENSGALG00000044614
Z	76800000	76900000	Z	76879144	76879219	-	ENSGALG00000045435
Z	76800000	76900000	Z	76887398	76887619	+	ENSGALG00000044824
Z	76800000	76900000	Z	76891884	76892097	+	ENSGALG00000038738
Z	76900000	77000000	Z	76962794	76962895	-	ENSGALG00000045411
Z	76900000	77000000	Z	76984277	76984296	-	ENSGALG00000046315
Z	76900000	77000000	Z	76991916	76992779	+	ENSGALG00000044998
Z	77000000	77100000	Z	77030837	77030930	-	ENSGALG00000045463
Z	77100000	77200000	Z	77103958	77104035	-	ENSGALG00000046370
Z	77100000	77200000	Z	77130655	77130746	-	ENSGALG00000044753
Z	77100000	77200000	Z	77138494	77138902	+	ENSGALG00000043883
Z	77100000	77200000	Z	77188580	77189009	+	ENSGALG00000032663
Z	77100000	77200000	Z	77193028	77193251	+	ENSGALG00000037612
Z	77200000	77300000	Z	77246445	77246687	-	ENSGALG00000044084
Z	77300000	77400000	Z	77364349	77364591	-	ENSGALG00000043941
Z	77300000	77400000	Z	77388972	77389049	-	ENSGALG00000045893
Z	77600000	77700000	Z	77688520	77688697	+	ENSGALG00000045650
Z	77700000	77800000	Z	77713009	77713086	-	ENSGALG00000045300
Z	77800000	77900000	Z	77870041	77870198	-	ENSGALG00000045882
Z	77800000	77900000	Z	77875131	77875462	+	ENSGALG00000038176
Z	77800000	77900000	Z	77882561	77882931	+	ENSGALG00000046046
Z	77800000	77900000	Z	77896189	77896971	+	ENSGALG00000045332
Z	77900000	78000000	Z	77942934	77943230	-	ENSGALG00000044184
Z	77900000	78000000	Z	77974678	77974920	-	ENSGALG00000046665
Z	78000000	78100000	Z	78001262	78002044	+	ENSGALG00000046466
Z	78000000	78100000	Z	78030695	78030908	+	ENSGALG00000046100
Z	78000000	78100000	Z	78049808	78049907	-	ENSGALG00000044728
Z	78000000	78100000	Z	78054902	78055840	+	ENSGALG00000033005
Z	78000000	78100000	Z	78058952	78059128	+	ENSGALG00000044277
Z	78100000	78200000	Z	78136174	78136750	+	ENSGALG00000044861
Z	78100000	78200000	Z	78147658	78147871	+	ENSGALG00000037384
Z	78200000	78300000	Z	78218055	78218144	-	ENSGALG00000044401
Z	78200000	78300000	Z	78242274	78242516	-	ENSGALG00000046067
Z	78300000	78400000	Z	78352800	78352997	+	ENSGALG00000044289
Z	78300000	78400000	Z	78390846	78390952	+	ENSGALG00000043836
Z	78300000	78400000	Z	78399065	78399911	+	ENSGALG00000044676
Z	78400000	78500000	Z	78436739	78436952	+	ENSGALG00000045456
Z	78400000	78500000	Z	78468396	78468609	+	ENSGALG00000031558
Z	79800000	79900000	Z	79840327	79840431	+	ENSGALG00000046388
Z	80200000	80300000	Z	80200096	80200477	+	ENSGALG00000036415
Z	80200000	80300000	Z	80201379	80201665	-	ENSGALG00000045118
Z	80200000	80300000	Z	80214210	80214379	+	ENSGALG00000044969
Z	80200000	80300000	Z	80249481	80249650	+	ENSGALG00000045308
Z	80300000	80400000	Z	80308827	80309137	+	ENSGALG00000044785
Z	80300000	80400000	Z	80340312	80340615	-	ENSGALG00000045722
Z	80300000	80400000	Z	80354090	80354232	+	ENSGALG00000045054
Z	80300000	80400000	Z	80365570	80366277	-	ENSGALG00000029603
Z	80300000	80400000	Z	80397293	80397324	-	ENSGALG00000045464
Z	80300000	80400000	Z	80397728	80398037	+	ENSGALG00000044338
Z	80400000	80500000	Z	80436582	80436731	+	ENSGALG00000043993
Z	80500000	80600000	Z	80523720	80523889	+	ENSGALG00000045437
Z	80500000	80600000	Z	80533908	80533977	-	ENSGALG00000044881
Z	80500000	80600000	Z	80581038	80581356	+	ENSGALG00000045069
Z	80600000	80700000	Z	80638086	80638420	+	ENSGALG00000046335
Z	80600000	80700000	Z	80676653	80677136	-	ENSGALG00000034814
Z	80600000	80700000	Z	80683414	80683667	+	ENSGALG00000044810
Z	80800000	80900000	Z	80895245	80895529	-	ENSGALG00000036626
Z	80900000	81000000	Z	80912177	80913422	-	ENSGALG00000044015
Z	82000000	82100000	Z	82093973	82094328	+	ENSGALG00000045167
Z	82100000	82200000	Z	82103488	82103932	+	ENSGALG00000044318
Z	82100000	82200000	Z	82123643	82124088	+	ENSGALG00000045348
Z	82100000	82200000	Z	82133732	82133833	-	ENSGALG00000044316
Z	82100000	82200000	Z	82164021	82164615	+	ENSGALG00000046029
Z	82200000	82300000	Z	82242931	82243173	-	ENSGALG00000045952
Z	82200000	82300000	Z	82253084	82253758	+	ENSGALG00000045644

## Sheet: AtoA miRNA
Chr	Start	End	Chr	Start	End	Strand	Gene_id	Gene_Symbol
1	200000	300000	1	292473	292583	+	ENSGALG00000034440	gga-mir-6708
1	300000	400000	1	317085	317182	+	ENSGALG00000038707	gga-mir-1604
1	500000	600000	1	539154	539238	+	ENSGALG00000035085	gga-mir-1651
1	800000	900000	1	844361	844459	-	ENSGALG00000024492	gga-mir-183
1	900000	1000000	1	907621	907731	-	ENSGALG00000027129	gga-mir-6676
1	900000	1000000	1	917735	917845	+	ENSGALG00000028816	gga-mir-6629
1	1200000	1300000	1	1273691	1273789	-	ENSGALG00000018270	gga-mir-205b
1	3400000	3500000	1	3433758	3433839	+	ENSGALG00000018236	gga-mir-29b-1
1	3400000	3500000	1	3434775	3434864	+	ENSGALG00000018235	gga-mir-29a
1	3500000	3600000	1	3510833	3510917	-	ENSGALG00000034696
1	5600000	5700000	1	5693451	5693541	+	ENSGALG00000025441	gga-mir-1626
1	5800000	5900000	1	5811651	5811741	+	ENSGALG00000025473	gga-mir-1596
1	6900000	7000000	1	6954123	6954222	-	ENSGALG00000025161	gga-mir-1460
1	7300000	7400000	1	7367302	7367402	+	ENSGALG00000027979
1	14000000	14100000	1	14006533	14006633	+	ENSGALG00000028868
1	14700000	14800000	1	14768809	14768946	-	ENSGALG00000025647	gga-mir-2126
1	18800000	18900000	1	18846436	18846541	-	ENSGALG00000027708
1	20500000	20600000	1	20560901	20561004	-	ENSGALG00000043501	gga-mir-1693
1	22300000	22400000	1	22308903	22308998	+	ENSGALG00000028064
1	23300000	23400000	1	23377360	23377424	-	ENSGALG00000025216	gga-mir-1645
1	26700000	26800000	1	26725636	26725715	+	ENSGALG00000025332	gga-mir-1695
1	33000000	33100000	1	33060796	33060880	+	ENSGALG00000018237	gga-let-7i
1	48300000	48400000	1	48389946	48390048	-	ENSGALG00000026121	gga-mir-6581
1	49200000	49300000	1	49299894	49300001	+	ENSGALG00000028511
1	49300000	49400000	1	49300759	49300845	+	ENSGALG00000025388	gga-mir-1581
1	49500000	49600000	1	49529872	49529941	-	ENSGALG00000018239	gga-mir-33-1
1	49600000	49700000	1	49685898	49686004	+	ENSGALG00000028594
1	49900000	50000000	1	49924839	49924940	-	ENSGALG00000025224	gga-mir-1683
1	50700000	50800000	1	50729526	50729601	+	ENSGALG00000036151	gga-mir-3538
1	51700000	51800000	1	51772079	51772162	+	ENSGALG00000025194	gga-mir-1742
1	56500000	56600000	1	56589368	56589475	-	ENSGALG00000027683
1	59400000	59500000	1	59412539	59412648	-	ENSGALG00000025922	gga-mir-6700
1	59600000	59700000	1	59634266	59634356	+	ENSGALG00000025369	gga-mir-1593
1	66900000	67000000	1	66926522	66926591	-	ENSGALG00000025480
1	67200000	67300000	1	67209490	67209545	+	ENSGALG00000042479	gga-mir-7451
1	71200000	71300000	1	71291480	71291556	+	ENSGALG00000018240	gga-let-7a-3
1	71200000	71300000	1	71292309	71292394	+	ENSGALG00000018241	gga-let-7b
1	71500000	71600000	1	71561178	71561284	+	ENSGALG00000026856	gga-mir-1727
1	75400000	75500000	1	75458497	75458581	-	ENSGALG00000027690
1	76800000	76900000	1	76836655	76836751	-	ENSGALG00000043224
1	76900000	77000000	1	76900681	76900782	-	ENSGALG00000030226	gga-mir-6553
1	78900000	79000000	1	78955516	78955580	+	ENSGALG00000033668
1	79900000	80000000	1	79931570	79931680	+	ENSGALG00000026996	gga-mir-6609
1	80500000	80600000	1	80525624	80525676	+	ENSGALG00000037278
1	80700000	80800000	1	80759492	80759563	+	ENSGALG00000026358	gga-mir-3539
1	80800000	80900000	1	80899508	80899607	+	ENSGALG00000027022
1	83800000	83900000	1	83828700	83828804	+	ENSGALG00000025385	gga-mir-1690
1	88500000	88600000	1	88559232	88559295	-	ENSGALG00000032712	gga-mir-7446
1	92300000	92400000	1	92351544	92351654	+	ENSGALG00000025782	gga-mir-6616
1	92500000	92600000	1	92510879	92510975	+	ENSGALG00000025812
1	99000000	99100000	1	99018040	99018121	+	ENSGALG00000018242	gga-mir-99a
1	99000000	99100000	1	99018793	99018877	+	ENSGALG00000018243	gga-let-7c
1	99000000	99100000	1	99051078	99051168	+	ENSGALG00000018244	gga-mir-125b-2
1	104700000	104800000	1	104756552	104756643	+	ENSGALG00000025522	gga-mir-1738
1	105800000	105900000	1	105832016	105832132	-	ENSGALG00000028382	gga-mir-3524a
1	106600000	106700000	1	106605860	106605928	+	ENSGALG00000035329	gga-mir-7452
1	110600000	110700000	1	110650029	110650127	+	ENSGALG00000026773	gga-mir-222a
1	110600000	110700000	1	110650533	110650632	+	ENSGALG00000018247	gga-mir-221
1	112600000	112700000	1	112625565	112625675	+	ENSGALG00000027310	gga-mir-6672
1	113200000	113300000	1	113257660	113257760	-	ENSGALG00000026573
1	133100000	133200000	1	133113084	133113193	-	ENSGALG00000028049	gga-mir-6559
1	133600000	133700000	1	133654034	133654100	+	ENSGALG00000025365	gga-mir-1656
1	133600000	133700000	1	133682275	133682358	+	ENSGALG00000037742	gga-mir-1552
1	133600000	133700000	1	133686508	133686616	+	ENSGALG00000026432	gga-mir-6543
1	134100000	134200000	1	134142399	134142511	+	ENSGALG00000026018
1	136700000	136800000	1	136743822	136743922	+	ENSGALG00000025297	gga-mir-1700
1	136800000	136900000	1	136852732	136852841	+	ENSGALG00000026013
1	139100000	139200000	1	139198639	139198738	-	ENSGALG00000025357	gga-mir-1736
1	144900000	145000000	1	144936069	144936155	-	ENSGALG00000025199	gga-mir-1555
1	154700000	154800000	1	154760176	154760286	+	ENSGALG00000027869
1	165800000	165900000	1	165879962	165880066	+	ENSGALG00000025657	gga-mir-2127
1	167000000	167100000	1	167040276	167040376	-	ENSGALG00000028640	gga-mir-6555
1	169300000	169400000	1	169307563	169307670	+	ENSGALG00000025859
1	169300000	169400000	1	169331004	169331080	+	ENSGALG00000043422
1	169300000	169400000	1	169399050	169399134	-	ENSGALG00000018254	gga-mir-16-1
1	169300000	169400000	1	169399192	169399275	-	ENSGALG00000018255	gga-mir-15a
1	174300000	174400000	1	174312707	174312807	-	ENSGALG00000026612
1	175200000	175300000	1	175210870	175210964	-	ENSGALG00000025190	gga-mir-1646
1	175900000	176000000	1	175931281	175931391	-	ENSGALG00000026705	gga-mir-6656
1	176600000	176700000	1	176633511	176633611	+	ENSGALG00000028181
1	179200000	179300000	1	179212020	179212124	+	ENSGALG00000028818	gga-mir-6641
1	179500000	179600000	1	179592820	179592931	-	ENSGALG00000028717
1	185000000	185100000	1	185065706	185065806	+	ENSGALG00000027124	gga-mir-6570
1	185300000	185400000	1	185340102	185340193	-	ENSGALG00000028325
1	185700000	185800000	1	185720991	185721079	-	ENSGALG00000037354
1	185700000	185800000	1	185765293	185765395	-	ENSGALG00000028976
1	187600000	187700000	1	187623047	187623146	+	ENSGALG00000028591
1	194300000	194400000	1	194366429	194366509	+	ENSGALG00000025438	gga-mir-1600
1	195100000	195200000	1	195118563	195118643	+	ENSGALG00000025426
1	195300000	195400000	1	195334038	195334132	-	ENSGALG00000025198	gga-mir-1708
10	700000	800000	10	786644	786704	-	ENSGALG00000034240	gga-mir-1670
10	1100000	1200000	10	1126180	1126290	-	ENSGALG00000027464	gga-mir-6692
10	1200000	1300000	10	1296882	1296953	-	ENSGALG00000025395	gga-mir-1688
10	1500000	1600000	10	1503991	1504101	-	ENSGALG00000028738	gga-mir-6660
10	2300000	2400000	10	2314972	2315082	-	ENSGALG00000028888	gga-mir-6625
10	2300000	2400000	10	2333558	2333622	-	ENSGALG00000025586	gga-mir-2128
10	2400000	2500000	10	2447301	2447385	+	ENSGALG00000028375
10	2400000	2500000	10	2448421	2448531	-	ENSGALG00000029026	gga-mir-6703
10	2400000	2500000	10	2480971	2481069	+	ENSGALG00000025577	gga-mir-1794
10	2600000	2700000	10	2623650	2623758	-	ENSGALG00000026164	gga-mir-6575
10	4200000	4300000	10	4206000	4206085	-	ENSGALG00000018256	gga-mir-190a
10	9900000	10000000	10	9906398	9906487	+	ENSGALG00000025506	gga-mir-1744
10	10700000	10800000	10	10770944	10771038	-	ENSGALG00000026117	gga-mir-6596
10	11000000	11100000	10	11060289	11060351	+	ENSGALG00000029828	gga-mir-3540
10	12900000	13000000	10	12934121	12934209	-	ENSGALG00000026201
10	14600000	14700000	10	14643016	14643087	+	ENSGALG00000030267
10	17000000	17100000	10	17092553	17092646	+	ENSGALG00000025206	gga-mir-1737
10	17800000	17900000	10	17874931	17875023	-	ENSGALG00000025233	gga-mir-1722
10	19100000	19200000	10	19176434	19176534	+	ENSGALG00000028173	gga-mir-6550
10	19300000	19400000	10	19310837	19310905	+	ENSGALG00000025523
10	19900000	20000000	10	19996769	19996843	+	ENSGALG00000018259	gga-mir-184
11	600000	700000	11	615292	615402	-	ENSGALG00000028974	gga-mir-6709
11	1300000	1400000	11	1329573	1329667	-	ENSGALG00000025528	gga-mir-1616
11	2000000	2100000	11	2000811	2000906	-	ENSGALG00000025561	gga-mir-1643
11	2100000	2200000	11	2104524	2104607	-	ENSGALG00000018260	gga-mir-138-2
11	7400000	7500000	11	7454018	7454127	+	ENSGALG00000027610
11	11200000	11300000	11	11215737	11215847	-	ENSGALG00000028430	gga-mir-6589
11	11400000	11500000	11	11478839	11478935	+	ENSGALG00000043780	gga-mir-1634-1
11	11400000	11500000	11	11491716	11491812	+	ENSGALG00000025327
11	18600000	18700000	11	18632363	18632461	+	ENSGALG00000025151	gga-mir-1571
11	18800000	18900000	11	18874319	18874423	-	ENSGALG00000025326	gga-mir-1560
11	18900000	19000000	11	18926658	18926760	-	ENSGALG00000036130	gga-mir-1785
11	19000000	19100000	11	19007942	19008052	+	ENSGALG00000026170	gga-mir-6667
11	19300000	19400000	11	19310300	19310395	+	ENSGALG00000018261	gga-mir-140
11	19700000	19800000	11	19730961	19731058	-	ENSGALG00000025383	gga-mir-1699
12	800000	900000	12	884863	884952	-	ENSGALG00000025447	gga-mir-1719
12	2500000	2600000	12	2538547	2538633	-	ENSGALG00000025477	gga-mir-1678
12	2900000	3000000	12	2971910	2971993	-	ENSGALG00000018262	gga-let-7g
12	2900000	3000000	12	2993575	2993660	-	ENSGALG00000043149
12	2900000	3000000	12	2998996	2999084	-	ENSGALG00000018263	gga-mir-135a-1
12	8700000	8800000	12	8760129	8760219	+	ENSGALG00000025542	gga-mir-1787
12	8800000	8900000	12	8808637	8808738	+	ENSGALG00000025330	gga-mir-1783
12	10600000	10700000	12	10660970	10661072	-	ENSGALG00000034962	gga-mir-1731
12	11100000	11200000	12	11108223	11108333	+	ENSGALG00000026118	gga-mir-6684
12	19600000	19700000	12	19628762	19628834	+	ENSGALG00000036126
13	4700000	4800000	13	4700574	4700678	+	ENSGALG00000026551	gga-mir-6569
13	8200000	8300000	13	8233310	8233426	-	ENSGALG00000021908	gga-mir-458a
13	8800000	8900000	13	8806164	8806252	-	ENSGALG00000040693
13	8900000	9000000	13	8923373	8923483	+	ENSGALG00000028760	gga-mir-6652
13	9000000	9100000	13	9054475	9054641	-	ENSGALG00000025955	gga-mir-3523
13	10300000	10400000	13	10375305	10375366	-	ENSGALG00000034252	gga-mir-7460
13	12100000	12200000	13	12142844	12142917	-	ENSGALG00000025181	gga-mir-1778
13	15900000	16000000	13	15928349	15928447	-	ENSGALG00000040978
13	16900000	17000000	13	16932633	16932727	+	ENSGALG00000028783	gga-mir-1609
13	17500000	17600000	13	17553408	17553518	-	ENSGALG00000028586	gga-mir-6588
14	700000	800000	14	759894	760004	+	ENSGALG00000027668	gga-mir-6686
14	700000	800000	14	764295	764378	+	ENSGALG00000021729	gga-mir-193b
14	700000	800000	14	769101	769211	-	ENSGALG00000021731	gga-mir-365b
14	3300000	3400000	14	3325511	3325604	-	ENSGALG00000025422	gga-mir-1781
14	4000000	4100000	14	4007737	4007821	+	ENSGALG00000025659	gga-mir-2129
14	4100000	4200000	14	4192482	4192566	-	ENSGALG00000027736	gga-mir-3533
14	4900000	5000000	14	4937957	4938015	-	ENSGALG00000027889
14	4900000	5000000	14	4947155	4947228	+	ENSGALG00000025348	gga-mir-1682
14	5200000	5300000	14	5241006	5241096	+	ENSGALG00000025566	gga-mir-1551
14	5800000	5900000	14	5821582	5821661	+	ENSGALG00000025535	gga-mir-1554
14	6700000	6800000	14	6750465	6750558	+	ENSGALG00000025156	gga-mir-1615
14	12300000	12400000	14	12314152	12314218	+	ENSGALG00000043616	gga-mir-1763
14	12300000	12400000	14	12315004	12315075	-	ENSGALG00000043133	gga-mir-1564
14	12400000	12500000	14	12439638	12439748	-	ENSGALG00000027813	gga-mir-6714
14	13200000	13300000	14	13204037	13204147	-	ENSGALG00000027935	gga-mir-6643
14	14100000	14200000	14	14147506	14147608	-	ENSGALG00000025419	gga-mir-1588
15	300000	400000	15	399150	399227	-	ENSGALG00000030434	gga-mir-130b
15	400000	500000	15	400263	400384	-	ENSGALG00000033526	gga-mir-454
15	400000	500000	15	406742	406835	-	ENSGALG00000029989	gga-mir-301a
15	400000	500000	15	407967	408050	-	ENSGALG00000033082	gga-mir-130a
15	700000	800000	15	749631	749731	+	ENSGALG00000025197	gga-mir-1673
15	700000	800000	15	762733	762804	+	ENSGALG00000025533	gga-mir-1729
15	1200000	1300000	15	1294135	1294204	+	ENSGALG00000025271	gga-mir-1306
15	4700000	4800000	15	4735875	4735963	+	ENSGALG00000025372	gga-mir-1636
15	5000000	5100000	15	5090718	5090778	+	ENSGALG00000025202	gga-mir-1671
15	5700000	5800000	15	5751889	5751968	-	ENSGALG00000025437	gga-mir-762
15	5800000	5900000	15	5824266	5824369	+	ENSGALG00000025260	gga-mir-1764
15	6700000	6800000	15	6705938	6706037	+	ENSGALG00000028832	gga-mir-6648-1
15	6900000	7000000	15	6975426	6975536	+	ENSGALG00000026238	gga-mir-6635-3
15	7600000	7700000	15	7616545	7616625	-	ENSGALG00000025294	gga-mir-1625
15	7700000	7800000	15	7731012	7731122	-	ENSGALG00000025951	gga-mir-6650
15	8900000	9000000	15	8905697	8905807	-	ENSGALG00000027758	gga-mir-6673
15	11500000	11600000	15	11505275	11505345	+	ENSGALG00000025430
17	2300000	2400000	17	2320654	2320750	+	ENSGALG00000025187	gga-mir-1707
17	5400000	5500000	17	5485244	5485333	-	ENSGALG00000018278	gga-mir-219b
17	5500000	5600000	17	5571578	5571672	+	ENSGALG00000018277	gga-mir-199-1
17	5800000	5900000	17	5852951	5853046	+	ENSGALG00000028013
17	6400000	6500000	17	6423813	6423892	+	ENSGALG00000025516	gga-mir-1753
17	6600000	6700000	17	6637864	6637931	-	ENSGALG00000041056
17	8200000	8300000	17	8208157	8208254	+	ENSGALG00000034406	gga-mir-3528
17	8200000	8300000	17	8233312	8233396	-	ENSGALG00000018276	gga-mir-126
17	8600000	8700000	17	8654137	8654247	+	ENSGALG00000025509	gga-mir-1465
17	8800000	8900000	17	8878385	8878444	+	ENSGALG00000033665
17	9200000	9300000	17	9286705	9286795	-	ENSGALG00000025501	gga-mir-1705
17	9900000	10000000	17	9982131	9982222	+	ENSGALG00000018275	gga-mir-181a-2
17	9900000	10000000	17	9983771	9983856	+	ENSGALG00000018274	gga-mir-181b-2
17	10000000	10100000	17	10000997	10001107	-	ENSGALG00000026405	gga-mir-6712
18	700000	800000	18	724841	724914	-	ENSGALG00000025352
18	4100000	4200000	18	4170787	4170897	-	ENSGALG00000043674	gga-mir-6516
18	5100000	5200000	18	5100493	5100590	-	ENSGALG00000028121	gga-mir-6599
18	6400000	6500000	18	6481067	6481152	+	ENSGALG00000025552	gga-mir-1561
18	6400000	6500000	18	6491326	6491403	+	ENSGALG00000040912	gga-mir-193a
18	6500000	6600000	18	6504852	6504948	+	ENSGALG00000021737	gga-mir-365-2
18	6900000	7000000	18	6961442	6961566	-	ENSGALG00000027517	gga-mir-3064
18	9200000	9300000	18	9283701	9283785	+	ENSGALG00000027399
18	9400000	9500000	18	9400611	9400719	-	ENSGALG00000028904	gga-mir-6551
18	9700000	9800000	18	9720247	9720343	-	ENSGALG00000025444	gga-mir-1652
18	9800000	9900000	18	9815974	9816033	+	ENSGALG00000041768	gga-mir-7443
18	9900000	10000000	18	9901786	9901879	+	ENSGALG00000033265
18	10300000	10400000	18	10349155	10349220	-	ENSGALG00000025442	gga-mir-1637
18	10600000	10700000	18	10687036	10687109	-	ENSGALG00000025554	gga-mir-1580
19	3100000	3200000	19	3182035	3182145	+	ENSGALG00000028151	gga-mir-6592
19	5000000	5100000	19	5039445	5039555	+	ENSGALG00000027202	gga-mir-6585
19	5300000	5400000	19	5380347	5380447	-	ENSGALG00000024507	gga-mir-22
19	5500000	5600000	19	5563945	5564035	-	ENSGALG00000025184	gga-mir-1666
19	5600000	5700000	19	5602838	5602908	-	ENSGALG00000025234	gga-mir-1696
19	5800000	5900000	19	5863035	5863104	-	ENSGALG00000021721	gga-mir-451
19	5800000	5900000	19	5863190	5863275	-	ENSGALG00000021791	gga-mir-144
19	7200000	7300000	19	7202691	7202781	-	ENSGALG00000021724	gga-mir-301b
19	7200000	7300000	19	7202979	7203073	-	ENSGALG00000021775	gga-mir-130c
19	7200000	7300000	19	7250448	7250527	+	ENSGALG00000025217	gga-mir-1697
19	7300000	7400000	19	7376246	7376343	+	ENSGALG00000021733	gga-mir-21
19	8600000	8700000	19	8696085	8696195	-	ENSGALG00000028228	gga-mir-6639
19	8800000	8900000	19	8857928	8858019	-	ENSGALG00000025538	gga-mir-1585
19	9300000	9400000	19	9392617	9392684	-	ENSGALG00000025276	gga-mir-1592
19	9400000	9500000	19	9416329	9416433	-	ENSGALG00000025334	gga-mir-1689
2	500000	600000	2	573268	573366	+	ENSGALG00000040384	gga-mir-1749
2	700000	800000	2	728232	728342	-	ENSGALG00000034961	gga-mir-6710
2	900000	1000000	2	969747	969834	-	ENSGALG00000037770	gga-mir-7461
2	900000	1000000	2	974736	974823	-	ENSGALG00000040024	gga-mir-7461
2	900000	1000000	2	979725	979812	-	ENSGALG00000042464	gga-mir-7461
2	900000	1000000	2	986862	986949	-	ENSGALG00000034283	gga-mir-7461
2	2100000	2200000	2	2126435	2126526	-	ENSGALG00000028660
2	3600000	3700000	2	3692579	3692669	+	ENSGALG00000021798	gga-mir-460a
2	3800000	3900000	2	3856395	3856469	-	ENSGALG00000025201	gga-mir-1706
2	4500000	4600000	2	4575293	4575370	+	ENSGALG00000018279	gga-mir-26a
2	4900000	5000000	2	4915022	4915132	+	ENSGALG00000027644	gga-mir-6610
2	5300000	5400000	2	5346862	5346957	+	ENSGALG00000028559
2	5800000	5900000	2	5837822	5837932	-	ENSGALG00000028088	gga-mir-6600
2	6700000	6800000	2	6787493	6787599	+	ENSGALG00000029137	gga-mir-6554
2	12100000	12200000	2	12131148	12131258	-	ENSGALG00000026073	gga-mir-6628
2	14100000	14200000	2	14132582	14132659	+	ENSGALG00000025176	gga-mir-1768
2	19800000	19900000	2	19829158	19829219	-	ENSGALG00000025240	gga-mir-1661
2	22700000	22800000	2	22742585	22742678	-	ENSGALG00000025191	gga-mir-1650
2	23900000	24000000	2	23912030	23912140	+	ENSGALG00000026123	gga-mir-6601
2	24800000	24900000	2	24811603	24811691	+	ENSGALG00000025450	gga-mir-1685
2	32100000	32200000	2	32178253	32178321	-	ENSGALG00000018281	gga-mir-148a
2	32700000	32800000	2	32706291	32706392	-	ENSGALG00000029104	gga-mir-1732-3
2	32700000	32800000	2	32707473	32707567	-	ENSGALG00000028059	gga-mir-196-4
2	33900000	34000000	2	33912752	33912861	+	ENSGALG00000025940
2	40300000	40400000	2	40348947	40349044	-	ENSGALG00000025305	gga-mir-1622
2	40800000	40900000	2	40874170	40874266	-	ENSGALG00000018283	gga-mir-138-1
2	41500000	41600000	2	41506153	41506259	-	ENSGALG00000025386	gga-mir-1723
2	45500000	45600000	2	45574699	45574769	+	ENSGALG00000025546
2	45600000	45700000	2	45670112	45670196	+	ENSGALG00000018284	gga-mir-128-2
2	53000000	53100000	2	53014454	53014541	-	ENSGALG00000041061
2	56200000	56300000	2	56271109	56271212	-	ENSGALG00000034659
2	61200000	61300000	2	61266483	61266588	+	ENSGALG00000038174
2	61800000	61900000	2	61829375	61829452	-	ENSGALG00000025376	gga-mir-1747
2	64500000	64600000	2	64574422	64574528	+	ENSGALG00000027100	gga-mir-6571
2	66500000	66600000	2	66594312	66594395	-	ENSGALG00000038712
2	68000000	68100000	2	68011859	68011971	-	ENSGALG00000028973
2	68000000	68100000	2	68054393	68054503	+	ENSGALG00000026972	gga-mir-6698
2	75800000	75900000	2	75845007	75845100	+	ENSGALG00000028725	gga-mir-1766
2	76600000	76700000	2	76674754	76674836	-	ENSGALG00000021788	gga-mir-757
2	79800000	79900000	2	79813749	79813839	+	ENSGALG00000027727
2	79800000	79900000	2	79824179	79824269	+	ENSGALG00000038193
2	81100000	81200000	2	81104558	81104668	-	ENSGALG00000025823
2	83800000	83900000	2	83889611	83889697	+	ENSGALG00000018285	gga-mir-187
2	90300000	90400000	2	90394981	90395041	-	ENSGALG00000034237	gga-mir-7455
2	90400000	90500000	2	90441405	90441514	-	ENSGALG00000027711
2	97500000	97600000	2	97511154	97511264	-	ENSGALG00000026707	gga-mir-6701
2	102800000	102900000	2	102812733	102812820	-	ENSGALG00000018287	gga-mir-133a-1
2	102800000	102900000	2	102815859	102815944	-	ENSGALG00000018288	gga-mir-1a-2
2	103400000	103500000	2	103444525	103444635	-	ENSGALG00000035159
2	104000000	104100000	2	104089459	104089532	-	ENSGALG00000025572	gga-mir-1597
2	108000000	108100000	2	108044191	108044284	+	ENSGALG00000028132
2	113200000	113300000	2	113270574	113270644	+	ENSGALG00000025543	gga-mir-1557
2	115400000	115500000	2	115467759	115467817	-	ENSGALG00000037701	gga-mir-7456
2	117800000	117900000	2	117887405	117887475	+	ENSGALG00000025288	gga-mir-1796
2	118200000	118300000	2	118235240	118235307	-	ENSGALG00000039077
2	123600000	123700000	2	123620095	123620204	+	ENSGALG00000026139
2	127400000	127500000	2	127449715	127449795	-	ENSGALG00000027894
2	129500000	129600000	2	129537723	129537833	-	ENSGALG00000027967	gga-mir-6630
2	131500000	131600000	2	131521312	131521398	+	ENSGALG00000025532	gga-mir-1813-1
2	136000000	136100000	2	136000985	136001095	-	ENSGALG00000028746	gga-mir-1467-1
2	136900000	137000000	2	136987542	136987625	-	ENSGALG00000025833
2	137100000	137200000	2	137176404	137176491	-	ENSGALG00000025469	gga-mir-1457
2	137900000	138000000	2	137992079	137992188	-	ENSGALG00000027485
2	142700000	142800000	2	142757714	142757801	-	ENSGALG00000018291	gga-mir-30b
2	142700000	142800000	2	142761259	142761323	-	ENSGALG00000018290	gga-mir-30d
2	145700000	145800000	2	145759817	145759925	-	ENSGALG00000027760	gga-mir-6572
2	146000000	146100000	2	146015772	146015869	+	ENSGALG00000025500	gga-mir-1770
2	149500000	149600000	2	149524312	149524393	+	ENSGALG00000043138
20	600000	700000	20	640877	640987	-	ENSGALG00000028497	gga-mir-6664
20	1000000	1100000	20	1000509	1000594	-	ENSGALG00000025229	gga-mir-1558
20	1400000	1500000	20	1424638	1424712	-	ENSGALG00000033337	gga-mir-1453
20	2200000	2300000	20	2236550	2236660	-	ENSGALG00000027826	gga-mir-6674
20	2700000	2800000	20	2734853	2734944	-	ENSGALG00000021774	gga-mir-499
20	5000000	5100000	20	5087607	5087689	+	ENSGALG00000025160	gga-mir-1614
20	8300000	8400000	20	8315739	8315810	+	ENSGALG00000018292	gga-mir-1a-1
20	8300000	8400000	20	8317044	8317122	+	ENSGALG00000025555	gga-mir-1773
20	8300000	8400000	20	8326962	8327058	+	ENSGALG00000018293	gga-mir-133a-2
20	9800000	9900000	20	9880672	9880768	-	ENSGALG00000025367	gga-mir-1798
20	11000000	11100000	20	11097595	11097705	-	ENSGALG00000027410	gga-mir-6597
20	11100000	11200000	20	11146402	11146500	-	ENSGALG00000026575	gga-mir-6564
20	14000000	14100000	20	14035953	14036039	+	ENSGALG00000025281	gga-mir-1648
21	1700000	1800000	21	1725943	1726050	-	ENSGALG00000025269	gga-mir-1635
21	2300000	2400000	21	2369605	2369683	+	ENSGALG00000025479	gga-mir-1795
21	3200000	3300000	21	3262991	3263100	-	ENSGALG00000018296	gga-mir-34a
21	4600000	4700000	21	4626343	4626453	-	ENSGALG00000029132	gga-mir-6626
22	0	100000	22	60608	60714	+	ENSGALG00000030046	gga-mir-6576
22	2600000	2700000	22	2664304	2664473	-	ENSGALG00000025684	gga-mir-2188
23	2200000	2300000	23	2223494	2223578	+	ENSGALG00000021935
23	4300000	4400000	23	4357024	4357088	+	ENSGALG00000018299	gga-mir-1b
23	4300000	4400000	23	4357163	4357242	+	ENSGALG00000018300	gga-mir-133c
23	4900000	5000000	23	4946131	4946227	+	ENSGALG00000018301	gga-mir-30e
23	4900000	5000000	23	4947354	4947443	+	ENSGALG00000018302	gga-mir-30c-1
23	5000000	5100000	23	5087391	5087467	-	ENSGALG00000025462	gga-mir-1780
23	5200000	5300000	23	5225416	5225526	+	ENSGALG00000027726	gga-mir-6637-2
23	5200000	5300000	23	5232872	5232982	+	ENSGALG00000027600	gga-mir-6637-2
24	3100000	3200000	24	3170509	3170599	+	ENSGALG00000025427	gga-mir-1807
24	3300000	3400000	24	3335096	3335176	+	ENSGALG00000018303	gga-mir-100
24	3300000	3400000	24	3341723	3341832	+	ENSGALG00000028296	gga-mir-6675
24	3300000	3400000	24	3343195	3343267	+	ENSGALG00000018304	gga-let-7a-2
24	3300000	3400000	24	3360823	3360891	+	ENSGALG00000027422
24	4100000	4200000	24	4173822	4173932	+	ENSGALG00000025170	gga-mir-1466
24	5100000	5200000	24	5140665	5140752	-	ENSGALG00000026550	gga-mir-1745
24	5200000	5300000	24	5291925	5292012	-	ENSGALG00000025309	gga-mir-1667
24	5500000	5600000	24	5539133	5539217	+	ENSGALG00000018305	gga-mir-34b
24	5500000	5600000	24	5539870	5539944	+	ENSGALG00000018306	gga-mir-34c
25	2100000	2200000	25	2120326	2120402	-	ENSGALG00000026685
25	2100000	2200000	25	2139768	2139846	+	ENSGALG00000027560	gga-mir-3536
25	2200000	2300000	25	2201878	2201971	+	ENSGALG00000025563	gga-mir-1629
25	2200000	2300000	25	2277995	2278077	+	ENSGALG00000025499	gga-mir-1752
25	2400000	2500000	25	2411754	2411864	+	ENSGALG00000027697	gga-mir-6646-2
25	2800000	2900000	25	2809803	2809913	+	ENSGALG00000026966	gga-mir-6620
26	1600000	1700000	26	1639927	1640010	-	ENSGALG00000018307	gga-let-7j
26	1600000	1700000	26	1640127	1640210	-	ENSGALG00000018308	gga-let-7k
26	1700000	1800000	26	1761690	1761800	-	ENSGALG00000027673	gga-mir-6618
26	2100000	2200000	26	2124002	2124098	-	ENSGALG00000018309	gga-mir-135a-3
26	2200000	2300000	26	2279190	2279291	-	ENSGALG00000025440	gga-mir-1797
26	2200000	2300000	26	2287350	2287460	-	ENSGALG00000028549	gga-mir-6602
26	2600000	2700000	26	2698810	2698899	-	ENSGALG00000018310	gga-mir-29c
26	2600000	2700000	26	2699721	2699801	-	ENSGALG00000018311	gga-mir-29b-2
26	2800000	2900000	26	2853102	2853202	-	ENSGALG00000026712	gga-mir-6654
27	1600000	1700000	27	1690902	1691021	+	ENSGALG00000028331	gga-mir-6573
27	3700000	3800000	27	3775035	3775130	+	ENSGALG00000018313	gga-mir-196-1
27	4300000	4400000	27	4371071	4371181	-	ENSGALG00000026589	gga-mir-6663
27	4300000	4400000	27	4391228	4391307	+	ENSGALG00000025474	gga-mir-1735
27	4600000	4700000	27	4660682	4660802	+	ENSGALG00000028030	gga-mir-6547
28	1300000	1400000	28	1360672	1360751	+	ENSGALG00000025550	gga-mir-1774
28	1400000	1500000	28	1402698	1402815	-	ENSGALG00000030446	gga-mir-6593
28	1400000	1500000	28	1453230	1453307	+	ENSGALG00000035654	gga-mir-1434
28	3200000	3300000	28	3243052	3243147	+	ENSGALG00000025505	gga-mir-1777
28	3600000	3700000	28	3620262	3620333	+	ENSGALG00000025443	gga-mir-1621
28	3600000	3700000	28	3621529	3621611	+	ENSGALG00000025492	gga-mir-1565
28	3600000	3700000	28	3623170	3623258	+	ENSGALG00000021722	gga-mir-9-1
28	4300000	4400000	28	4301638	4301748	+	ENSGALG00000027005	gga-mir-6693
3	0	100000	3	44885	44951	-	ENSGALG00000037843
3	4400000	4500000	3	4430920	4431047	+	ENSGALG00000038017	gga-mir-6542
3	7800000	7900000	3	7810856	7810955	+	ENSGALG00000025299	gga-mir-1792
3	10000000	10100000	3	10070500	10070610	-	ENSGALG00000027518	gga-mir-6711
3	12500000	12600000	3	12516661	12516771	+	ENSGALG00000028126	gga-mir-6631
3	14600000	14700000	3	14691860	14691949	-	ENSGALG00000025215	gga-mir-1756b
3	15500000	15600000	3	15593874	15593989	+	ENSGALG00000029121	gga-mir-3526
3	16300000	16400000	3	16385650	16385746	+	ENSGALG00000027071
3	16800000	16900000	3	16898368	16898425	+	ENSGALG00000041077	gga-mir-7464
3	17900000	18000000	3	17915317	17915420	+	ENSGALG00000034008
3	18800000	18900000	3	18822852	18822927	+	ENSGALG00000018317	gga-mir-194
3	18800000	18900000	3	18823158	18823263	+	ENSGALG00000018318	gga-mir-215
3	21800000	21900000	3	21881901	21881999	+	ENSGALG00000025222	gga-mir-1649
3	22200000	22300000	3	22223148	22223258	+	ENSGALG00000026837	gga-mir-6640
3	22900000	23000000	3	22902036	22902111	-	ENSGALG00000025513	gga-mir-1598
3	27300000	27400000	3	27382791	27382896	-	ENSGALG00000026739	gga-mir-6580
3	30400000	30500000	3	30430041	30430151	-	ENSGALG00000027285	gga-mir-4732
3	30400000	30500000	3	30457855	30457943	+	ENSGALG00000042377
3	31500000	31600000	3	31514575	31514687	-	ENSGALG00000021802	gga-mir-456
3	33800000	33900000	3	33863989	33864090	+	ENSGALG00000025394	gga-mir-1717
3	39500000	39600000	3	39552535	39552633	+	ENSGALG00000025303
3	43000000	43100000	3	43006396	43006455	+	ENSGALG00000025562	gga-mir-1767
3	48800000	48900000	3	48828626	48828738	+	ENSGALG00000026337
3	54300000	54400000	3	54305756	54305817	+	ENSGALG00000033748	gga-mir-7462
3	55300000	55400000	3	55382994	55383092	+	ENSGALG00000026675	gga-mir-6568
3	57400000	57500000	3	57474215	57474320	+	ENSGALG00000029961	gga-mir-6582
3	58200000	58300000	3	58225141	58225251	+	ENSGALG00000026969	gga-mir-6697
3	63100000	63200000	3	63130916	63130982	+	ENSGALG00000025425	gga-mir-199b
3	67600000	67700000	3	67609935	67610045	-	ENSGALG00000027236	gga-mir-6699
3	67800000	67900000	3	67818814	67818908	+	ENSGALG00000027195
3	75800000	75900000	3	75850123	75850221	-	ENSGALG00000025567	gga-mir-1686
3	79800000	79900000	3	79870058	79870168	+	ENSGALG00000025861	gga-mir-6670
3	81700000	81800000	3	81786487	81786597	-	ENSGALG00000028454	gga-mir-6687
3	82600000	82700000	3	82629083	82629155	+	ENSGALG00000018319	gga-mir-30a
3	82600000	82700000	3	82653697	82653769	+	ENSGALG00000018320	gga-mir-30c-2
3	97100000	97200000	3	97164289	97164399	+	ENSGALG00000028944	gga-mir-6655
3	97300000	97400000	3	97355528	97355623	+	ENSGALG00000025374	gga-mir-1329
3	105400000	105500000	3	105429050	105429152	+	ENSGALG00000028798	gga-mir-6578
3	106800000	106900000	3	106825241	106825333	-	ENSGALG00000038448
3	107800000	107900000	3	107831725	107831835	-	ENSGALG00000026791	gga-mir-6690
3	107800000	107900000	3	107838930	107839040	+	ENSGALG00000027000	gga-mir-6702
3	108000000	108100000	3	108040384	108040468	-	ENSGALG00000018321	gga-mir-133b
3	108000000	108100000	3	108045181	108045257	-	ENSGALG00000018322	gga-mir-206
3	110300000	110400000	3	110302515	110302615	+	ENSGALG00000026835
33	200000	300000	33	217269	217359	-	ENSGALG00000040979	gga-mir-1668
33	800000	900000	33	874766	874828	-	ENSGALG00000038523	gga-mir-7477
33	900000	1000000	33	903920	903985	-	ENSGALG00000038648	gga-mir-2130
33	1000000	1100000	33	1025336	1025444	+	ENSGALG00000036129	gga-mir-196-3
33	1000000	1100000	33	1093256	1093344	+	ENSGALG00000039684
4	200000	300000	4	249564	249664	+	ENSGALG00000033220	gga-mir-223
4	500000	600000	4	568296	568358	+	ENSGALG00000030744
4	500000	600000	4	598335	598445	+	ENSGALG00000033969	gga-mir-6594
4	1200000	1300000	4	1209299	1209409	-	ENSGALG00000028208	gga-mir-6658
4	1200000	1300000	4	1258817	1258914	-	ENSGALG00000025475	gga-mir-1586
4	1900000	2000000	4	1930775	1930872	+	ENSGALG00000025429	gga-mir-1628
4	2100000	2200000	4	2183600	2183711	+	ENSGALG00000025526	gga-mir-222b
4	3200000	3300000	4	3241203	3241313	-	ENSGALG00000025710	gga-mir-6689
4	3900000	4000000	4	3994563	3994639	-	ENSGALG00000025998
4	3900000	4000000	4	3994705	3994788	-	ENSGALG00000028596
4	3900000	4000000	4	3995019	3995103	-	ENSGALG00000018324	gga-mir-18b
4	3900000	4000000	4	3995150	3995231	-	ENSGALG00000018325	gga-mir-106
4	4000000	4100000	4	4071444	4071515	-	ENSGALG00000024495	gga-mir-16c
4	4000000	4100000	4	4071810	4071886	-	ENSGALG00000024504	gga-mir-15c
4	8600000	8700000	4	8680292	8680402	+	ENSGALG00000028553	gga-mir-6704
4	10900000	11000000	4	10981359	10981455	-	ENSGALG00000025534	gga-mir-1728
4	11600000	11700000	4	11628646	11628751	-	ENSGALG00000025434	gga-mir-1790
4	12500000	12600000	4	12520195	12520268	-	ENSGALG00000025264	gga-mir-1573
4	13400000	13500000	4	13488993	13489062	-	ENSGALG00000025153	gga-mir-1606
4	13800000	13900000	4	13813912	13814022	+	ENSGALG00000025789	gga-mir-6614
4	15600000	15700000	4	15621995	15622105	-	ENSGALG00000026030	gga-mir-6679
4	16600000	16700000	4	16645539	16645644	-	ENSGALG00000026876	gga-mir-1757
4	16600000	16700000	4	16653029	16653134	-	ENSGALG00000027039
4	17700000	17800000	4	17712031	17712127	+	ENSGALG00000031936
4	18100000	18200000	4	18152770	18152837	+	ENSGALG00000033744	gga-mir-7469
4	21900000	22000000	4	21966871	21966981	+	ENSGALG00000027449	gga-mir-6688
4	29700000	29800000	4	29768217	29768321	-	ENSGALG00000025470	gga-mir-1575
4	34200000	34300000	4	34288535	34288645	+	ENSGALG00000028825	gga-mir-6668
4	35000000	35100000	4	35010473	35010583	+	ENSGALG00000027019	gga-mir-6591
4	45100000	45200000	4	45143208	45143318	+	ENSGALG00000027179	gga-mir-6632
4	46100000	46200000	4	46115351	46115441	+	ENSGALG00000025497
4	46700000	46800000	4	46721839	46721922	+	ENSGALG00000025353	gga-mir-1804
4	48500000	48600000	4	48534498	48534591	+	ENSGALG00000025322	gga-mir-1730
4	49500000	49600000	4	49570754	49570859	-	ENSGALG00000027088
4	50400000	50500000	4	50422147	50422237	+	ENSGALG00000025298	gga-mir-1751
4	57400000	57500000	4	57456278	57456350	+	ENSGALG00000021771	gga-mir-302b
4	57400000	57500000	4	57456540	57456605	+	ENSGALG00000021773	gga-mir-302c
4	57400000	57500000	4	57456662	57456743	+	ENSGALG00000025416	gga-mir-1811
4	57400000	57500000	4	57456843	57456910	+	ENSGALG00000018326	gga-mir-302a
4	57400000	57500000	4	57457178	57457247	+	ENSGALG00000021776	gga-mir-302d
4	57400000	57500000	4	57457314	57457387	+	ENSGALG00000021736	gga-mir-367
4	63400000	63500000	4	63465033	63465113	-	ENSGALG00000025171	gga-mir-1605
4	65100000	65200000	4	65104061	65104159	+	ENSGALG00000036808
4	69400000	69500000	4	69449239	69449349	-	ENSGALG00000029071	gga-mir-6586
4	78000000	78100000	4	78084518	78084614	+	ENSGALG00000036924
4	80300000	80400000	4	80345562	80345661	-	ENSGALG00000027597
4	83200000	83300000	4	83231970	83232080	+	ENSGALG00000027810	gga-mir-6661
4	83300000	83400000	4	83395401	83395464	+	ENSGALG00000033599	gga-mir-7467
4	85600000	85700000	4	85662309	85662419	-	ENSGALG00000027032	gga-mir-6705
4	89000000	89100000	4	89095067	89095150	-	ENSGALG00000018328	gga-mir-103-2
4	89300000	89400000	4	89315821	89315950	-	ENSGALG00000024497	gga-mir-146c
4	89600000	89700000	4	89658910	89659020	-	ENSGALG00000025551	gga-mir-1684b
4	89700000	89800000	4	89776511	89776605	+	ENSGALG00000025428	gga-mir-1654
4	90200000	90300000	4	90285195	90285304	-	ENSGALG00000027776
5	500000	600000	5	500361	500475	-	ENSGALG00000036056	gga-mir-6579-1
5	900000	1000000	5	940453	940544	-	ENSGALG00000042669	gga-mir-1808
5	8100000	8200000	5	8127600	8127668	-	ENSGALG00000025252	gga-mir-1568
5	8300000	8400000	5	8354608	8354704	-	ENSGALG00000026317
5	9000000	9100000	5	9052504	9052560	+	ENSGALG00000031261
5	13600000	13700000	5	13673330	13673430	+	ENSGALG00000028521	gga-mir-6642
5	15800000	15900000	5	15821528	15821630	+	ENSGALG00000025149	gga-mir-1663
5	17000000	17100000	5	17069815	17069895	-	ENSGALG00000025349	gga-mir-1802
5	23100000	23200000	5	23106647	23106757	+	ENSGALG00000027519	gga-mir-6603
5	23600000	23700000	5	23667293	23667403	-	ENSGALG00000025785	gga-mir-6706
5	24400000	24500000	5	24455284	24455390	-	ENSGALG00000027916	gga-mir-6544
5	25000000	25100000	5	25026258	25026348	+	ENSGALG00000025949	gga-mir-6685
5	26100000	26200000	5	26193021	26193130	-	ENSGALG00000026386	gga-mir-6587
5	27800000	27900000	5	27886398	27886478	+	ENSGALG00000025338	gga-mir-1710
5	28300000	28400000	5	28336051	28336140	+	ENSGALG00000025314	gga-mir-1617
5	34400000	34500000	5	34499920	34500032	+	ENSGALG00000027121
5	37900000	38000000	5	37909791	37909901	-	ENSGALG00000026261	gga-mir-6598
5	38300000	38400000	5	38320712	38320812	-	ENSGALG00000028515
5	39100000	39200000	5	39173709	39173819	+	ENSGALG00000028687	gga-mir-6645
5	39200000	39300000	5	39282266	39282359	+	ENSGALG00000025565	gga-mir-1739
5	51600000	51700000	5	51686103	51686189	-	ENSGALG00000025174	gga-mir-1771
5	51900000	52000000	5	51985703	51985784	-	ENSGALG00000028260
5	55200000	55300000	5	55286133	55286200	-	ENSGALG00000025569	gga-mir-1578
5	56500000	56600000	5	56542820	56542920	-	ENSGALG00000025173	gga-mir-1676
5	57700000	57800000	5	57721955	57722029	+	ENSGALG00000030690
5	57800000	57900000	5	57827423	57827497	-	ENSGALG00000043533
5	57800000	57900000	5	57829138	57829210	-	ENSGALG00000034515
5	57800000	57900000	5	57830256	57830328	-	ENSGALG00000039153
5	57800000	57900000	5	57845118	57845223	-	ENSGALG00000025579	gga-mir-1716
5	58100000	58200000	5	58127886	58127975	-	ENSGALG00000025508	gga-mir-1703
6	2600000	2700000	6	2663995	2664062	+	ENSGALG00000025435	gga-mir-1579
6	10400000	10500000	6	10448958	10449027	-	ENSGALG00000025300	gga-mir-1772
6	12400000	12500000	6	12431074	12431173	-	ENSGALG00000025404	gga-mir-1590
6	15800000	15900000	6	15805662	15805737	-	ENSGALG00000025423	gga-mir-1624
6	16900000	17000000	6	16941071	16941148	+	ENSGALG00000028763	gga-mir-3537
6	19400000	19500000	6	19401515	19401596	-	ENSGALG00000018330	gga-mir-107
6	20000000	20100000	6	20059128	20059238	+	ENSGALG00000028961	gga-mir-6657
6	22300000	22400000	6	22353377	22353487	+	ENSGALG00000026724	gga-mir-6604
6	22800000	22900000	6	22802919	22803015	+	ENSGALG00000025257	gga-mir-1674
6	23100000	23200000	6	23143385	23143490	+	ENSGALG00000021782	gga-mir-146b
6	30000000	30100000	6	30088762	30088825	+	ENSGALG00000037035	gga-mir-7472
6	32300000	32400000	6	32376913	32377010	-	ENSGALG00000025226	gga-mir-1726
7	1300000	1400000	7	1341237	1341313	-	ENSGALG00000025510	gga-mir-1559
7	5400000	5500000	7	5436285	5436383	-	ENSGALG00000025253	gga-mir-1694
7	5700000	5800000	7	5793700	5793810	+	ENSGALG00000031370	gga-mir-6691-1
7	6500000	6600000	7	6580436	6580522	-	ENSGALG00000025571	gga-mir-1845
7	6800000	6900000	7	6838568	6838652	+	ENSGALG00000025432
7	10200000	10300000	7	10228916	10229002	-	ENSGALG00000025454	gga-mir-1603
7	13700000	13800000	7	13729423	13729524	-	ENSGALG00000025154	gga-mir-1659
7	15400000	15500000	7	15412868	15412943	+	ENSGALG00000033766	gga-mir-7474
7	16300000	16400000	7	16321998	16322095	+	ENSGALG00000026751
7	16300000	16400000	7	16338831	16338930	-	ENSGALG00000025481	gga-mir-1713
7	16300000	16400000	7	16343589	16343699	-	ENSGALG00000018331	gga-mir-10b
7	16800000	16900000	7	16837289	16837389	+	ENSGALG00000025238	gga-mir-1570
7	22300000	22400000	7	22313194	22313279	+	ENSGALG00000034139
7	22400000	22500000	7	22469939	22470004	+	ENSGALG00000021783	gga-mir-375
7	22400000	22500000	7	22479316	22479404	+	ENSGALG00000025343	gga-mir-1788
7	22600000	22700000	7	22670547	22670616	-	ENSGALG00000028051
7	23800000	23900000	7	23825889	23825978	+	ENSGALG00000025515	gga-mir-1582
7	23800000	23900000	7	23871793	23871898	+	ENSGALG00000025275	gga-mir-1553
7	25400000	25500000	7	25408506	25408595	+	ENSGALG00000026601	gga-mir-3530
7	30700000	30800000	7	30766322	30766404	+	ENSGALG00000018332	gga-mir-128-1
7	33500000	33600000	7	33572494	33572556	+	ENSGALG00000035876	gga-mir-7473
7	36400000	36500000	7	36448361	36448478	-	ENSGALG00000026227	gga-mir-6546
8	3800000	3900000	8	3820822	3820925	-	ENSGALG00000025241	gga-mir-1801
8	4600000	4700000	8	4652463	4652571	+	ENSGALG00000018335	gga-mir-199-2
8	4600000	4700000	8	4658312	4658422	+	ENSGALG00000024498	gga-mir-214
8	5000000	5100000	8	5006768	5006842	-	ENSGALG00000025200	gga-mir-1721
8	5200000	5300000	8	5229602	5229712	-	ENSGALG00000028814	gga-mir-6665
8	5300000	5400000	8	5334539	5334634	-	ENSGALG00000025313	gga-mir-1633
8	7400000	7500000	8	7465625	7465704	+	ENSGALG00000025287	gga-mir-1618
8	7500000	7600000	8	7519298	7519401	+	ENSGALG00000025245	gga-mir-1655
8	11700000	11800000	8	11705531	11705619	-	ENSGALG00000025580	gga-mir-1610
8	19800000	19900000	8	19809646	19809724	+	ENSGALG00000025345	gga-mir-1665
8	19800000	19900000	8	19872410	19872520	-	ENSGALG00000026772	gga-mir-6647
8	20800000	20900000	8	20834306	20834371	-	ENSGALG00000042852	gga-mir-1595
8	24200000	24300000	8	24243082	24243184	+	ENSGALG00000025255	gga-mir-1562
8	24500000	24600000	8	24565306	24565419	+	ENSGALG00000028481	gga-mir-6549
8	24600000	24700000	8	24695551	24695661	-	ENSGALG00000027356	gga-mir-6623
8	28300000	28400000	8	28360429	28360505	-	ENSGALG00000024502	gga-mir-101-2
8	28800000	28900000	8	28849708	28849818	-	ENSGALG00000027802	gga-mir-6653
9	900000	1000000	9	920006	920063	+	ENSGALG00000036687	gga-mir-1630
9	3600000	3700000	9	3662073	3662116	+	ENSGALG00000034749
9	4800000	4900000	9	4883787	4883858	+	ENSGALG00000036927	gga-mir-1704
9	4900000	5000000	9	4975872	4975956	+	ENSGALG00000031942	gga-mir-1612
9	5200000	5300000	9	5216846	5216939	+	ENSGALG00000041709	gga-mir-1608
9	5400000	5500000	9	5463992	5464077	+	ENSGALG00000031349	gga-mir-1577
9	10600000	10700000	9	10673201	10673311	+	ENSGALG00000030959	gga-mir-1458
9	14300000	14400000	9	14383844	14383948	-	ENSGALG00000030540	gga-mir-1653
9	15200000	15300000	9	15205926	15206048	+	ENSGALG00000032123	gga-mir-6558
9	15300000	15400000	9	15324644	15324726	-	ENSGALG00000030955	gga-mir-3535
9	15600000	15700000	9	15664205	15664296	-	ENSGALG00000033604	gga-mir-1755
9	16200000	16300000	9	16236773	16236883	-	ENSGALG00000035432	gga-mir-6617
9	22200000	22300000	9	22276897	22276991	-	ENSGALG00000032003	gga-mir-16-2
9	22200000	22300000	9	22277072	22277163	-	ENSGALG00000041191	gga-mir-15b
9	23000000	23100000	9	23035125	23035215	-	ENSGALG00000042056	gga-mir-1658
9	23500000	23600000	9	23541426	23541494	-	ENSGALG00000032147	gga-mir-1754
9	23600000	23700000	9	23640740	23640837	-	ENSGALG00000038275	gga-mir-1793
9	23700000	23800000	9	23720896	23721002	-	ENSGALG00000035439	gga-mir-6556
Z	100000	200000	Z	193910	194001	+	ENSGALG00000026375	gga-mir-1594
Z	700000	800000	Z	761120	761197	+	ENSGALG00000018340	gga-mir-122-1
Z	800000	900000	Z	811106	811202	-	ENSGALG00000026927
Z	2000000	2100000	Z	2024522	2024611	+	ENSGALG00000025570
Z	8500000	8600000	Z	8585317	8585456	-	ENSGALG00000025775	gga-mir-6649
Z	8700000	8800000	Z	8762181	8762283	-	ENSGALG00000028100
Z	15900000	16000000	Z	15960000	15960109	+	ENSGALG00000028394
Z	16400000	16500000	Z	16452680	16452754	+	ENSGALG00000025433	gga-mir-1631
Z	16700000	16800000	Z	16702945	16703031	-	ENSGALG00000021770	gga-mir-449a
Z	16700000	16800000	Z	16703095	16703189	-	ENSGALG00000025221	gga-mir-449b
Z	16700000	16800000	Z	16704098	16704170	-	ENSGALG00000025278	gga-mir-449c
Z	19100000	19200000	Z	19165173	19165270	-	ENSGALG00000025820
Z	27500000	27600000	Z	27510653	27510732	+	ENSGALG00000018350	gga-mir-101-1
Z	27700000	27800000	Z	27711423	27711531	-	ENSGALG00000027292	gga-mir-6669
Z	33700000	33800000	Z	33753978	33754077	-	ENSGALG00000027278
Z	34600000	34700000	Z	34645305	34645391	+	ENSGALG00000025512	gga-mir-1556
Z	34900000	35000000	Z	34922630	34922719	+	ENSGALG00000025424	gga-mir-1416
Z	40000000	40100000	Z	40078116	40078225	-	ENSGALG00000018352	gga-mir-7-1
Z	41600000	41700000	Z	41649165	41649251	+	ENSGALG00000018353	gga-mir-23b
Z	41600000	41700000	Z	41649401	41649498	+	ENSGALG00000018354	gga-mir-27b
Z	41600000	41700000	Z	41649934	41650002	+	ENSGALG00000018355	gga-mir-24
Z	44800000	44900000	Z	44897353	44897463	-	ENSGALG00000025544	gga-mir-1456
Z	44900000	45000000	Z	44937138	44937241	-	ENSGALG00000028571
Z	47700000	47800000	Z	47777051	47777150	-	ENSGALG00000028104
Z	55500000	55600000	Z	55504492	55504593	+	ENSGALG00000025769	gga-mir-6565
Z	60400000	60500000	Z	60469241	60469328	+	ENSGALG00000018346	gga-mir-9-2
Z	62700000	62800000	Z	62791844	62791934	-	ENSGALG00000025396	gga-mir-1756a
Z	66400000	66500000	Z	66442095	66442173	+	ENSGALG00000025219	gga-mir-1452
Z	66900000	67000000	Z	66928205	66928313	+	ENSGALG00000040653
Z	70700000	70800000	Z	70733042	70733110	+	ENSGALG00000026107	gga-mir-2954
Z	70700000	70800000	Z	70734340	70734438	+	ENSGALG00000025225	gga-mir-1583
Z	70700000	70800000	Z	70743816	70743905	-	ENSGALG00000025685	gga-mir-2131
Z	70700000	70800000	Z	70775548	70775613	+	ENSGALG00000030102	gga-mir-7438
Z	79400000	79500000	Z	79496764	79496869	+	ENSGALG00000034193
Z	81500000	81600000	Z	81533137	81533194	-	ENSGALG00000037184	gga-mir-7483
Z	81700000	81800000	Z	81788167	81788226	+	ENSGALG00000034887

## Sheet: AtoA mRNA
Chr	Start	End	Chr	Start	End	Strand	Gene_id	Gene_Symbol
1	0	100000	1	29	83	+	ENSGALG00000045540	RFKL
1	0	100000	1	9911	9914	-	ENSGALG00000031626	C10orf88
1	0	100000	1	20934	20937	-	ENSGALG00000038274	CTRB2
1	0	100000	1	34199	34316	+	ENSGALG00000041494	WFIKKN1
1	0	100000	1	70096	70162	+	ENSGALG00000039682
1	0	100000	1	95032	95187	-	ENSGALG00000038044	LAMTOR3
1	0	100000	1	98750	98813	+	ENSGALG00000032458
1	100000	200000	1	103809	103812	-	ENSGALG00000034366	SPR
1	100000	200000	1	106220	108401	-	ENSGALG00000035824
1	100000	200000	1	155623	155626	+	ENSGALG00000033919	TIMM17A
1	300000	400000	1	393739	394054	+	ENSGALG00000039165	INTS4
1	400000	500000	1	456387	456390	-	ENSGALG00000043476	ADIPOR1
1	400000	500000	1	463905	464097	+	ENSGALG00000033149	UBE2T
1	400000	500000	1	471179	471182	-	ENSGALG00000043771	CRY4
1	500000	600000	1	503267	503771	+	ENSGALG00000029341	LRIF1
1	500000	600000	1	573470	576991	-	ENSGALG00000043178	AFMID
1	600000	700000	1	631893	631896	+	ENSGALG00000044050	PLP1
1	600000	700000	1	644121	644124	+	ENSGALG00000041965	TCF25
1	600000	700000	1	645079	645487	-	ENSGALG00000041528	SNRPE
1	600000	700000	1	651831	651940	+	ENSGALG00000034272	CEPT1
1	600000	700000	1	659229	659232	+	ENSGALG00000013811	SUPT6H
1	600000	700000	1	664414	664451	+	ENSGALG00000039982	RPL9
1	600000	700000	1	680002	680039	-	ENSGALG00000039420	DENND2D
1	700000	800000	1	704037	704040	+	ENSGALG00000036114	MYBPH
1	700000	800000	1	740870	740896	+	ENSGALG00000032868	ADORA1
1	700000	800000	1	758415	758418	+	ENSGALG00000038520	MYOG
1	700000	800000	1	779411	779448	+	ENSGALG00000041065	MTCH1
1	800000	900000	1	805408	805419	+	ENSGALG00000040060
1	800000	900000	1	856371	858475	-	ENSGALG00000031975	SLC23A2
1	800000	900000	1	899543	899975	-	ENSGALG00000008003	PLEKHM1
1	900000	1000000	1	916159	916162	+	ENSGALG00000008013	MCC
1	900000	1000000	1	925135	925138	-	ENSGALG00000036140	PRNP
1	900000	1000000	1	931380	931383	-	ENSGALG00000045035	DCP2
1	900000	1000000	1	934793	934796	-	ENSGALG00000008036	PPFIA4
1	900000	1000000	1	947929	947932	+	ENSGALG00000023942	SRP19
1	900000	1000000	1	952076	952081	+	ENSGALG00000008048
1	900000	1000000	1	960180	960194	+	ENSGALG00000027296	TMEM183A
1	900000	1000000	1	965364	965380	+	ENSGALG00000008087	MGAT4C
1	900000	1000000	1	970621	971160	-	ENSGALG00000008103	TMEM9
1	900000	1000000	1	980059	980064	+	ENSGALG00000008111	DPYSL2
1	900000	1000000	1	984496	984499	-	ENSGALG00000008144	SP2
1	1000000	1100000	1	1016111	1016148	+	ENSGALG00000008153	EPB41L4A
1	1000000	1100000	1	1020495	1020498	-	ENSGALG00000008162	PPP2R2A
1	1000000	1100000	1	1044880	1044883	+	ENSGALG00000008168
1	1000000	1100000	1	1061919	1062079	+	ENSGALG00000008169	STARD4
1	1000000	1100000	1	1093567	1093570	-	ENSGALG00000039639	RDM1
1	1100000	1200000	1	1117557	1117607	+	ENSGALG00000008401	CAMK4
1	1100000	1200000	1	1133308	1133590	-	ENSGALG00000008424	WDR36
1	1100000	1200000	1	1137275	1138671	-	ENSGALG00000008437	GH
1	1100000	1200000	1	1198474	1198526	+	ENSGALG00000008444	CD79B
1	1200000	1300000	1	1213839	1213873	-	ENSGALG00000032978	MAN2A1
1	1800000	1900000	1	1799900	1800085	-	ENSGALG00000008477	PSMF1
1	1800000	1900000	1	1848452	1848455	+	ENSGALG00000046002
1	1800000	1900000	1	1855522	1855525	+	ENSGALG00000045694
1	1800000	1900000	1	1862580	1862583	+	ENSGALG00000045599	FBXL17
1	1800000	1900000	1	1869645	1869648	+	ENSGALG00000045725
1	2000000	2100000	1	2002524	2002586	+	ENSGALG00000006489
1	2300000	2400000	1	2317553	2317634	+	ENSGALG00000006473	PCNX1
1	3100000	3200000	1	3118101	3118980	+	ENSGALG00000006409	PKP1
1	3100000	3200000	1	3142582	3142786	-	ENSGALG00000006356	TNNT2
1	3200000	3300000	1	3256247	3256250	+	ENSGALG00000044853	LAD1
1	3400000	3500000	1	3465886	3466050	+	ENSGALG00000041978	TNNI1
1	3400000	3500000	1	3482203	3482441	-	ENSGALG00000042471	CSRP1
1	3500000	3600000	1	3516513	3516558	+	ENSGALG00000006332	AHCYL1
1	3500000	3600000	1	3543235	3543238	+	ENSGALG00000040369	PSMC5
1	4100000	4200000	1	4105276	4105279	-	ENSGALG00000045491	ENTPD4
1	4100000	4200000	1	4120318	4120401	+	ENSGALG00000029446	SLC6A17
1	4100000	4200000	1	4154033	4154561	-	ENSGALG00000006891	METTL2A
1	4200000	4300000	1	4206623	4206677	+	ENSGALG00000006833	DUSP28
1	4200000	4300000	1	4233537	4234584	-	ENSGALG00000030702
1	4200000	4300000	1	4248370	4248446	+	ENSGALG00000006753	RBM15
1	4200000	4300000	1	4257753	4257858	+	ENSGALG00000006731	LOXL2
1	5500000	5600000	1	5528710	5528753	+	ENSGALG00000034590	CHMP7
1	6000000	6100000	1	6033345	6035468	-	ENSGALG00000035563	TLK2
1	6100000	6200000	1	6163730	6163789	+	ENSGALG00000006690	SLC16A4
1	6100000	6200000	1	6195949	6195952	+	ENSGALG00000006700	LAMTOR5
1	6200000	6300000	1	6218144	6218147	-	ENSGALG00000033772	CMTM3
1	6200000	6300000	1	6275963	6275966	+	ENSGALG00000003674	HINT1Z
1	6200000	6300000	1	6299536	6299577	+	ENSGALG00000036300
1	6300000	6400000	1	6315848	6316072	-	ENSGALG00000013967	PGA3
1	6300000	6400000	1	6327501	6327560	+	ENSGALG00000014038	ERMP1
1	6500000	6600000	1	6522548	6522551	+	ENSGALG00000033051	KCNA10
1	6600000	6700000	1	6627008	6627011	-	ENSGALG00000030140	KCNA2
1	6600000	6700000	1	6691789	6691809	+	ENSGALG00000013738	MEIG1
1	6700000	6800000	1	6714747	6714981	+	ENSGALG00000034198	TNFRSF10B
1	6700000	6800000	1	6734020	6734982	-	ENSGALG00000035636	MRPS21
1	6700000	6800000	1	6753306	6754458	-	ENSGALG00000014575	MRC2
1	6700000	6800000	1	6790344	6792195	-	ENSGALG00000006682	LCK
1	6800000	6900000	1	6850113	6850142	+	ENSGALG00000043593
1	6800000	6900000	1	6872403	6872406	-	ENSGALG00000034992
1	7300000	7400000	1	7300641	7300825	-	ENSGALG00000033226
1	7400000	7500000	1	7436996	7437034	+	ENSGALG00000035201
1	7400000	7500000	1	7449343	7449367	+	ENSGALG00000013920	ACE
1	7400000	7500000	1	7459372	7460387	-	ENSGALG00000013926	ETV7
1	7400000	7500000	1	7470106	7470176	+	ENSGALG00000000451	KCNH6
1	7400000	7500000	1	7487582	7487585	+	ENSGALG00000006633	CPNE7
1	7400000	7500000	1	7494479	7495702	-	ENSGALG00000030844	DCAF7
1	10200000	10300000	1	10220630	10220759	+	ENSGALG00000008486	KCTD20
1	11000000	11100000	1	11044255	11044263	+	ENSGALG00000040444	ZNF276
1	11100000	11200000	1	11182191	11182755	-	ENSGALG00000008439	FANCA
1	11200000	11300000	1	11261661	11261712	+	ENSGALG00000008427	SPIRE2
1	11300000	11400000	1	11370742	11370765	-	ENSGALG00000008382	STK38
1	12400000	12500000	1	12417658	12418455	+	ENSGALG00000008353	MAP3K3
1	12400000	12500000	1	12441528	12443647	-	ENSGALG00000008335	DBNDD1
1	12500000	12600000	1	12504427	12504516	+	ENSGALG00000008330	LIMD2
1	12500000	12600000	1	12516999	12517002	-	ENSGALG00000008328	SRSF3
1	12500000	12600000	1	12599371	12599374	-	ENSGALG00000042569	RNF113A
1	12600000	12700000	1	12676725	12676728	+	ENSGALG00000008312	GAS8
1	12700000	12800000	1	12724256	12724564	-	ENSGALG00000046379	RAB44
1	12700000	12800000	1	12739742	12739745	-	ENSGALG00000008309	REN
1	12700000	12800000	1	12776937	12776960	+	ENSGALG00000008306	URAH
1	12700000	12800000	1	12796708	12796738	+	ENSGALG00000008301	STRADA
1	12800000	12900000	1	12838226	12838229	-	ENSGALG00000045817	C26H6orf89
1	12800000	12900000	1	12869753	12869835	+	ENSGALG00000008298	ETNK2
1	12900000	13000000	1	12917064	12917067	+	ENSGALG00000008288
1	12900000	13000000	1	12927117	12928124	-	ENSGALG00000008285	CCDC47
1	12900000	13000000	1	12968094	12968120	+	ENSGALG00000008280	DDX42
1	12900000	13000000	1	12976972	12977018	-	ENSGALG00000008249	SOX13
1	12900000	13000000	1	12994323	12994495	+	ENSGALG00000008236	MYL4
1	13000000	13100000	1	13005188	13005399	-	ENSGALG00000008222
1	13000000	13100000	1	13046275	13047301	-	ENSGALG00000008193	CDC27
1	13700000	13800000	1	13764824	13764979	+	ENSGALG00000008167	2021-03-02
1	13800000	13900000	1	13820583	13820586	-	ENSGALG00000008154	KANSL1
1	13900000	14000000	1	13980517	13980520	+	ENSGALG00000008132
1	14000000	14100000	1	14000108	14000400	+	ENSGALG00000008123	CDH1
1	14000000	14100000	1	14012403	14012406	-	ENSGALG00000045949	PPP1R15B
1	14000000	14100000	1	14021169	14021172	-	ENSGALG00000008115	RAB11B
1	14100000	14200000	1	14151338	14151341	+	ENSGALG00000008109	SNRNP40
1	14100000	14200000	1	14192966	14194060	-	ENSGALG00000029006	ZCCHC17
1	14200000	14300000	1	14227436	14227535	-	ENSGALG00000008098	ANGPTL4
1	14400000	14500000	1	14409031	14409280	+	ENSGALG00000008081	KANK3
1	14400000	14500000	1	14466580	14466583	+	ENSGALG00000008060	MAPT
1	14500000	14600000	1	14555739	14555769	+	ENSGALG00000008050	DNAJC11
1	14500000	14600000	1	14570253	14571758	-	ENSGALG00000042764
1	14700000	14800000	1	14720134	14720137	+	ENSGALG00000008032	HAS3
1	14700000	14800000	1	14754168	14754208	+	ENSGALG00000023661	CHTF8
1	14700000	14800000	1	14768855	14769103	+	ENSGALG00000008009	MDM4
1	14800000	14900000	1	14802882	14802905	+	ENSGALG00000007998	ZBTB48
1	14800000	14900000	1	14822528	14822815	+	ENSGALG00000038981	UTP4
1	14800000	14900000	1	14833200	14833305	-	ENSGALG00000007959	LRRN2
1	14800000	14900000	1	14867127	14867183	+	ENSGALG00000007931	ANKS3
1	14800000	14900000	1	14882570	14882573	-	ENSGALG00000007905	ESPN
1	14900000	15000000	1	14926772	14926775	-	ENSGALG00000007917	NIP7
1	14900000	15000000	1	14978513	14978578	+	ENSGALG00000007183	CNTN2
1	15000000	15100000	1	15008473	15009983	-	ENSGALG00000007161	TMED6
1	15100000	15200000	1	15117534	15117537	+	ENSGALG00000035940	TERF2
1	15200000	15300000	1	15262988	15262991	-	ENSGALG00000044979	CYB5B
1	15200000	15300000	1	15281147	15281150	+	ENSGALG00000042554	RBBP5
1	15300000	15400000	1	15350860	15351161	+	ENSGALG00000007098	SCMH1
1	15700000	15800000	1	15698710	15702692	+	ENSGALG00000013018	MYO1D
1	15700000	15800000	1	15710308	15710354	+	ENSGALG00000004897	PAK1
1	15700000	15800000	1	15721902	15721926	+	ENSGALG00000031922	KLHDC8A
1	15700000	15800000	1	15740824	15740827	-	ENSGALG00000043355	MAP3K14
1	15900000	16000000	1	15923202	15923205	-	ENSGALG00000038315	GDPD4
1	15900000	16000000	1	15963931	15963934	+	ENSGALG00000035169	CDK18
1	15900000	16000000	1	15993227	15993360	+	ENSGALG00000034274	NOB1
1	16000000	16100000	1	16034417	16034420	+	ENSGALG00000044947	MFSD4A
1	16100000	16200000	1	16132581	16135218	-	ENSGALG00000019397	WWP2
1	16200000	16300000	1	16200282	16200406	+	ENSGALG00000043058	SLC45A3
1	18700000	18800000	1	18747412	18749122	-	ENSGALG00000029379	PSMD7
1	18800000	18900000	1	18834834	18835150	+	ENSGALG00000032659	NUCKS1
1	18800000	18900000	1	18849406	18850261	-	ENSGALG00000008539	RAB29
1	18800000	18900000	1	18865359	18865453	+	ENSGALG00000008551	ZFHX3
1	19100000	19200000	1	19165829	19165832	-	ENSGALG00000023576	SLC41A1
1	20200000	20300000	1	20223865	20223868	+	ENSGALG00000030705
1	20200000	20300000	1	20290346	20290834	+	ENSGALG00000038467	PM20D1
1	20300000	20400000	1	20305695	20305698	-	ENSGALG00000032156	ELAVL1
1	20300000	20400000	1	20329725	20329728	-	ENSGALG00000041251	MATK
1	20300000	20400000	1	20345886	20346156	-	ENSGALG00000008635	APBA3
1	20300000	20400000	1	20367872	20367980	-	ENSGALG00000019384	SLC26A9
1	20400000	20500000	1	20405292	20406693	-	ENSGALG00000040023	TJP3
1	20400000	20500000	1	20490161	20490164	-	ENSGALG00000039861	ARNT
1	22200000	22300000	1	22209090	22209447	+	ENSGALG00000008797	ACER3
1	22200000	22300000	1	22277625	22278049	-	ENSGALG00000008805	TSKU
1	22200000	22300000	1	22292929	22292932	-	ENSGALG00000008814	SSR2
1	22300000	22400000	1	22307519	22307658	+	ENSGALG00000008821	RAB7B
1	22300000	22400000	1	22315242	22315296	+	ENSGALG00000008823	CTSS
1	22300000	22400000	1	22343251	22343558	+	ENSGALG00000008836	EYA3
1	23300000	23400000	1	23339240	23339409	-	ENSGALG00000032262	PTAFR
1	23300000	23400000	1	23342830	23342833	-	ENSGALG00000009002	PIP5K1C
1	23400000	23500000	1	23427326	23428095	-	ENSGALG00000009023
1	23400000	23500000	1	23467909	23468046	+	ENSGALG00000009029	CTSE
1	24300000	24400000	1	24301855	24301906	+	ENSGALG00000009104	DHX38
1	24300000	24400000	1	24348923	24349093	-	ENSGALG00000009110	AVPR1B
1	24700000	24800000	1	24700093	24700317	+	ENSGALG00000030173	DNAJC8
1	24700000	24800000	1	24716502	24716729	-	ENSGALG00000037206
1	24800000	24900000	1	24865849	24867826	-	ENSGALG00000043437	VPS72
1	24900000	25000000	1	24920699	24920702	-	ENSGALG00000036883	MFSD12
1	25000000	25100000	1	25060565	25060568	-	ENSGALG00000043287	DHODH
1	25000000	25100000	1	25079043	25083053	-	ENSGALG00000033295
1	25100000	25200000	1	25175212	25175378	-	ENSGALG00000031934	IST1
1	25700000	25800000	1	25768090	25768093	-	ENSGALG00000026838	HNRNPR
1	26000000	26100000	1	26032471	26032561	-	ENSGALG00000009424
1	26300000	26400000	1	26361985	26361988	+	ENSGALG00000009435	ZNF821
1	26700000	26800000	1	26768476	26768548	+	ENSGALG00000009440
1	26700000	26800000	1	26780684	26780826	+	ENSGALG00000009443
1	26900000	27000000	1	26908731	26908734	-	ENSGALG00000009446	EMSY
1	26900000	27000000	1	26917108	26917719	-	ENSGALG00000009448	RFX5
1	26900000	27000000	1	26968440	26968578	-	ENSGALG00000009454	THAP12
1	28400000	28500000	1	28438277	28440018	-	ENSGALG00000009492	WNT11
1	28400000	28500000	1	28446181	28446249	+	ENSGALG00000009494	UVRAG
1	28500000	28600000	1	28505730	28505733	-	ENSGALG00000009497	GARNL3
1	28500000	28600000	1	28527079	28527082	+	ENSGALG00000009505	AP1G2
1	28500000	28600000	1	28579092	28579263	+	ENSGALG00000009514	SLC2A8
1	29500000	29600000	1	29508385	29510207	-	ENSGALG00000009540	ZMPSTE24
1	29500000	29600000	1	29549180	29549183	-	ENSGALG00000040505	EIF2D
1	29500000	29600000	1	29565647	29566200	-	ENSGALG00000009544	NMT1
1	29500000	29600000	1	29577529	29577581	+	ENSGALG00000009547	RLF
1	29600000	29700000	1	29649658	29649661	-	ENSGALG00000009556	DYRK3
1	29900000	30000000	1	29925303	29925306	-	ENSGALG00000009572	FBXW2
1	30000000	30100000	1	30059682	30059685	-	ENSGALG00000009577	SELENBP1
1	30000000	30100000	1	30069843	30069846	+	ENSGALG00000009586	RNF121
1	30000000	30100000	1	30082533	30085439	-	ENSGALG00000009595	DCAKD
1	30100000	30200000	1	30142718	30142738	+	ENSGALG00000009596	MADPRT1
1	30600000	30700000	1	30632727	30632853	+	ENSGALG00000009638	PHLPP2
1	30700000	30800000	1	30752197	30752249	+	ENSGALG00000033074	GPATCH3
1	30800000	30900000	1	30864012	30866677	-	ENSGALG00000028849	MAPKAPK2
1	30900000	31000000	1	30936730	30936998	-	ENSGALG00000009698	CXXC5
1	30900000	31000000	1	30985305	30988659	-	ENSGALG00000008497	NR0B2
1	31100000	31200000	1	31101533	31102733	-	ENSGALG00000009730	NSUN5
1	31700000	31800000	1	31721260	31721749	-	ENSGALG00000009755	IL10
1	32000000	32100000	1	32086286	32086381	+	ENSGALG00000009759	TAT
1	32900000	33000000	1	32905459	32905498	+	ENSGALG00000030024	APCDD1
1	32900000	33000000	1	32983621	32983706	+	ENSGALG00000009795	NUDC
1	33000000	33100000	1	33089979	33089982	-	ENSGALG00000009805
1	33400000	33500000	1	33395513	33406023	+	ENSGALG00000009815	KDF1
1	33400000	33500000	1	33440187	33440541	+	ENSGALG00000009825	TERF2IP
1	33500000	33600000	1	33594887	33595436	-	ENSGALG00000027682	PSMB4
1	33600000	33700000	1	33607080	33607124	+	ENSGALG00000009835	RALGPS1
1	33600000	33700000	1	33641817	33641849	+	ENSGALG00000009840	KARS
1	33700000	33800000	1	33715724	33715823	+	ENSGALG00000009842	ADAT1
1	33700000	33800000	1	33772627	33776168	-	ENSGALG00000009856	GFAP
1	33700000	33800000	1	33794055	33794058	+	ENSGALG00000009859	IL19
1	33800000	33900000	1	33882578	33882581	-	ENSGALG00000039209	CHST6
1	33900000	34000000	1	33937631	33937634	+	ENSGALG00000009873
1	33900000	34000000	1	33986860	33986863	+	ENSGALG00000026661
1	34200000	34300000	1	34203986	34204052	+	ENSGALG00000009875	PIGR
1	34300000	34400000	1	34366643	34366838	-	ENSGALG00000019358	CGN
1	34300000	34400000	1	34369404	34370438	-	ENSGALG00000009879	ANGPTL2
1	34700000	34800000	1	34799499	34799627	+	ENSGALG00000033879	WDTC1
1	34800000	34900000	1	34804697	34804839	+	ENSGALG00000009899	PFDN1
1	34800000	34900000	1	34899305	34899457	+	ENSGALG00000009901	HBEGF
1	35100000	35200000	1	35101234	35101466	-	ENSGALG00000009904	TMEM222
1	35100000	35200000	1	35112853	35114061	-	ENSGALG00000009905	PUS3
1	35200000	35300000	1	35216063	35216170	+	ENSGALG00000009927	MAPKAP1
1	35200000	35300000	1	35250852	35250940	+	ENSGALG00000009934	EFTUD2
1	35200000	35300000	1	35276895	35277004	+	ENSGALG00000009940	SRSF6
1	35200000	35300000	1	35294095	35294098	-	ENSGALG00000045785	TAF12
1	35200000	35300000	1	35298404	35298414	+	ENSGALG00000009942	GAPVD1
1	35300000	35400000	1	35315780	35316165	-	ENSGALG00000009945
1	35300000	35400000	1	35386196	35386282	+	ENSGALG00000019355
1	35400000	35500000	1	35425913	35425940	+	ENSGALG00000009963	GJC1
1	35400000	35500000	1	35427328	35427490	+	ENSGALG00000029135	MTFR1L
1	35400000	35500000	1	35449508	35449635	+	ENSGALG00000009966	ZNF319
1	35500000	35600000	1	35503970	35504056	+	ENSGALG00000009975	HSPA5
1	35500000	35600000	1	35517138	35517975	-	ENSGALG00000009976	SELENON
1	35500000	35600000	1	35522126	35522159	+	ENSGALG00000010018	PPP6C
1	35500000	35600000	1	35534378	35534381	-	ENSGALG00000010029	ARPC5L
1	35500000	35600000	1	35565046	35565107	+	ENSGALG00000009959	BTBD2
1	35500000	35600000	1	35597031	35597034	+	ENSGALG00000019352	GOLGA1
1	35700000	35800000	1	35724871	35724942	+	ENSGALG00000010042	SCAMP4
1	35800000	35900000	1	35820989	35821008	+	ENSGALG00000010044	SCAI
1	35800000	35900000	1	35846166	35846206	-	ENSGALG00000010049	MAN1C1
1	36300000	36400000	1	36310226	36310298	+	ENSGALG00000010163	DLGAP4
1	36300000	36400000	1	36351341	36351572	-	ENSGALG00000010177	OLFML2A
1	36400000	36500000	1	36408412	36408415	+	ENSGALG00000041783	LDLRAP1
1	36400000	36500000	1	36448218	36448368	+	ENSGALG00000010183	C20H20ORF24
1	36400000	36500000	1	36471479	36471487	+	ENSGALG00000010190	GGT7
1	37800000	37900000	1	37799940	37800046	+	ENSGALG00000010224	TMEM57
1	37800000	37900000	1	37811563	37812017	-	ENSGALG00000010227	NR6A1
1	37900000	38000000	1	37937946	37937949	-	ENSGALG00000034788	NR5A1
1	37900000	38000000	1	37945917	37945920	-	ENSGALG00000010238	C1orf116
1	38000000	38100000	1	38032887	38032890	-	ENSGALG00000033769	TCF3
1	38000000	38100000	1	38034646	38038564	-	ENSGALG00000010246	ADGRD2
1	38100000	38200000	1	38168138	38168141	+	ENSGALG00000010253	UQCR11
1	38200000	38300000	1	38237619	38237848	-	ENSGALG00000029921	ANKHD1
1	38200000	38300000	1	38293245	38293248	-	ENSGALG00000031340	MBD3
1	38600000	38700000	1	38668217	38668557	+	ENSGALG00000010311	PSMB7
1	39600000	39700000	1	39600462	39600678	-	ENSGALG00000010325
1	39700000	39800000	1	39750305	39750677	+	ENSGALG00000026490	MIER2
1	39700000	39800000	1	39761107	39761110	+	ENSGALG00000010342	PFKFB2
1	39900000	40000000	1	39900910	39901063	+	ENSGALG00000010935	NEK6
1	39900000	40000000	1	39998072	39998091	+	ENSGALG00000010936	SH3GL1
1	40000000	40100000	1	40002757	40002760	+	ENSGALG00000028091	LHX2
1	40000000	40100000	1	40029519	40029522	-	ENSGALG00000010939	CHAF1A
1	40800000	40900000	1	40829222	40829225	+	ENSGALG00000010975	ZNF346
1	43200000	43300000	1	43288466	43289677	-	ENSGALG00000011207	UBXN6
1	43300000	43400000	1	43326702	43328555	-	ENSGALG00000035493	ADGRG5
1	43300000	43400000	1	43392904	43392907	-	ENSGALG00000030550	DENND1A
1	43900000	44000000	1	43925841	43925844	-	ENSGALG00000011269	UIMC1
1	43900000	44000000	1	43969657	43970880	-	ENSGALG00000011270	DOK4
1	43900000	44000000	1	43987395	43988268	-	ENSGALG00000011271	POLR2C
1	44000000	44100000	1	44019259	44020579	-	ENSGALG00000011274	CRB2
1	44300000	44400000	1	44357760	44357763	+	ENSGALG00000038077	SEMA6B
1	44300000	44400000	1	44398382	44399304	-	ENSGALG00000011276	C4BPA
1	44600000	44700000	1	44602929	44602932	+	ENSGALG00000011277
1	44600000	44700000	1	44624065	44624068	-	ENSGALG00000011280	NCOA6
1	44800000	44900000	1	44817182	44817400	+	ENSGALG00000011285	COQ9
1	44800000	44900000	1	44844440	44845073	-	ENSGALG00000030515	MEOX1
1	44800000	44900000	1	44870331	44870429	+	ENSGALG00000011293	GFOD2
1	44800000	44900000	1	44892183	44892297	+	ENSGALG00000011295	TMEM45B
1	44900000	45000000	1	44903757	44903832	+	ENSGALG00000011297	ENKD1
1	45000000	45100000	1	45063943	45064597	+	ENSGALG00000011309
1	45100000	45200000	1	45134393	45134396	-	ENSGALG00000019336
1	45100000	45200000	1	45165476	45165479	-	ENSGALG00000011320	PARD6A
1	45200000	45300000	1	45242010	45242035	+	ENSGALG00000011323	PIGU
1	45300000	45400000	1	45308442	45308538	-	ENSGALG00000011325	HERPUD1
1	45300000	45400000	1	45324343	45324346	-	ENSGALG00000011327	RABGAP1
1	45300000	45400000	1	45374214	45374217	-	ENSGALG00000011342	SKI
1	45400000	45500000	1	45439074	45439208	+	ENSGALG00000011357	SAMHD1
1	45500000	45600000	1	45535392	45535430	+	ENSGALG00000011377	CETP
1	45500000	45600000	1	45554762	45554765	-	ENSGALG00000011400	ANKRD24
1	45500000	45600000	1	45599390	45599393	-	ENSGALG00000011406	SLC26A2
1	45600000	45700000	1	45665311	45665405	+	ENSGALG00000011409
1	45600000	45700000	1	45669440	45669608	+	ENSGALG00000011414	SIRT6
1	45600000	45700000	1	45679240	45679453	-	ENSGALG00000011421	APLP2
1	45600000	45700000	1	45695312	45695315	-	ENSGALG00000033709	CREB3L3
1	45700000	45800000	1	45759155	45759366	+	ENSGALG00000043701	RC3H2
1	45800000	45900000	1	45800052	45800055	-	ENSGALG00000011456	NLRC5
1	46600000	46700000	1	46669670	46669766	+	ENSGALG00000011504	NUMA1
1	46600000	46700000	1	46695843	46695898	+	ENSGALG00000011514	CLIC4
1	46700000	46800000	1	46712026	46712752	-	ENSGALG00000026284	GTF2IRD1
1	46700000	46800000	1	46718810	46718842	+	ENSGALG00000011531	PLXNA2
1	46700000	46800000	1	46756367	46758177	-	ENSGALG00000011549	MAP2K2
1	47200000	47300000	1	47199484	47200989	-	ENSGALG00000011557	PRKCZ
1	47200000	47300000	1	47257740	47258084	+	ENSGALG00000040976	C2CD4C
1	47200000	47300000	1	47268107	47268267	+	ENSGALG00000011569	PDCL
1	47700000	47800000	1	47701809	47701953	+	ENSGALG00000011643	HOXB9
1	47700000	47800000	1	47732182	47733122	-	ENSGALG00000011651	ZNF652
1	47700000	47800000	1	47737681	47739415	-	ENSGALG00000011662	SRRM1
1	47800000	47900000	1	47800012	47800130	+	ENSGALG00000011682
1	47800000	47900000	1	47884752	47884871	+	ENSGALG00000011717	GIP
1	47900000	48000000	1	47914185	47914188	-	ENSGALG00000011722
1	47900000	48000000	1	47929075	47929137	+	ENSGALG00000011724	NFRKB
1	47900000	48000000	1	47965221	47965224	-	ENSGALG00000011727	SNF8
1	47900000	48000000	1	47994366	47994527	-	ENSGALG00000025735
1	48000000	48100000	1	48011197	48011309	+	ENSGALG00000011738	EIF4H
1	48000000	48100000	1	48020009	48020012	+	ENSGALG00000011739	PTGS1
1	48000000	48100000	1	48052893	48052957	+	ENSGALG00000011740	UBE2Z
1	48000000	48100000	1	48061737	48061781	+	ENSGALG00000028560	CPNE2
1	48000000	48100000	1	48069969	48069989	+	ENSGALG00000011742
1	48000000	48100000	1	48076789	48076792	+	ENSGALG00000011743	CYP1A2
1	48000000	48100000	1	48081433	48081479	+	ENSGALG00000011745	CYP1A1
1	48000000	48100000	1	48091387	48091390	-	ENSGALG00000039794	BSG
1	48000000	48100000	1	48093689	48093726	+	ENSGALG00000011747	ATP5MC1
1	48000000	48100000	1	48095493	48095496	-	ENSGALG00000039722	ST14
1	48000000	48100000	1	48099108	48099111	-	ENSGALG00000033191	RBL1
1	48000000	48100000	1	48099162	48099192	+	ENSGALG00000032272	MRRF
1	48100000	48200000	1	48100496	48100499	-	ENSGALG00000043062	GNB1
1	48100000	48200000	1	48101740	48101743	+	ENSGALG00000040303	ZBTB44
1	48100000	48200000	1	48102823	48102938	-	ENSGALG00000035445	HCN2
1	48100000	48200000	1	48102938	48103331	+	ENSGALG00000036483	LHX6
1	48100000	48200000	1	48110521	48110524	+	ENSGALG00000030658	TEKT3
1	48100000	48200000	1	48110552	48110597	-	ENSGALG00000031571	RSPRY1
1	48100000	48200000	1	48111296	48111335	+	ENSGALG00000030567	CLK3
1	48100000	48200000	1	48112891	48112927	+	ENSGALG00000038969	MYBBP1A
1	48100000	48200000	1	48119158	48119161	-	ENSGALG00000038516	CSNK1A1L
1	48100000	48200000	1	48119242	48119245	+	ENSGALG00000032198	ADAMTS8
1	48100000	48200000	1	48119793	48119796	-	ENSGALG00000036908
1	48100000	48200000	1	48120559	48120730	-	ENSGALG00000037322	ARID3B
1	48100000	48200000	1	48120730	48121123	+	ENSGALG00000043525	POLRMT
1	48100000	48200000	1	48125078	48125489	-	ENSGALG00000038343	ACTG1
1	48100000	48200000	1	48126212	48126215	+	ENSGALG00000037934	CDK11A
1	48100000	48200000	1	48127671	48127901	-	ENSGALG00000031159	HTR4
1	48100000	48200000	1	48140148	48140151	-	ENSGALG00000034321	TTLL11
1	48100000	48200000	1	48140208	48140211	+	ENSGALG00000041398	PLLP
1	48100000	48200000	1	48141762	48141811	+	ENSGALG00000035244	MMP23B
1	48100000	48200000	1	48145392	48145395	-	ENSGALG00000037930	UBL7
1	48100000	48200000	1	48146440	48147540	-	ENSGALG00000032933	ADAMTS15
1	48100000	48200000	1	48147540	48147927	+	ENSGALG00000042650	IL12B
1	48100000	48200000	1	48153695	48153704	-	ENSGALG00000037167	SPNS3
1	48100000	48200000	1	48160102	48160131	+	ENSGALG00000042491	SEMA7A
1	48100000	48200000	1	48161387	48162155	+	ENSGALG00000039351	ADRA1B
1	48100000	48200000	1	48161483	48161486	-	ENSGALG00000029941	DAB2IP
1	48100000	48200000	1	48162555	48162701	-	ENSGALG00000030424	RALGAPB
1	48100000	48200000	1	48163226	48163622	-	ENSGALG00000046198	SNX19
1	48100000	48200000	1	48164308	48164311	+	ENSGALG00000035715	EFHD1
1	48100000	48200000	1	48165721	48165724	-	ENSGALG00000025786	TTC1
1	48100000	48200000	1	48175689	48175692	+	ENSGALG00000031874	STOM
1	48100000	48200000	1	48176560	48176586	+	ENSGALG00000040174	RANBP10
1	48100000	48200000	1	48177358	48177361	-	ENSGALG00000028372	UBE2G1
1	48100000	48200000	1	48178032	48178091	+	ENSGALG00000027571	FABP6
1	48100000	48200000	1	48183616	48183619	-	ENSGALG00000027113	GSN
1	48100000	48200000	1	48184356	48184359	+	ENSGALG00000042263	STRA6
1	48100000	48200000	1	48193458	48193461	+	ENSGALG00000033587	TNNC1
1	48100000	48200000	1	48193600	48193775	-	ENSGALG00000032645	PDIK1L
1	48100000	48200000	1	48196307	48196344	+	ENSGALG00000027064	RPL38
1	48100000	48200000	1	48197195	48197264	-	ENSGALG00000040004	ANKFY1
1	48100000	48200000	1	48199090	48199093	-	ENSGALG00000027594	STOML1
1	48100000	48200000	1	48199799	48199802	+	ENSGALG00000027315	JAM3
1	48200000	48300000	1	48200666	48200728	-	ENSGALG00000011783	MIB2
1	48200000	48300000	1	48216409	48216412	+	ENSGALG00000011784	RAB14
1	48200000	48300000	1	48224633	48224652	+	ENSGALG00000011794	STMN1
1	48200000	48300000	1	48250643	48250646	+	ENSGALG00000011796	CYB5D2
1	48200000	48300000	1	48267768	48270004	-	ENSGALG00000011798
1	48200000	48300000	1	48276512	48277561	-	ENSGALG00000011799	SSU72
1	48200000	48300000	1	48289207	48289217	+	ENSGALG00000011800	KCNJ13
1	48300000	48400000	1	48311862	48311865	-	ENSGALG00000011802
1	48300000	48400000	1	48351488	48351597	+	ENSGALG00000011803	NDRG3
1	48400000	48500000	1	48493790	48493793	-	ENSGALG00000011809	MAPK1
1	48500000	48600000	1	48520715	48520718	-	ENSGALG00000041348	PTTG2
1	48800000	48900000	1	48864005	48864200	+	ENSGALG00000011814	CNTRL
1	48900000	49000000	1	48929923	48929926	-	ENSGALG00000029583	VPS26B
1	48900000	49000000	1	48969432	48969435	-	ENSGALG00000011838	PHF20
1	49000000	49100000	1	49026547	49026593	+	ENSGALG00000011847	CALCOCO2
1	49000000	49100000	1	49084167	49084443	+	ENSGALG00000011854	VWA1
1	49100000	49200000	1	49141972	49141975	+	ENSGALG00000011856	THYN1
1	49100000	49200000	1	49145297	49145564	+	ENSGALG00000036238
1	49100000	49200000	1	49180326	49181208	-	ENSGALG00000011859	TMEM88B
1	49100000	49200000	1	49189518	49192448	-	ENSGALG00000028016
1	49100000	49200000	1	49197216	49197219	+	ENSGALG00000019325	SF3A3
1	49200000	49300000	1	49207529	49207605	+	ENSGALG00000011863	MRPL20
1	49200000	49300000	1	49224851	49224876	+	ENSGALG00000011866	RAB40B
1	49200000	49300000	1	49229292	49229899	-	ENSGALG00000011867	ZZEF1
1	49200000	49300000	1	49252362	49252410	+	ENSGALG00000023193	RBM39
1	49300000	49400000	1	49309336	49309447	+	ENSGALG00000011878	CCNL2
1	49400000	49500000	1	49442474	49442638	+	ENSGALG00000011894	AURKAIP1
1	49400000	49500000	1	49452439	49452478	+	ENSGALG00000035223	ACAD8
1	49400000	49500000	1	49454791	49456103	-	ENSGALG00000011897	ZP3
1	49400000	49500000	1	49460279	49460282	-	ENSGALG00000011898	MXRA8
1	49400000	49500000	1	49462138	49462208	+	ENSGALG00000011900	WDR45B
1	49400000	49500000	1	49466982	49468798	-	ENSGALG00000011908	C5
1	49400000	49500000	1	49477084	49477321	-	ENSGALG00000011913	NFS1
1	49400000	49500000	1	49491921	49491924	-	ENSGALG00000031189	COMMD4
1	49400000	49500000	1	49496088	49496133	+	ENSGALG00000011914	FOXK2
1	49500000	49600000	1	49510783	49510790	+	ENSGALG00000019322	TRAF1
1	49500000	49600000	1	49521583	49521586	+	ENSGALG00000045762	NEIL1
1	49500000	49600000	1	49527793	49527796	-	ENSGALG00000041687	MRPL40
1	49500000	49600000	1	49545404	49545659	-	ENSGALG00000011918	UFD1
1	49500000	49600000	1	49551209	49551212	-	ENSGALG00000031186	PHF19
1	49500000	49600000	1	49587217	49587328	+	ENSGALG00000011931	PSMB3
1	49500000	49600000	1	49591962	49592236	-	ENSGALG00000011932	DVL1
1	49600000	49700000	1	49605384	49605491	+	ENSGALG00000011934	NUTF2
1	49600000	49700000	1	49620065	49620068	+	ENSGALG00000038599	NARF
1	49600000	49700000	1	49627874	49627877	-	ENSGALG00000030101	GLB1L2
1	49600000	49700000	1	49635291	49635344	+	ENSGALG00000011947	INPP5B
1	49600000	49700000	1	49642667	49643024	-	ENSGALG00000011950	CYBC1
1	49600000	49700000	1	49663356	49663392	+	ENSGALG00000011953	PIP4K2B
1	49600000	49700000	1	49674133	49674394	+	ENSGALG00000011957	B3GAT1
1	49600000	49700000	1	49698483	49698493	-	ENSGALG00000011958	GNL3
1	49700000	49800000	1	49724079	49724082	-	ENSGALG00000011965	MAN2C1
1	49700000	49800000	1	49768543	49768646	+	ENSGALG00000011966	CDC45
1	49700000	49800000	1	49788794	49788802	+	ENSGALG00000011970	OGFOD3
1	49700000	49800000	1	49793236	49793907	-	ENSGALG00000011976	ATG16L1
1	49800000	49900000	1	49814539	49814542	-	ENSGALG00000011992
1	49800000	49900000	1	49815088	49815091	+	ENSGALG00000041607	CLDN5
1	49800000	49900000	1	49895081	49895243	-	ENSGALG00000011993	CWC25
1	49900000	50000000	1	49925279	49925722	-	ENSGALG00000012003
1	49900000	50000000	1	49940629	49940694	+	ENSGALG00000012007	DHX33
1	49900000	50000000	1	49965708	49965745	+	ENSGALG00000012013	DUSP26
1	50000000	50100000	1	50007128	50007131	+	ENSGALG00000012024	RPL23
1	50000000	50100000	1	50098086	50098089	-	ENSGALG00000012033	PSMD5
1	50100000	50200000	1	50125301	50125356	-	ENSGALG00000012034	MTF1
1	50100000	50200000	1	50154485	50154488	-	ENSGALG00000012050	RNF122
1	50300000	50400000	1	50300710	50300713	-	ENSGALG00000045936	GLT8D1
1	50300000	50400000	1	50333672	50334719	-	ENSGALG00000012056	SIN3A
1	50400000	50500000	1	50445736	50445739	-	ENSGALG00000035051	KCNT1
1	50600000	50700000	1	50605143	50605146	+	ENSGALG00000032429	PSKH2
1	50600000	50700000	1	50625400	50625440	+	ENSGALG00000029810	TTI2
1	50600000	50700000	1	50633581	50633670	-	ENSGALG00000012135	SEPT2L
1	50600000	50700000	1	50648769	50648772	-	ENSGALG00000012144	MANEAL
1	50600000	50700000	1	50654763	50654766	-	ENSGALG00000028989	C1QBP
1	50600000	50700000	1	50662883	50667656	-	ENSGALG00000036743	SPCS1
1	50600000	50700000	1	50694465	50694943	-	ENSGALG00000012150	RPL19
1	50700000	50800000	1	50711696	50711857	-	ENSGALG00000027665	SLC22A7
1	50700000	50800000	1	50725887	50725912	+	ENSGALG00000012172	MAK16
1	50700000	50800000	1	50759959	50760069	+	ENSGALG00000012178	PTPN9
1	50700000	50800000	1	50786845	50786848	+	ENSGALG00000041236	RPAIN
1	50800000	50900000	1	50804455	50804458	+	ENSGALG00000036867	UBE2R2
1	50800000	50900000	1	50821122	50821125	+	ENSGALG00000041604	PRKAB2
1	50800000	50900000	1	50829382	50829413	+	ENSGALG00000043451	FBXL20
1	50800000	50900000	1	50835751	50835754	+	ENSGALG00000034504	SEC14L1
1	50800000	50900000	1	50843548	50843551	+	ENSGALG00000028230	2021-09-05
1	50800000	50900000	1	50851185	50853336	-	ENSGALG00000030783	SCAMP2
1	50800000	50900000	1	50869594	50869597	+	ENSGALG00000041766	INTS11
1	50800000	50900000	1	50879537	50880215	-	ENSGALG00000019316	CAMSAP1
1	50800000	50900000	1	50881481	50881929	-	ENSGALG00000012218	SLC18A1
1	50800000	50900000	1	50896430	50896635	+	ENSGALG00000012236	SAG
1	50900000	51000000	1	50911712	50911995	+	ENSGALG00000037360	ITIH3
1	50900000	51000000	1	50925861	50925864	+	ENSGALG00000044020
1	50900000	51000000	1	50931514	50932307	-	ENSGALG00000032313	EXOC3L1
1	50900000	51000000	1	50948356	50948391	+	ENSGALG00000012254	MED1
1	50900000	51000000	1	50962354	50962560	+	ENSGALG00000032257	MUSTN1
1	50900000	51000000	1	50984685	50984811	+	ENSGALG00000012272	PPCDC
1	51000000	51100000	1	51010582	51011833	-	ENSGALG00000012277	PUSL1
1	51000000	51100000	1	51014059	51014062	+	ENSGALG00000012281	C10H15ORF59
1	51000000	51100000	1	51034056	51034107	+	ENSGALG00000012285
1	51000000	51100000	1	51043332	51043702	+	ENSGALG00000036897
1	51000000	51100000	1	51055003	51055072	-	ENSGALG00000041823	E2F4
1	51000000	51100000	1	51089595	51089742	+	ENSGALG00000012290
1	51100000	51200000	1	51101784	51101787	-	ENSGALG00000012291	TNRC6C
1	51100000	51200000	1	51105367	51105397	+	ENSGALG00000012293	NACC2
1	51100000	51200000	1	51109676	51111331	-	ENSGALG00000012265	CD276
1	51100000	51200000	1	51131446	51131664	-	ENSGALG00000012296	DGKD
1	51100000	51200000	1	51142126	51142142	+	ENSGALG00000012299	CDK12
1	51100000	51200000	1	51151371	51151374	-	ENSGALG00000012307
1	51100000	51200000	1	51155784	51155787	+	ENSGALG00000019312	RABEP1
1	51100000	51200000	1	51158257	51158438	-	ENSGALG00000012312	MGAT5B
1	51100000	51200000	1	51163991	51164184	-	ENSGALG00000044240	NPTN
1	51100000	51200000	1	51169167	51169170	-	ENSGALG00000045591	SFMBT1
1	51100000	51200000	1	51172151	51172154	-	ENSGALG00000034518	QSOX2
1	51100000	51200000	1	51185911	51186313	-	ENSGALG00000012410
1	51100000	51200000	1	51190390	51190712	+	ENSGALG00000012416	CAAP1
1	51100000	51200000	1	51197787	51198192	+	ENSGALG00000012419
1	51200000	51300000	1	51200886	51200950	-	ENSGALG00000012420	NEO1
1	51200000	51300000	1	51217306	51217309	-	ENSGALG00000023131	MFSD11
1	51200000	51300000	1	51220222	51220225	-	ENSGALG00000012422
1	51200000	51300000	1	51230966	51230969	-	ENSGALG00000039658	PROC
1	51200000	51300000	1	51250967	51251073	+	ENSGALG00000003213	PLAA
1	51200000	51300000	1	51255995	51255998	-	ENSGALG00000038556	ADPGK
1	51200000	51300000	1	51268020	51268023	+	ENSGALG00000042365	METTL23
1	51200000	51300000	1	51290594	51290597	+	ENSGALG00000012442
1	51300000	51400000	1	51367778	51367781	+	ENSGALG00000012446	GPSM1
1	51400000	51500000	1	51420094	51421119	-	ENSGALG00000012454	BBS4
1	51400000	51500000	1	51448384	51448560	+	ENSGALG00000012456	IFT74
1	51400000	51500000	1	51460658	51460711	+	ENSGALG00000012457	JMJD6
1	51400000	51500000	1	51475821	51475824	+	ENSGALG00000027067	IWS1
1	51400000	51500000	1	51491999	51492059	+	ENSGALG00000012472	MXRA7
1	51500000	51600000	1	51508826	51508829	+	ENSGALG00000012483	ATCAY
1	51500000	51600000	1	51527733	51528420	-	ENSGALG00000042419	CTCFL
1	51500000	51600000	1	51543104	51543837	-	ENSGALG00000040840	HIKESHI
1	51500000	51600000	1	51546119	51546165	+	ENSGALG00000012488
1	51500000	51600000	1	51553939	51554004	+	ENSGALG00000012490	WWC1
1	51500000	51600000	1	51576858	51578977	-	ENSGALG00000025881	PRKRIP1
1	51600000	51700000	1	51610636	51611363	-	ENSGALG00000038141	SCNN1D
1	51600000	51700000	1	51645214	51645351	+	ENSGALG00000012522	ORAI2
1	51600000	51700000	1	51663626	51663737	+	ENSGALG00000042990	XPO7
1	51600000	51700000	1	51688914	51688917	+	ENSGALG00000031977	TEK
1	51700000	51800000	1	51754102	51754201	+	ENSGALG00000012529	ALKBH4
1	51700000	51800000	1	51761995	51761998	+	ENSGALG00000012530	UBE2J2
1	51700000	51800000	1	51772259	51772301	+	ENSGALG00000012532	BSN
1	51800000	51900000	1	51802990	51803021	+	ENSGALG00000043092	RARS
1	51900000	52000000	1	51964350	51964428	+	ENSGALG00000012540	LRWD1
1	52000000	52100000	1	52054482	52054550	+	ENSGALG00000012541	C1QTNF12
1	52000000	52100000	1	52085844	52086611	-	ENSGALG00000012542	ST6GALNAC1
1	52100000	52200000	1	52144220	52144448	-	ENSGALG00000012546	VTG2
1	52100000	52200000	1	52153747	52154333	-	ENSGALG00000012550	RASA4
1	52100000	52200000	1	52167131	52168376	-	ENSGALG00000012552	ST6GALNAC2
1	52100000	52200000	1	52189764	52189767	-	ENSGALG00000044768	CARD9
1	52100000	52200000	1	52195546	52195549	-	ENSGALG00000012556	CYGB
1	52700000	52800000	1	52729203	52729290	+	ENSGALG00000012559	PHF24
1	53000000	53100000	1	53072028	53072125	+	ENSGALG00000033589	ARIH1
1	53100000	53200000	1	53145364	53145499	-	ENSGALG00000028627	DTX2
1	53200000	53300000	1	53250375	53250521	+	ENSGALG00000037302	WAPL
1	53200000	53300000	1	53278102	53279403	-	ENSGALG00000012569	SSC4D
1	53200000	53300000	1	53297930	53297933	+	ENSGALG00000045260	DNAJB5
1	53300000	53400000	1	53322789	53322792	+	ENSGALG00000039479	ENTR1
1	53300000	53400000	1	53336920	53336997	+	ENSGALG00000012611	GNB1L
1	53300000	53400000	1	53368975	53368978	-	ENSGALG00000019304	HSPB1
1	53300000	53400000	1	53375665	53375668	+	ENSGALG00000012619	SRRM3
1	53300000	53400000	1	53393744	53395034	-	ENSGALG00000012631	CORO2A
1	53400000	53500000	1	53427815	53427818	-	ENSGALG00000039595	OPN4
1	53500000	53600000	1	53594486	53594489	-	ENSGALG00000038647	MYO7B
1	53600000	53700000	1	53642387	53642422	-	ENSGALG00000012638	SLC25A24
1	53600000	53700000	1	53679122	53679164	+	ENSGALG00000012639	RHBDF2
1	53600000	53700000	1	53686092	53688407	-	ENSGALG00000012640	TBC1D2
1	53700000	53800000	1	53725543	53725546	-	ENSGALG00000029484	ELP1
1	53700000	53800000	1	53763372	53763375	-	ENSGALG00000012647
1	53800000	53900000	1	53861737	53862169	-	ENSGALG00000012655	MDH2
1	53900000	54000000	1	53931856	53934288	-	ENSGALG00000012658	PMPCA
1	53900000	54000000	1	53949472	53949475	+	ENSGALG00000012659
1	53900000	54000000	1	53983408	53983411	+	ENSGALG00000012662	APTX
1	54200000	54300000	1	54229628	54230594	-	ENSGALG00000026311	AANAT
1	54200000	54300000	1	54262170	54262173	+	ENSGALG00000027122	HENMT1
1	54200000	54300000	1	54298418	54298426	-	ENSGALG00000028254	PTBP1
1	54300000	54400000	1	54341802	54341805	+	ENSGALG00000012691
1	54300000	54400000	1	54370468	54371547	-	ENSGALG00000012694	INPP5E
1	54300000	54400000	1	54375640	54375707	+	ENSGALG00000012697	AARS
1	54600000	54700000	1	54632775	54634357	-	ENSGALG00000035345	UBE2O
1	54600000	54700000	1	54682342	54682373	+	ENSGALG00000041193
1	54700000	54800000	1	54701769	54701772	-	ENSGALG00000029616	TMEM120A
1	54700000	54800000	1	54727512	54727801	+	ENSGALG00000034078	LDB3
1	54700000	54800000	1	54743479	54745429	-	ENSGALG00000031457	MED16
1	54700000	54800000	1	54754182	54754211	+	ENSGALG00000030933	PARP6
1	54700000	54800000	1	54759458	54759701	-	ENSGALG00000033789	FNDC7
1	54700000	54800000	1	54798749	54798774	+	ENSGALG00000029746	PIGQ
1	55200000	55300000	1	55201400	55201557	+	ENSGALG00000019300	VCP
1	55500000	55600000	1	55504143	55504166	+	ENSGALG00000012760	TXNRD2
1	55500000	55600000	1	55547852	55547855	-	ENSGALG00000012761	PKM
1	55500000	55600000	1	55573822	55573825	+	ENSGALG00000012763
1	55600000	55700000	1	55616633	55616636	+	ENSGALG00000012766	LIMS2
1	55600000	55700000	1	55625667	55625670	-	ENSGALG00000012769	R3HDM4
1	55600000	55700000	1	55652010	55652013	-	ENSGALG00000012783	GRAMD2A
1	55700000	55800000	1	55757635	55757638	-	ENSGALG00000027209	STXBP3
1	55700000	55800000	1	55786715	55786718	+	ENSGALG00000046187	BMPR1A
1	56000000	56100000	1	56041024	56041122	-	ENSGALG00000012791	RNF157
1	56000000	56100000	1	56075643	56075646	+	ENSGALG00000012792	FANCG
1	56200000	56300000	1	56292881	56292884	+	ENSGALG00000012796
1	56300000	56400000	1	56374718	56374721	-	ENSGALG00000026974	SMU1
1	56300000	56400000	1	56383283	56383556	+	ENSGALG00000040666	SNCG
1	56400000	56500000	1	56415233	56415260	+	ENSGALG00000012812	CAPN15
1	56400000	56500000	1	56435002	56435547	-	ENSGALG00000012823	B4GALT1
1	56600000	56700000	1	56606802	56607000	+	ENSGALG00000012834
1	56600000	56700000	1	56680590	56680670	-	ENSGALG00000034511	COMT
1	56600000	56700000	1	56693092	56693095	-	ENSGALG00000012847	TMEM259
1	56700000	56800000	1	56754301	56754304	-	ENSGALG00000035108	NDUFB6
1	56800000	56900000	1	56807018	56808716	-	ENSGALG00000012849	WDR33
1	56800000	56900000	1	56827539	56827625	+	ENSGALG00000012850	EEF2KMT
1	56800000	56900000	1	56836123	56837516	-	ENSGALG00000012852
1	56800000	56900000	1	56862363	56862366	+	ENSGALG00000037671	GPRIN2
1	56800000	56900000	1	56889137	56889140	-	ENSGALG00000012857	EXOC7
1	56900000	57000000	1	56947560	56947563	+	ENSGALG00000012863	POR
1	56900000	57000000	1	56974470	56974521	+	ENSGALG00000032595	TANGO2
1	56900000	57000000	1	56983600	56983603	-	ENSGALG00000012865	POLR2D
1	57000000	57100000	1	57070625	57071148	-	ENSGALG00000028879	TAF15
1	57000000	57100000	1	57076214	57076217	-	ENSGALG00000045120	SRP68
1	57000000	57100000	1	57091543	57091546	+	ENSGALG00000028444
1	57300000	57400000	1	57323242	57323245	-	ENSGALG00000045859	NCOA4
1	57300000	57400000	1	57332273	57332319	+	ENSGALG00000012870
1	57300000	57400000	1	57369058	57369592	-	ENSGALG00000012874
1	57300000	57400000	1	57382692	57382735	+	ENSGALG00000012875	SAP130
1	57300000	57400000	1	57395052	57395151	+	ENSGALG00000012876	MMP28
1	57400000	57500000	1	57408099	57408114	+	ENSGALG00000012877	FZR1
1	57400000	57500000	1	57491612	57491795	+	ENSGALG00000012890	RASL10B
1	58900000	59000000	1	58902121	58902299	+	ENSGALG00000012913	NCBP1
1	58900000	59000000	1	58962611	58962679	+	ENSGALG00000012919	GALR2
1	58900000	59000000	1	58971661	58972467	-	ENSGALG00000012929
1	59000000	59100000	1	59021803	59021806	-	ENSGALG00000012932	GPSM2
1	59400000	59500000	1	59452518	59452536	+	ENSGALG00000012938	ZDHHC1
1	59400000	59500000	1	59476228	59476772	-	ENSGALG00000027056	NR2E3
1	59400000	59500000	1	59494160	59494295	+	ENSGALG00000012944	TRMT2A
1	59500000	59600000	1	59589617	59589620	+	ENSGALG00000045990	CHMP4B
1	59600000	59700000	1	59618209	59618434	+	ENSGALG00000012946
1	59600000	59700000	1	59653909	59653957	+	ENSGALG00000030026	PFKFB4
1	59600000	59700000	1	59669211	59669214	+	ENSGALG00000012947
1	59600000	59700000	1	59686744	59686747	+	ENSGALG00000012953	TPPP3
1	59700000	59800000	1	59777129	59777132	+	ENSGALG00000012956	CLCC1
1	59900000	60000000	1	59980840	59980843	-	ENSGALG00000044625	RANBP1
1	59900000	60000000	1	59988533	59988534	+	ENSGALG00000012958
1	59900000	60000000	1	59990318	59990366	+	ENSGALG00000012969	TSTD2
1	60000000	60100000	1	60007869	60007872	+	ENSGALG00000039636
1	60000000	60100000	1	60010720	60011325	-	ENSGALG00000012974	CSF3R
1	60000000	60100000	1	60069872	60069875	+	ENSGALG00000012975	TEN1
1	60200000	60300000	1	60201847	60202082	-	ENSGALG00000019291	PARG
1	60200000	60300000	1	60223645	60223648	-	ENSGALG00000019290	PLEKHN1
1	60200000	60300000	1	60262381	60262384	-	ENSGALG00000012985	OSCP1
1	60300000	60400000	1	60300830	60300833	-	ENSGALG00000012986	ZDHHC8
1	60300000	60400000	1	60351124	60351127	+	ENSGALG00000012987	TMOD1
1	60300000	60400000	1	60369117	60369120	+	ENSGALG00000012988	LSM10
1	60400000	60500000	1	60431751	60432817	-	ENSGALG00000012989	WDR47
1	60500000	60600000	1	60503910	60503913	+	ENSGALG00000012992	NPRL2
1	60600000	60700000	1	60605353	60606104	-	ENSGALG00000039171	PGAM5
1	60600000	60700000	1	60628355	60628358	+	ENSGALG00000012994	HYAL2
1	60900000	61000000	1	60955901	60955904	-	ENSGALG00000032159	UGGT1
1	60900000	61000000	1	60973500	60973521	+	ENSGALG00000012998	DGKQ
1	60900000	61000000	1	60997446	60997560	+	ENSGALG00000035533	ANKLE2
1	61000000	61100000	1	61042807	61043433	-	ENSGALG00000036964	THRAP3
1	61000000	61100000	1	61050760	61051070	+	ENSGALG00000013008	CAMSAP2
1	61000000	61100000	1	61076892	61076895	+	ENSGALG00000026214	CPEB1
1	61100000	61200000	1	61117074	61117077	-	ENSGALG00000013007	PEX12
1	61200000	61300000	1	61212907	61212910	-	ENSGALG00000038402	HS6ST1
1	61400000	61500000	1	61471635	61471647	+	ENSGALG00000013022	RPS17
1	61600000	61700000	1	61679419	61679717	+	ENSGALG00000033887	GOLGA3
1	61700000	61800000	1	61705796	61705799	-	ENSGALG00000027408	ACOX1
1	61700000	61800000	1	61716795	61716798	-	ENSGALG00000013026	B2M
1	61700000	61800000	1	61727939	61728219	-	ENSGALG00000013031	ACO1
1	61700000	61800000	1	61754951	61754953	+	ENSGALG00000013034	DDX59
1	61800000	61900000	1	61860170	61860728	-	ENSGALG00000013036	UNC13B
1	61800000	61900000	1	61870543	61870576	+	ENSGALG00000013037	PATL2
1	61900000	62000000	1	61913393	61914364	-	ENSGALG00000013039	PLEKHB2
1	61900000	62000000	1	61939515	61939518	-	ENSGALG00000032764	FAM168B
1	61900000	62000000	1	61962469	61962472	-	ENSGALG00000032607	KIF14
1	61900000	62000000	1	61977759	61977762	-	ENSGALG00000013042	FBF1
1	62100000	62200000	1	62114294	62114309	+	ENSGALG00000019286	CHFR
1	62100000	62200000	1	62121850	62121866	+	ENSGALG00000013045	UNC45B
1	62100000	62200000	1	62133258	62133261	+	ENSGALG00000013056	HSD17B4
1	62100000	62200000	1	62144163	62144185	+	ENSGALG00000013057	SNX1
1	62100000	62200000	1	62161772	62161775	+	ENSGALG00000013058	ARHGEF4
1	62100000	62200000	1	62176427	62176986	-	ENSGALG00000045122	MRPL38
1	62100000	62200000	1	62190359	62190902	-	ENSGALG00000019284	NPM1
1	62100000	62200000	1	62199782	62201085	-	ENSGALG00000003466	FHOD1
1	62200000	62300000	1	62239535	62239629	+	ENSGALG00000013069	KLHL17
1	62700000	62800000	1	62765534	62765595	-	ENSGALG00000028186
1	63000000	63100000	1	63005064	63005067	-	ENSGALG00000013091	FGF18
1	64400000	64500000	1	64403221	64403224	+	ENSGALG00000013134	FBRSL1
1	64600000	64700000	1	64608863	64608866	+	ENSGALG00000038026	PPIB
1	65000000	65100000	1	65087346	65087397	+	ENSGALG00000013143	WBP2
1	65300000	65400000	1	65300967	65301027	-	ENSGALG00000031293	NOC2L
1	65300000	65400000	1	65318627	65318729	+	ENSGALG00000013168	RFFL
1	65300000	65400000	1	65351680	65351746	+	ENSGALG00000013173	DMXL1
1	65300000	65400000	1	65371067	65371469	-	ENSGALG00000013174	FBXW11
1	65300000	65400000	1	65390753	65390871	+	ENSGALG00000033855	RERE
1	65400000	65500000	1	65432215	65432315	+	ENSGALG00000013177	UNC13D
1	66500000	66600000	1	66507343	66507602	-	ENSGALG00000013205	ATP6V0D1
1	66500000	66600000	1	66556784	66556787	+	ENSGALG00000013210	C3orf18
1	66600000	66700000	1	66641207	66641210	-	ENSGALG00000046175	AGRP
1	66600000	66700000	1	66641627	66641636	+	ENSGALG00000013211	SETD6
1	66800000	66900000	1	66846830	66846912	+	ENSGALG00000013218	AGO1
1	66800000	66900000	1	66881496	66881499	+	ENSGALG00000013226	DTWD2
1	66800000	66900000	1	66896904	66898143	-	ENSGALG00000013229	HEMK1
1	66900000	67000000	1	66927419	66927459	+	ENSGALG00000013244	CISH
1	67000000	67100000	1	67009472	67009629	+	ENSGALG00000026373	ETF1
1	67000000	67100000	1	67084336	67084533	+	ENSGALG00000035836	KLHL6
1	67200000	67300000	1	67203134	67203137	+	ENSGALG00000014011	EME2
1	67200000	67300000	1	67216257	67216260	-	ENSGALG00000014030	KLHL24
1	67200000	67300000	1	67235340	67235559	+	ENSGALG00000014031	UNK
1	67200000	67300000	1	67241668	67242117	-	ENSGALG00000030943	MAPKAPK3
1	67400000	67500000	1	67412868	67412871	-	ENSGALG00000044844	TRAPPC3
1	67600000	67700000	1	67608353	67608356	+	ENSGALG00000014041	SPSB3
1	67600000	67700000	1	67641435	67641438	-	ENSGALG00000041414	H3F3B
1	67600000	67700000	1	67665578	67665581	+	ENSGALG00000014042	LIG3
1	67700000	67800000	1	67712620	67712695	-	ENSGALG00000043301	SEMA6A
1	67700000	67800000	1	67751003	67751006	-	ENSGALG00000014071	COL8A2
1	68000000	68100000	1	68025367	68025370	-	ENSGALG00000014083	CNOT1
1	68000000	68100000	1	68045363	68045422	+	ENSGALG00000014084	ADPRHL2
1	68000000	68100000	1	68062514	68062517	-	ENSGALG00000014085	COMMD10
1	68000000	68100000	1	68078553	68078621	+	ENSGALG00000027435	GALK1
1	68100000	68200000	1	68136802	68136910	+	ENSGALG00000014094
1	68100000	68200000	1	68192300	68192401	+	ENSGALG00000014096
1	68200000	68300000	1	68253133	68253136	-	ENSGALG00000045225	NUBP2
1	68200000	68300000	1	68253313	68253495	+	ENSGALG00000014106	TEKT2
1	68300000	68400000	1	68359230	68361547	-	ENSGALG00000014122	GOT2
1	68300000	68400000	1	68381260	68381263	+	ENSGALG00000014126	IGFALS
1	68300000	68400000	1	68393867	68393870	+	ENSGALG00000019262
1	68300000	68400000	1	68397253	68400558	-	ENSGALG00000014128
1	68400000	68500000	1	68427143	68428199	-	ENSGALG00000014140	AP3S1
1	68400000	68500000	1	68466966	68468690	-	ENSGALG00000014159	ATG12
1	68500000	68600000	1	68539739	68539994	-	ENSGALG00000014163	CLSPN
1	68500000	68600000	1	68563258	68563393	+	ENSGALG00000014164	C1orf216
1	68500000	68600000	1	68579527	68579530	-	ENSGALG00000034275	PUS1
1	68500000	68600000	1	68582341	68582396	+	ENSGALG00000014166	CMTR2
1	68500000	68600000	1	68594266	68594628	-	ENSGALG00000014167	CDO1
1	69100000	69200000	1	69106526	69106695	-	ENSGALG00000014189	HSPA9
1	69100000	69200000	1	69135539	69135594	+	ENSGALG00000029308
1	69100000	69200000	1	69153069	69153163	+	ENSGALG00000014194
1	69100000	69200000	1	69178092	69178220	+	ENSGALG00000014201	RUSC2
1	69200000	69300000	1	69243498	69243501	+	ENSGALG00000014203	NOTCH1
1	69700000	69800000	1	69763114	69763178	+	ENSGALG00000014213	ENO1
1	70300000	70400000	1	70300881	70300884	-	ENSGALG00000014226	MRPS17
1	70900000	71000000	1	70930075	70930158	-	ENSGALG00000036255	CD72AG
1	71200000	71300000	1	71252533	71252582	-	ENSGALG00000028840	TMEM8B
1	71300000	71400000	1	71331991	71332302	+	ENSGALG00000041470	NIPSNAP2
1	71300000	71400000	1	71396255	71396599	-	ENSGALG00000039133	ITGB4
1	71400000	71500000	1	71400741	71400744	+	ENSGALG00000014551
1	71400000	71500000	1	71468324	71468327	-	ENSGALG00000013911	RGP1
1	71500000	71600000	1	71540992	71541089	+	ENSGALG00000012921	PSPH
1	71700000	71800000	1	71724525	71724528	+	ENSGALG00000011544
1	71700000	71800000	1	71750242	71750245	-	ENSGALG00000031503	ULK1
1	71800000	71900000	1	71890195	71890412	-	ENSGALG00000038710	HYDIN
1	71800000	71900000	1	71899125	71899224	+	ENSGALG00000040393	NCDN
1	71900000	72000000	1	71965308	71965311	-	ENSGALG00000028155	GBA2
1	72000000	72100000	1	72031797	72031968	+	ENSGALG00000046318	SAP30BP
1	72000000	72100000	1	72050788	72050901	+	ENSGALG00000037030
1	72000000	72100000	1	72070707	72070710	-	ENSGALG00000045619	KIAA1328
1	72100000	72200000	1	72114117	72115065	-	ENSGALG00000026896	SELENOU
1	72100000	72200000	1	72191983	72192512	+	ENSGALG00000022980	RECQL5
1	72300000	72400000	1	72371013	72371114	+	ENSGALG00000036730	EXOSC3
1	72300000	72400000	1	72398825	72398828	-	ENSGALG00000026372	SMIM5
1	73100000	73200000	1	73116108	73116677	-	ENSGALG00000017290	SMN
1	73100000	73200000	1	73124892	73124960	+	ENSGALG00000017289	DYDC1
1	73100000	73200000	1	73165295	73165298	+	ENSGALG00000017287	FAM69B
1	73100000	73200000	1	73192229	73192232	+	ENSGALG00000027791
1	73200000	73300000	1	73210024	73211009	-	ENSGALG00000026776	FBXL16
1	73200000	73300000	1	73241230	73242391	-	ENSGALG00000017283	KIAA0319L
1	73400000	73500000	1	73456332	73456370	+	ENSGALG00000017282	CTNNA1
1	75300000	75400000	1	75333289	75333446	+	ENSGALG00000040332	CCT6A
1	75300000	75400000	1	75350624	75350627	-	ENSGALG00000014347	WDR24
1	75300000	75400000	1	75380489	75381037	-	ENSGALG00000014346	AQP3
1	75500000	75600000	1	75541938	75542063	-	ENSGALG00000014342
1	75600000	75700000	1	75614331	75615468	-	ENSGALG00000040734	LRRTM2
1	75600000	75700000	1	75620434	75620437	-	ENSGALG00000013424	SIL1
1	75600000	75700000	1	75650183	75650290	-	ENSGALG00000013422	VAC14
1	75600000	75700000	1	75654526	75654615	+	ENSGALG00000013420
1	75700000	75800000	1	75703445	75703448	-	ENSGALG00000014335	SLC2A5
1	75700000	75800000	1	75721960	75722939	-	ENSGALG00000014331	MTSS1L
1	75700000	75800000	1	75771763	75772262	-	ENSGALG00000037656	CDC73
1	75700000	75800000	1	75799693	75799696	-	ENSGALG00000014329	CYP27A1
1	75800000	75900000	1	75871015	75871148	+	ENSGALG00000014324	GPR157
1	75900000	76000000	1	75915830	75915833	-	ENSGALG00000027772	B3GALT2
1	75900000	76000000	1	75956433	75956495	-	ENSGALG00000014280	MATR3
1	75900000	76000000	1	75972580	75972583	-	ENSGALG00000027471	MAT1A
1	76000000	76100000	1	76007741	76007790	+	ENSGALG00000040184	CRYM
1	76000000	76100000	1	76082956	76082959	+	ENSGALG00000036447	PHKG1
1	76500000	76600000	1	76504230	76504346	-	ENSGALG00000014361	RNF123
1	76500000	76600000	1	76519122	76519125	-	ENSGALG00000041564	PAIP2B
1	76700000	76800000	1	76721271	76721274	+	ENSGALG00000038405	PPP1R26
1	76700000	76800000	1	76767139	76767200	+	ENSGALG00000014410	UQCRC2
1	76700000	76800000	1	76773165	76773232	-	ENSGALG00000014412	H6PD
1	76700000	76800000	1	76787498	76787749	-	ENSGALG00000014413	CHCHD2
1	76700000	76800000	1	76796936	76796979	+	ENSGALG00000007378	SFTPA1
1	76800000	76900000	1	76808271	76811085	-	ENSGALG00000014426	RHOT2
1	76800000	76900000	1	76868926	76868929	+	ENSGALG00000013999
1	76800000	76900000	1	76879712	76879835	+	ENSGALG00000014428	GMPPB
1	76800000	76900000	1	76898998	76899072	+	ENSGALG00000040424	VKORC1L1
1	76900000	77000000	1	76915076	76915566	-	ENSGALG00000022955	SFTPA2
1	76900000	77000000	1	76919240	76920197	-	ENSGALG00000014435	TROVE2
1	76900000	77000000	1	76920907	76920973	+	ENSGALG00000039448	SPSB1
1	76900000	77000000	1	76949286	76949302	+	ENSGALG00000028638	IP6K1
1	76900000	77000000	1	76950863	76951020	+	ENSGALG00000014442	OLFM1
1	76900000	77000000	1	76967046	76967932	-	ENSGALG00000014443	SLC25A33
1	76900000	77000000	1	76983183	76983390	-	ENSGALG00000037807	CREB3
1	76900000	77000000	1	76989272	76989275	-	ENSGALG00000013565	UCHL5
1	77000000	77100000	1	77027980	77027983	-	ENSGALG00000014455	RASGEF1A
1	77000000	77100000	1	77069089	77069906	-	ENSGALG00000014457
1	77000000	77100000	1	77089836	77093710	-	ENSGALG00000032599	DNAJC18
1	77100000	77200000	1	77137686	77137689	-	ENSGALG00000014466
1	77100000	77200000	1	77151416	77151521	+	ENSGALG00000014467
1	77100000	77200000	1	77165654	77166245	-	ENSGALG00000014468	KCNN2
1	77100000	77200000	1	77197102	77197105	+	ENSGALG00000044449	GUSB
1	77200000	77300000	1	77208502	77208566	+	ENSGALG00000014477	CSGALNACT2
1	77200000	77300000	1	77229604	77229607	+	ENSGALG00000022926	PCDH12
1	77200000	77300000	1	77239260	77239352	+	ENSGALG00000014490	TLN1
1	77200000	77300000	1	77251363	77251366	+	ENSGALG00000034438	RGS1
1	77200000	77300000	1	77256836	77257179	-	ENSGALG00000014513	CFAP70
1	77200000	77300000	1	77259346	77259349	+	ENSGALG00000014525	ASL1
1	77200000	77300000	1	77274751	77274874	+	ENSGALG00000014526	ARAP3
1	77200000	77300000	1	77279562	77279687	+	ENSGALG00000043468	RGS4
1	77200000	77300000	1	77287665	77287741	+	ENSGALG00000014528
1	77300000	77400000	1	77317846	77317849	+	ENSGALG00000014554	ASL2
1	77300000	77400000	1	77325962	77326293	+	ENSGALG00000014555
1	77300000	77400000	1	77339323	77339589	+	ENSGALG00000014561
1	77300000	77400000	1	77348874	77349436	-	ENSGALG00000014567
1	77300000	77400000	1	77354659	77354701	+	ENSGALG00000014568	PIK3CD
1	77300000	77400000	1	77357091	77357439	-	ENSGALG00000014570	CRCP
1	77300000	77400000	1	77379602	77379653	+	ENSGALG00000014603	POLR2E
1	77300000	77400000	1	77392526	77392529	-	ENSGALG00000014659
1	77400000	77500000	1	77404112	77404217	-	ENSGALG00000014662	MSS51
1	77400000	77500000	1	77405764	77405767	+	ENSGALG00000014674	TPST1
1	77400000	77500000	1	77422387	77422538	-	ENSGALG00000014680	ARHGEF39
1	77400000	77500000	1	77434365	77434368	+	ENSGALG00000014683	COG4
1	77400000	77500000	1	77485687	77485690	+	ENSGALG00000014685	MRPL17
1	77400000	77500000	1	77496574	77496620	+	ENSGALG00000014687	CLSTN1
1	77500000	77600000	1	77535093	77536138	-	ENSGALG00000014688
1	77500000	77600000	1	77586268	77586378	+	ENSGALG00000014689	U2SURP
1	77600000	77700000	1	77610131	77610134	-	ENSGALG00000014695	LZIC
1	77600000	77700000	1	77671017	77672845	-	ENSGALG00000014698	KCTD7
1	77700000	77800000	1	77714267	77714332	+	ENSGALG00000014701	SLC25A42
1	77700000	77800000	1	77760261	77761307	-	ENSGALG00000014708	FCHSD1
1	78300000	78400000	1	78318609	78318665	+	ENSGALG00000031890	LRRC75A
1	78300000	78400000	1	78348577	78348580	-	ENSGALG00000042936	CALCRL
1	78300000	78400000	1	78365922	78365925	+	ENSGALG00000014759	HDAC3
1	78300000	78400000	1	78391092	78391810	-	ENSGALG00000014723	RBP7
1	78400000	78500000	1	78408166	78408562	-	ENSGALG00000034698
1	78400000	78500000	1	78423926	78424079	-	ENSGALG00000014722
1	78400000	78500000	1	78465926	78466476	-	ENSGALG00000037951	FAM171B
1	78400000	78500000	1	78483488	78483491	-	ENSGALG00000014766	FUK
1	78500000	78600000	1	78585937	78586007	+	ENSGALG00000014772	UBE4B
1	78600000	78700000	1	78660152	78660155	+	ENSGALG00000037173	ST3GAL2
1	78700000	78800000	1	78721444	78721447	+	ENSGALG00000014776	NCBP3
1	78900000	79000000	1	78962705	78962846	+	ENSGALG00000035228	ITGAV
1	79000000	79100000	1	79034541	79034641	+	ENSGALG00000043190	CRK
1	79000000	79100000	1	79048612	79049177	-	ENSGALG00000014791	WDR5
1	79100000	79200000	1	79119338	79119410	+	ENSGALG00000014794	YWHAE
1	79100000	79200000	1	79165446	79166210	-	ENSGALG00000014453	ATR
1	79100000	79200000	1	79177406	79177431	+	ENSGALG00000007084	RAB11FIP3
1	79100000	79200000	1	79181778	79183696	-	ENSGALG00000014800	OLFML2B
1	79200000	79300000	1	79210233	79210485	+	ENSGALG00000033889	GRPEL2
1	79200000	79300000	1	79232532	79232570	+	ENSGALG00000031560	CSPG4
1	79200000	79300000	1	79266798	79266801	-	ENSGALG00000014812	BRD3
1	79300000	79400000	1	79311285	79311288	+	ENSGALG00000045606	DECR2
1	79300000	79400000	1	79344204	79344207	+	ENSGALG00000014818	ECD
1	79300000	79400000	1	79368581	79368584	+	ENSGALG00000014820	NME4
1	79300000	79400000	1	79378275	79378278	-	ENSGALG00000032036
1	79300000	79400000	1	79396878	79396881	+	ENSGALG00000039461	PDPR
1	79400000	79500000	1	79411366	79411389	+	ENSGALG00000014901	FAM149B1
1	79400000	79500000	1	79422422	79422425	+	ENSGALG00000014924	VAV2
1	79400000	79500000	1	79487333	79487336	-	ENSGALG00000032361	DNAJC9
1	79700000	79800000	1	79717851	79717854	-	ENSGALG00000042320	TFAM
1	79700000	79800000	1	79769735	79769777	+	ENSGALG00000014949	CISD1
1	79700000	79800000	1	79795006	79795146	+	ENSGALG00000014966	XRN1
1	79800000	79900000	1	79815947	79816689	-	ENSGALG00000027688	CHRNB2
1	79800000	79900000	1	79864142	79864190	+	ENSGALG00000014970	LINGO1
1	79900000	80000000	1	79909272	79909275	+	ENSGALG00000033186	MYO1C
1	79900000	80000000	1	79937491	79937494	+	ENSGALG00000014973	IPMK
1	80000000	80100000	1	80014155	80014340	+	ENSGALG00000014977	CSNK1D
1	80100000	80200000	1	80119876	80119879	-	ENSGALG00000014980	MST1
1	80100000	80200000	1	80152052	80152137	+	ENSGALG00000014981	UAP1
1	80100000	80200000	1	80157752	80158087	+	ENSGALG00000014988	KIF1B
1	80100000	80200000	1	80169357	80169360	-	ENSGALG00000014997	SLC16A3
1	80200000	80300000	1	80243654	80243922	-	ENSGALG00000032247	GK5
1	80300000	80400000	1	80302816	80302819	-	ENSGALG00000015006	UHMK1
1	80300000	80400000	1	80343673	80343676	-	ENSGALG00000015016	INPP5K
1	80400000	80500000	1	80446093	80446236	+	ENSGALG00000015018	PCDH15
1	80400000	80500000	1	80489950	80489953	-	ENSGALG00000015025	NCKAP1
1	80500000	80600000	1	80531089	80531364	-	ENSGALG00000015038
1	80500000	80600000	1	80553122	80553125	+	ENSGALG00000015059	TMEM121
1	80500000	80600000	1	80571769	80571955	-	ENSGALG00000015073	PEAK1
1	80500000	80600000	1	80596006	80596377	+	ENSGALG00000015069	SIRT1
1	80600000	80700000	1	80621912	80622834	-	ENSGALG00000022891	FRZB
1	80600000	80700000	1	80638659	80641789	-	ENSGALG00000015075	ATP1B3
1	80700000	80800000	1	80711560	80711563	+	ENSGALG00000015077	NBR1
1	80700000	80800000	1	80776273	80776713	-	ENSGALG00000015079	MLKL
1	80800000	80900000	1	80801521	80801524	-	ENSGALG00000019240	DNAJC12
1	80800000	80900000	1	80838658	80838661	+	ENSGALG00000015084	CRIP1
1	82900000	83000000	1	82904582	82904585	+	ENSGALG00000015094	TSPAN3
1	82900000	83000000	1	82979189	82979191	+	ENSGALG00000015117	FA2H
1	83000000	83100000	1	83004265	83005134	-	ENSGALG00000037485	SLC43A2
1	83000000	83100000	1	83045333	83049601	-	ENSGALG00000015123	APEH
1	83000000	83100000	1	83053389	83053528	-	ENSGALG00000035629	PSTPIP1
1	83100000	83200000	1	83108717	83108720	+	ENSGALG00000046548	ABLIM3
1	83100000	83200000	1	83118685	83118751	-	ENSGALG00000019233	PGD
1	83100000	83200000	1	83174244	83175225	-	ENSGALG00000039538	WDR59
1	83100000	83200000	1	83190346	83190349	+	ENSGALG00000015133	GRK7
1	83200000	83300000	1	83204421	83204684	-	ENSGALG00000015134	MTA1
1	83200000	83300000	1	83212637	83212640	-	ENSGALG00000015136	STK10
1	83200000	83300000	1	83251976	83251979	+	ENSGALG00000042577	DFFA
1	83200000	83300000	1	83255169	83255175	+	ENSGALG00000035338	GPS1
1	83200000	83300000	1	83273630	83273633	-	ENSGALG00000015152	SH3PXD2B
1	83300000	83400000	1	83377412	83377415	-	ENSGALG00000043905	PEX14
1	83300000	83400000	1	83382154	83382157	-	ENSGALG00000015172	RFNG
1	83300000	83400000	1	83391804	83391807	+	ENSGALG00000015182	RILP
1	83300000	83400000	1	83397225	83398620	-	ENSGALG00000015185	CTNNA3
1	83400000	83500000	1	83402390	83402943	-	ENSGALG00000015190
1	83400000	83500000	1	83409647	83409650	+	ENSGALG00000015191
1	83400000	83500000	1	83437066	83437069	+	ENSGALG00000019231	DCXR
1	83500000	83600000	1	83535297	83535919	+	ENSGALG00000015193	RASA2
1	83500000	83600000	1	83535603	83535606	-	ENSGALG00000035304	CFDP1
1	83500000	83600000	1	83565682	83565685	-	ENSGALG00000015197
1	83500000	83600000	1	83570844	83571503	-	ENSGALG00000030754	SARDH
1	83500000	83600000	1	83574964	83575107	+	ENSGALG00000015204	TMEM170A
1	83600000	83700000	1	83605464	83605467	+	ENSGALG00000029298	ERGIC1
1	83600000	83700000	1	83652331	83652334	+	ENSGALG00000015218
1	83600000	83700000	1	83669941	83669944	+	ENSGALG00000015221	RPL26L1
1	83600000	83700000	1	83677122	83678332	-	ENSGALG00000015225	LRRC45
1	83600000	83700000	1	83683836	83683907	+	ENSGALG00000015230	CREBRF
1	83700000	83800000	1	83773213	83774337	-	ENSGALG00000015233	BNIP1
1	83900000	84000000	1	83908115	83908162	+	ENSGALG00000039376	SCAPER
1	83900000	84000000	1	83995535	83995576	+	ENSGALG00000015235	NKX2-5
1	84000000	84100000	1	84082886	84083229	-	ENSGALG00000015244	CASZ1
1	84100000	84200000	1	84106231	84106884	-	ENSGALG00000019228	ACADL
1	84100000	84200000	1	84114101	84115074	-	ENSGALG00000015246	STC2
1	84100000	84200000	1	84122766	84122769	-	ENSGALG00000046343	SLC16A14
1	84100000	84200000	1	84123864	84123867	+	ENSGALG00000015247	AACS
1	84100000	84200000	1	84135949	84135952	+	ENSGALG00000015249	NOTUM
1	84100000	84200000	1	84160972	84161332	-	ENSGALG00000015240	REEP3
1	84200000	84300000	1	84210320	84211041	+	ENSGALG00000015252	TARDBP
1	84200000	84300000	1	84257312	84258970	-	ENSGALG00000015253	MYL1
1	84500000	84600000	1	84531129	84531222	+	ENSGALG00000015258	TRAIP
1	84500000	84600000	1	84584802	84584805	-	ENSGALG00000015263	MOXD1
1	84500000	84600000	1	84593672	84593849	-	ENSGALG00000015267	BRI3BP
1	84700000	84800000	1	84737374	84737377	+	ENSGALG00000015271	MON1A
1	84800000	84900000	1	84819683	84819695	+	ENSGALG00000015273	LANCL1
1	84800000	84900000	1	84851125	84851147	+	ENSGALG00000015275	NOTCH2
1	84800000	84900000	1	84863237	84863240	-	ENSGALG00000015285	ETFA
1	84800000	84900000	1	84887142	84887145	+	ENSGALG00000015287	TRIP12
1	84900000	85000000	1	84910506	84910544	+	ENSGALG00000015293	REG4
1	84900000	85000000	1	84937802	84937853	+	ENSGALG00000015294	NME2
1	84900000	85000000	1	84962540	84962670	+	ENSGALG00000015299	PSME3
1	84900000	85000000	1	84985336	84985339	-	ENSGALG00000015307	JMJD1C
1	85200000	85300000	1	85206271	85206632	-	ENSGALG00000015322	PRPF8
1	85200000	85300000	1	85260936	85260939	-	ENSGALG00000044642	CPS1
1	85300000	85400000	1	85302360	85302363	+	ENSGALG00000015324	TMEM266
1	85300000	85400000	1	85304024	85304427	-	ENSGALG00000015327	NRG4
1	85300000	85400000	1	85306271	85306405	+	ENSGALG00000015328	MBTD1
1	85300000	85400000	1	85310441	85310464	+	ENSGALG00000015330	ADAMTSL2
1	85300000	85400000	1	85325460	85325463	-	ENSGALG00000015334	SLC12A3
1	85300000	85400000	1	85342916	85343264	-	ENSGALG00000015339	NRBF2
1	85300000	85400000	1	85347659	85347662	+	ENSGALG00000015342	HMGCS2
1	85300000	85400000	1	85369264	85369358	+	ENSGALG00000015344	DHX37
1	85300000	85400000	1	85395265	85395369	+	ENSGALG00000015346	ZNF365
1	86700000	86800000	1	86706506	86706653	-	ENSGALG00000015351	ZNF341
1	87300000	87400000	1	87305098	87305101	+	ENSGALG00000015353	MAU2
1	87400000	87500000	1	87434455	87436830	-	ENSGALG00000015355	NSD1
1	87400000	87500000	1	87472297	87472356	-	ENSGALG00000015356	BECN1
1	87400000	87500000	1	87491685	87491688	+	ENSGALG00000022871	RTKN2
1	88200000	88300000	1	88234001	88234047	+	ENSGALG00000015367	SLC2A6
1	88300000	88400000	1	88384641	88384644	+	ENSGALG00000044180	RAB24
1	88400000	88500000	1	88425957	88425986	+	ENSGALG00000015375	UTP18
1	88500000	88600000	1	88509483	88509492	+	ENSGALG00000015377	SERPINF2
1	88500000	88600000	1	88560954	88560957	+	ENSGALG00000015378	PHGDH
1	88500000	88600000	1	88573240	88573666	+	ENSGALG00000015379	PRELID1
1	88700000	88800000	1	88706602	88706664	+	ENSGALG00000015395	CHRNB4
1	88700000	88800000	1	88719956	88720057	+	ENSGALG00000015396	NUP93
1	88700000	88800000	1	88756398	88756401	-	ENSGALG00000015398
1	88700000	88800000	1	88778330	88778991	-	ENSGALG00000015400	CHRNA3
1	88700000	88800000	1	88782413	88782416	+	ENSGALG00000022866	SERPINF1
1	89600000	89700000	1	89665015	89665018	-	ENSGALG00000015409	MASP2
1	91200000	91300000	1	91211078	91211149	+	ENSGALG00000019215	CHRNA5
1	91200000	91300000	1	91266900	91266903	+	ENSGALG00000046617
1	91200000	91300000	1	91283927	91283930	+	ENSGALG00000024077	ARMC6
1	91300000	91400000	1	91331235	91333087	-	ENSGALG00000039302	MRTFB
1	91300000	91400000	1	91349791	91349794	-	ENSGALG00000035787	PLPP6
1	91400000	91500000	1	91417915	91417918	-	ENSGALG00000015435	SMYD4
1	91400000	91500000	1	91498484	91498665	+	ENSGALG00000015437	SS2
1	91500000	91600000	1	91524198	91524972	-	ENSGALG00000015438	FAM78B
1	91500000	91600000	1	91546898	91548974	-	ENSGALG00000040275	SRM
1	91500000	91600000	1	91590569	91590572	+	ENSGALG00000040426	PXMP4
1	91600000	91700000	1	91604243	91604285	+	ENSGALG00000015441	E2F1
1	91600000	91700000	1	91662966	91663103	-	ENSGALG00000015446	PSMA4
1	91700000	91800000	1	91795812	91795815	-	ENSGALG00000015453	SUGP2
1	91800000	91900000	1	91812951	91812968	+	ENSGALG00000044138	PRDX6
1	91800000	91900000	1	91823349	91823352	-	ENSGALG00000019211
1	91800000	91900000	1	91842334	91842337	+	ENSGALG00000015458	HYKK
1	91800000	91900000	1	91883039	91883913	-	ENSGALG00000015459	NECAB3
1	91900000	92000000	1	91922426	91922429	+	ENSGALG00000015461	EZH1
1	91900000	92000000	1	91994159	91994162	+	ENSGALG00000015464
1	92000000	92100000	1	92066706	92066709	+	ENSGALG00000036738	RPA1
1	92200000	92300000	1	92237348	92238259	-	ENSGALG00000015473	RHOBTB1
1	92200000	92300000	1	92260426	92260724	+	ENSGALG00000015474
1	92200000	92300000	1	92284073	92284980	-	ENSGALG00000024480	SLC34A1
1	92200000	92300000	1	92291340	92293455	-	ENSGALG00000015480	FASLG
1	92300000	92400000	1	92375564	92375647	+	ENSGALG00000037655	SUCO
1	92300000	92400000	1	92390151	92390154	-	ENSGALG00000029710	DPH1
1	92300000	92400000	1	92396607	92396640	-	ENSGALG00000015485	NUDT21
1	92400000	92500000	1	92419269	92419272	-	ENSGALG00000042735	CDK1
1	92400000	92500000	1	92426540	92428269	-	ENSGALG00000039452	EXOSC10
1	92400000	92500000	1	92484843	92484846	+	ENSGALG00000015488	PARN
1	92400000	92500000	1	92495005	92495056	+	ENSGALG00000015491	ERLIN2
1	92500000	92600000	1	92516394	92516397	-	ENSGALG00000015492	CBFA2T2
1	92500000	92600000	1	92577662	92577665	-	ENSGALG00000015494	PLPBP
1	92900000	93000000	1	92953375	92953378	+	ENSGALG00000015497	MST1R
1	95100000	95200000	1	95109132	95109245	+	ENSGALG00000042771
1	98300000	98400000	1	98322193	98322196	-	ENSGALG00000015681	AMFR
1	98600000	98700000	1	98606480	98606756	+	ENSGALG00000015693	SMG6
1	98800000	98900000	1	98870217	98870220	+	ENSGALG00000019198	BFAR
1	99300000	99400000	1	99317065	99317109	+	ENSGALG00000015701	RGS14
1	99300000	99400000	1	99381866	99382767	-	ENSGALG00000028290	ADGRA2
1	102500000	102600000	1	102500580	102500787	-	ENSGALG00000015742	NCOR2
1	102500000	102600000	1	102510327	102510530	+	ENSGALG00000015746	ZFAND2A
1	102500000	102600000	1	102543807	102544490	-	ENSGALG00000015751	CNTNAP1
1	102500000	102600000	1	102548448	102548615	+	ENSGALG00000015763	BRF2
1	102600000	102700000	1	102609865	102610733	-	ENSGALG00000015770	ERBB4
1	103000000	103100000	1	103028116	103028119	-	ENSGALG00000040342	EDEM2
1	103000000	103100000	1	103054570	103054597	+	ENSGALG00000015793
1	103000000	103100000	1	103067329	103067332	-	ENSGALG00000015795	DDX49
1	103900000	104000000	1	103950359	103950436	+	ENSGALG00000015802
1	103900000	104000000	1	103957455	103957458	-	ENSGALG00000015804	ANK3
1	103900000	104000000	1	103984363	103984922	-	ENSGALG00000015807	RFLNA
1	103900000	104000000	1	103990535	103990573	+	ENSGALG00000015813	OXTR
1	104000000	104100000	1	104009936	104010099	-	ENSGALG00000015821
1	104000000	104100000	1	104036134	104036194	+	ENSGALG00000015822	PRLHRL
1	104500000	104600000	1	104504953	104505035	-	ENSGALG00000015842	ZC3H7A
1	104600000	104700000	1	104652928	104652992	+	ENSGALG00000015844	CCDC92
1	104600000	104700000	1	104661129	104661132	-	ENSGALG00000033965	TRPC4AP
1	104700000	104800000	1	104732137	104732140	+	ENSGALG00000015879	COPE
1	104800000	104900000	1	104878055	104878874	-	ENSGALG00000015884	TXNDC11
1	104900000	105000000	1	104901268	104901271	-	ENSGALG00000015887	SRR
1	104900000	105000000	1	104968386	104968389	+	ENSGALG00000032882	CERS1
1	104900000	105000000	1	104998579	104998873	-	ENSGALG00000037962	GDF3
1	105000000	105100000	1	105010117	105010120	-	ENSGALG00000034317
1	105000000	105100000	1	105074235	105074238	-	ENSGALG00000036833	GNAO1
1	105100000	105200000	1	105102338	105102341	-	ENSGALG00000040059
1	105100000	105200000	1	105180396	105180437	+	ENSGALG00000031010	CCDC6
1	105200000	105300000	1	105237836	105237946	+	ENSGALG00000041867	MTMR12
1	105200000	105300000	1	105251515	105251710	+	ENSGALG00000037989	CBFB
1	105200000	105300000	1	105271217	105271292	+	ENSGALG00000030363	SLC16A9
1	105300000	105400000	1	105302730	105302896	+	ENSGALG00000032660	RIMS3
1	105300000	105400000	1	105312336	105313854	-	ENSGALG00000034396	STKLD1
1	105300000	105400000	1	105324803	105324806	-	ENSGALG00000037414
1	105300000	105400000	1	105330815	105330818	+	ENSGALG00000033199	ANGPTL7
1	105300000	105400000	1	105352797	105353455	-	ENSGALG00000037076	SURF2
1	105300000	105400000	1	105394213	105394216	+	ENSGALG00000045818	C11H16orf70
1	105400000	105500000	1	105406559	105406562	+	ENSGALG00000035096	NFYC
1	105400000	105500000	1	105433841	105433844	-	ENSGALG00000038649	CRABP-I
1	105400000	105500000	1	105440355	105440677	-	ENSGALG00000029670	ATP6V0A2
1	105400000	105500000	1	105492243	105492322	+	ENSGALG00000036677	TRADD
1	105500000	105600000	1	105581784	105581845	-	ENSGALG00000041812	RNASE6
1	105600000	105700000	1	105648427	105648639	+	ENSGALG00000027579	RPL7A
1	105800000	105900000	1	105836790	105836793	+	ENSGALG00000030793	MLX
1	105800000	105900000	1	105847673	105847841	+	ENSGALG00000034083	FBXL8
1	105800000	105900000	1	105858206	105858209	-	ENSGALG00000016011
1	105800000	105900000	1	105865205	105865208	-	ENSGALG00000038184	MED22
1	105800000	105900000	1	105882337	105882340	-	ENSGALG00000016012	EIF4EBP1
1	105900000	106000000	1	105909216	105912009	-	ENSGALG00000016014	METTL13
1	105900000	106000000	1	105961856	105961859	-	ENSGALG00000043342	GABARAPL2
1	105900000	106000000	1	105984247	105984262	+	ENSGALG00000016020
1	106000000	106100000	1	106016233	106016715	-	ENSGALG00000016022	POLDIP2
1	106500000	106600000	1	106561727	106561730	-	ENSGALG00000016024	TSPO2
1	106500000	106600000	1	106570973	106571074	+	ENSGALG00000016027
1	106500000	106600000	1	106583142	106583179	+	ENSGALG00000016036	LITAF
1	106600000	106700000	1	106632093	106632203	+	ENSGALG00000036556	TMEM231
1	106600000	106700000	1	106660193	106660306	+	ENSGALG00000016042	UPF1
1	106700000	106800000	1	106700852	106700855	-	ENSGALG00000016043	WDR61
1	106800000	106900000	1	106801830	106801833	+	ENSGALG00000016044	HSF4
1	106800000	106900000	1	106864785	106864788	-	ENSGALG00000016047	APOBEC2
1	106900000	107000000	1	106987621	106987624	+	ENSGALG00000029218	RAB11FIP4
1	106900000	107000000	1	106997552	106997985	-	ENSGALG00000038098	OARD1
1	107000000	107100000	1	107001973	107002086	+	ENSGALG00000016050	ASH2L
1	107000000	107100000	1	107063967	107064438	-	ENSGALG00000016052
1	107100000	107200000	1	107160883	107160886	+	ENSGALG00000016053	GNA11
1	107200000	107300000	1	107227584	107227587	-	ENSGALG00000016054	CCDC28B
1	107800000	107900000	1	107802242	107802487	+	ENSGALG00000016059	STAR
1	107900000	108000000	1	107931745	107933276	-	ENSGALG00000016062	RAD54L2
1	107900000	108000000	1	107943222	107943225	-	ENSGALG00000016065	LSM1
1	107900000	108000000	1	107997367	107998288	-	ENSGALG00000016067
1	108000000	108100000	1	108004022	108004035	+	ENSGALG00000016070	NFYA
1	108000000	108100000	1	108011973	108011976	-	ENSGALG00000016125	SUB1
1	108000000	108100000	1	108027674	108027901	+	ENSGALG00000016127	CWF19L1
1	108000000	108100000	1	108079421	108079612	+	ENSGALG00000016128	ITPA
1	109100000	109200000	1	109100509	109100546	-	ENSGALG00000019178	BAG4
1	109100000	109200000	1	109107583	109107586	-	ENSGALG00000016148	ATP6V0A1
1	109100000	109200000	1	109155881	109155884	-	ENSGALG00000016147	DNAAF1
1	109100000	109200000	1	109193367	109193404	+	ENSGALG00000016157	EIF2B1
1	109300000	109400000	1	109319984	109319987	+	ENSGALG00000016164	UTP6
1	109300000	109400000	1	109383705	109383903	-	ENSGALG00000016165	CAVIN1
1	109400000	109500000	1	109411573	109411576	-	ENSGALG00000016169	PTP4A2
1	109400000	109500000	1	109426132	109426196	+	ENSGALG00000016173	STAT3
1	109400000	109500000	1	109456396	109456399	-	ENSGALG00000043976	KHDRBS1
1	109400000	109500000	1	109473643	109473680	+	ENSGALG00000016185	HSDL1
1	109500000	109600000	1	109541317	109541430	+	ENSGALG00000016186	SUZ12
1	109500000	109600000	1	109577830	109579829	-	ENSGALG00000016187	GSS
1	109500000	109600000	1	109599315	109599409	+	ENSGALG00000022813	STAT5B
1	109600000	109700000	1	109623482	109623660	+	ENSGALG00000016191
1	109600000	109700000	1	109672728	109673242	-	ENSGALG00000030952	CRLF3
1	109600000	109700000	1	109677902	109677905	-	ENSGALG00000019175	CDHR2
1	109700000	109800000	1	109708830	109708833	-	ENSGALG00000016196	ACSBG1
1	109700000	109800000	1	109741689	109741801	-	ENSGALG00000016198	TMEM39B
1	109700000	109800000	1	109772353	109772444	+	ENSGALG00000016199	TARS
1	109900000	110000000	1	109907382	109910015	-	ENSGALG00000041988	CHUK
1	109900000	110000000	1	109925074	109925077	-	ENSGALG00000016201	MBTPS1
1	109900000	110000000	1	109998576	109999072	-	ENSGALG00000016202	ATAD5
1	110000000	110100000	1	110033195	110033236	+	ENSGALG00000035696
1	110000000	110100000	1	110069291	110069395	+	ENSGALG00000016205	HDAC1
1	110100000	110200000	1	110164242	110164263	+	ENSGALG00000031932	DDX55
1	110200000	110300000	1	110273693	110273696	+	ENSGALG00000022804	NSD3
1	110300000	110400000	1	110323164	110323280	+	ENSGALG00000045726	FAM167B
1	110300000	110400000	1	110334366	110334369	+	ENSGALG00000019171	SLC38A8
1	110300000	110400000	1	110346976	110348393	-	ENSGALG00000045925	CRTC1
1	110300000	110400000	1	110383414	110383718	-	ENSGALG00000031637	TMED2
1	110800000	110900000	1	110801924	110802297	+	ENSGALG00000016215	ERLIN1
1	110800000	110900000	1	110833547	110833550	-	ENSGALG00000016217	NECAB2
1	111000000	111100000	1	111018603	111018730	+	ENSGALG00000028187	SLC45A2
1	111000000	111100000	1	111056474	111056524	+	ENSGALG00000016221
1	111300000	111400000	1	111301530	111301672	-	ENSGALG00000016224	RILPL1
1	111300000	111400000	1	111368341	111368344	+	ENSGALG00000022787	SNRNP35
1	111700000	111800000	1	111777484	111777487	+	ENSGALG00000042400	ADAP2
1	111800000	111900000	1	111881413	111881416	-	ENSGALG00000044763	RILPL2
1	111800000	111900000	1	111894569	111894572	-	ENSGALG00000016227	TBC1D2B
1	111900000	112000000	1	111996402	111996405	-	ENSGALG00000016228	OSGIN1
1	112000000	112100000	1	112021559	112024001	-	ENSGALG00000016231	PRRX1
1	112000000	112100000	1	112065358	112065400	+	ENSGALG00000016232
1	112000000	112100000	1	112079777	112079780	-	ENSGALG00000016236	AMACR
1	112200000	112300000	1	112228090	112228093	+	ENSGALG00000016238	GORAB
1	112200000	112300000	1	112273189	112274018	-	ENSGALG00000016241	FAF2
1	112300000	112400000	1	112393548	112393593	+	ENSGALG00000016245	GHDC
1	112400000	112500000	1	112419084	112419217	+	ENSGALG00000043274	METTL11B
1	112700000	112800000	1	112738604	112739161	-	ENSGALG00000041078	DAPK2
1	112700000	112800000	1	112766327	112767409	-	ENSGALG00000016251	EIF3I
1	112800000	112900000	1	112898626	112898760	-	ENSGALG00000016254	MTOR
1	112900000	113000000	1	112926209	112926212	+	ENSGALG00000036284	GBGT1
1	112900000	113000000	1	112995139	112995213	+	ENSGALG00000043100	CLTB
1	113200000	113300000	1	113199117	113200619	-	ENSGALG00000016262
1	113200000	113300000	1	113222081	113222214	-	ENSGALG00000016265
1	113200000	113300000	1	113283936	113287811	-	ENSGALG00000016266	PLEKHA2
1	113800000	113900000	1	113815853	113815856	-	ENSGALG00000044750	RAI14
1	113900000	114000000	1	113937247	113937360	+	ENSGALG00000027198	KCNH4
1	113900000	114000000	1	113991508	113991511	-	ENSGALG00000045937
1	114200000	114300000	1	114253124	114253127	-	ENSGALG00000046613	TM2D2
1	114400000	114500000	1	114486907	114487057	+	ENSGALG00000016281	FKBP8
1	115600000	115700000	1	115685926	115686013	+	ENSGALG00000016284	UBIAD1
1	115700000	115800000	1	115734785	115734788	-	ENSGALG00000016285	RAB5C
1	115700000	115800000	1	115794506	115794509	+	ENSGALG00000016286	ARL10
1	117800000	117900000	1	117839212	117839215	+	ENSGALG00000042604	TREM-B1
1	117800000	117900000	1	117847141	117847144	-	ENSGALG00000016312	ACSS2
1	118000000	118100000	1	118051228	118051231	+	ENSGALG00000016318	RAD1
1	118000000	118100000	1	118079946	118079949	+	ENSGALG00000042121	KAT2A
1	118000000	118100000	1	118089638	118090679	-	ENSGALG00000016323	KIAA1191
1	118100000	118200000	1	118163052	118163055	-	ENSGALG00000016326	BRIX1
1	118100000	118200000	1	118189387	118189390	-	ENSGALG00000016327	SIMC1
1	118200000	118300000	1	118225011	118225471	-	ENSGALG00000016340	USP42
1	118200000	118300000	1	118238432	118238720	+	ENSGALG00000016345
1	118300000	118400000	1	118319064	118319390	-	ENSGALG00000016348	KPNA6
1	118300000	118400000	1	118326153	118326279	+	ENSGALG00000016351	LSM4
1	118300000	118400000	1	118350788	118350858	-	ENSGALG00000016357	DNAJC21
1	119000000	119100000	1	118998075	119012711	-	ENSGALG00000016379	EIF2AK1
1	119000000	119100000	1	119066344	119066347	-	ENSGALG00000016382	SBNO1
1	119100000	119200000	1	119106719	119106835	+	ENSGALG00000019157	NFATC3
1	119100000	119200000	1	119167855	119167858	+	ENSGALG00000016388	RHOT1
1	119100000	119200000	1	119173092	119173095	-	ENSGALG00000033942	ADAM9
1	119100000	119200000	1	119187222	119187225	-	ENSGALG00000016391	AIMP2
1	119700000	119800000	1	119730474	119730477	+	ENSGALG00000016406	FBXL22
1	119800000	119900000	1	119802141	119802206	+	ENSGALG00000016410	ZNF385C
1	119900000	120000000	1	119900725	119900747	+	ENSGALG00000016415	BSDC1
1	119900000	120000000	1	119952517	119952550	+	ENSGALG00000016418	ZBTB8B
1	119900000	120000000	1	119981517	119981653	+	ENSGALG00000016420
1	120200000	120300000	1	120215623	120215626	+	ENSGALG00000016426	FAM160A2
1	120200000	120300000	1	120288368	120288652	-	ENSGALG00000016430	MPHOSPH9
1	120300000	120400000	1	120395078	120395133	+	ENSGALG00000016511
1	120400000	120500000	1	120418831	120418834	+	ENSGALG00000016518	LMX1A
1	120400000	120500000	1	120458891	120458894	-	ENSGALG00000016522	RHBDL3
1	120400000	120500000	1	120497467	120497490	+	ENSGALG00000016523	USP3
1	120500000	120600000	1	120520179	120520182	-	ENSGALG00000016529
1	120600000	120700000	1	120694800	120694803	+	ENSGALG00000016537	PBX1
1	120700000	120800000	1	120743005	120743008	-	ENSGALG00000016538	PMS2
1	120900000	121000000	1	120913924	120913927	-	ENSGALG00000016541	AGXT2
1	120900000	121000000	1	120947279	120947282	-	ENSGALG00000016543	C17orf75
1	121300000	121400000	1	121303878	121303943	-	ENSGALG00000016545	PGC
1	121400000	121500000	1	121402900	121402915	+	ENSGALG00000016546	NUF2
1	121400000	121500000	1	121415178	121415181	-	ENSGALG00000016547	PLEKHM2
1	121400000	121500000	1	121439281	121440288	-	ENSGALG00000016548	GTF3C5
1	121400000	121500000	1	121458300	121458497	+	ENSGALG00000016549	LRRC52
1	121800000	121900000	1	121850196	121850364	+	ENSGALG00000016551	MGST3
1	121800000	121900000	1	121888750	121889038	-	ENSGALG00000016552	FRS3
1	122000000	122100000	1	122045081	122045628	+	ENSGALG00000016558	ZNF207
1	122000000	122100000	1	122087632	122087640	+	ENSGALG00000016559	CA12
1	122300000	122400000	1	122310135	122312069	-	ENSGALG00000016568	CNP
1	122300000	122400000	1	122344604	122344607	+	ENSGALG00000016569	CCZ1
1	122300000	122400000	1	122392118	122392121	-	ENSGALG00000016571	USP49
1	122800000	122900000	1	122809708	122809962	+	ENSGALG00000016574	OCM
1	122800000	122900000	1	122827172	122827319	+	ENSGALG00000016575
1	122900000	123000000	1	122934648	122934651	-	ENSGALG00000016576	OCM2
1	122900000	123000000	1	122963818	122963889	+	ENSGALG00000016578	AKR1B1L
1	122900000	123000000	1	122970658	122972185	-	ENSGALG00000016579	ZMAT4
1	122900000	123000000	1	122983590	122983712	-	ENSGALG00000016581	SFRP1
1	123000000	123100000	1	123009517	123009520	+	ENSGALG00000045698	ACLY
1	123000000	123100000	1	123018707	123019272	-	ENSGALG00000016584	ERN1
1	123300000	123400000	1	123358483	123358952	-	ENSGALG00000026383	GFI1B
1	123400000	123500000	1	123406950	123407751	-	ENSGALG00000016590	LMTK2
1	123400000	123500000	1	123420780	123420783	-	ENSGALG00000016592	GOLGA7
1	123400000	123500000	1	123447906	123447909	-	ENSGALG00000044773	RAB8B
1	123900000	124000000	1	123965938	123966702	-	ENSGALG00000041433	PPP1R3E
1	124000000	124100000	1	124018215	124018218	-	ENSGALG00000040526
1	124100000	124200000	1	124175178	124175181	+	ENSGALG00000016602	TEX2
1	124300000	124400000	1	124388380	124388383	-	ENSGALG00000046297	MAST3
1	124600000	124700000	1	124632217	124632274	+	ENSGALG00000038504
1	124800000	124900000	1	124829101	124829104	-	ENSGALG00000016607	LACTB
1	124800000	124900000	1	124868374	124868396	-	ENSGALG00000034834	TECPR1
1	124900000	125000000	1	124992910	124992913	-	ENSGALG00000030314	SPACA9
1	125200000	125300000	1	125202299	125202432	-	ENSGALG00000040006	UCK2
1	125600000	125700000	1	125695763	125695766	+	ENSGALG00000035266	SPIK7
1	128100000	128200000	1	128155789	128156145	+	ENSGALG00000042759	ZBTB8OS
1	128600000	128700000	1	128604507	128604562	-	ENSGALG00000024488
1	128600000	128700000	1	128680924	128681094	+	ENSGALG00000016681	POLG2
1	129100000	129200000	1	129127234	129127278	+	ENSGALG00000016687	TPM1
1	129100000	129200000	1	129164013	129164147	+	ENSGALG00000016689	RBBP4
1	129100000	129200000	1	129193737	129193790	+	ENSGALG00000016691	TUBGCP2
1	129100000	129200000	1	129199808	129199811	-	ENSGALG00000046156	ARRDC2
1	129900000	130000000	1	129990427	129990477	+	ENSGALG00000016702	SYNC
1	130000000	130100000	1	130042505	130043477	-	ENSGALG00000016716	DDX5
1	130100000	130200000	1	130100881	130100884	+	ENSGALG00000016717	ZNF511
1	130100000	130200000	1	130111877	130113379	-	ENSGALG00000016721	KLHL11
1	130100000	130200000	1	130147537	130147540	-	ENSGALG00000016722	KIAA1522
1	130100000	130200000	1	130158052	130158283	-	ENSGALG00000016724	CEP95
1	130100000	130200000	1	130179594	130179597	-	ENSGALG00000016727	SKP2
1	130200000	130300000	1	130245736	130248249	-	ENSGALG00000016728	BAIAP2L1
1	130200000	130300000	1	130278754	130278757	+	ENSGALG00000016734	MTG1
1	130300000	130400000	1	130364433	130364436	-	ENSGALG00000031375	ARHGAP40
1	130300000	130400000	1	130394929	130394955	+	ENSGALG00000016735	ABCA12
1	130400000	130500000	1	130435493	130435500	+	ENSGALG00000016736	PAOX
1	130400000	130500000	1	130465408	130465411	-	ENSGALG00000019145	NADK2
1	130400000	130500000	1	130484874	130485218	-	ENSGALG00000016737	ACTR5
1	130500000	130600000	1	130502620	130504811	-	ENSGALG00000039811	YARS
1	130500000	130600000	1	130548137	130548140	+	ENSGALG00000016739	SMURF2
1	131700000	131800000	1	131727676	131727679	+	ENSGALG00000043118	FNDC5
1	131900000	132000000	1	131930508	131930576	+	ENSGALG00000034944	PPP1R16B
1	131900000	132000000	1	131977564	131977567	-	ENSGALG00000039826	TMEM130
1	132000000	132100000	1	132024485	132024488	-	ENSGALG00000040709	ATIC
1	132100000	132200000	1	132129070	132129073	+	ENSGALG00000037353
1	132200000	132300000	1	132233124	132233127	-	ENSGALG00000029709	HPCA
1	132300000	132400000	1	132350175	132350178	-	ENSGALG00000036791	DNTTIP1
1	132300000	132400000	1	132351891	132351945	+	ENSGALG00000036076	FN1
1	132300000	132400000	1	132359813	132360731	-	ENSGALG00000030780	KPNA2
1	132400000	132500000	1	132448331	132448334	-	ENSGALG00000016755	VTN
1	132500000	132600000	1	132516539	132516542	-	ENSGALG00000016757	C17orf58
1	132500000	132600000	1	132544534	132544611	+	ENSGALG00000016758	ANK1
1	132500000	132600000	1	132550836	132552133	-	ENSGALG00000016759	SARM1
1	132500000	132600000	1	132555000	132555018	+	ENSGALG00000016760	TRRAP
1	132500000	132600000	1	132569387	132569964	-	ENSGALG00000016761	AK2
1	132500000	132600000	1	132589770	132591045	-	ENSGALG00000032090	SLC46A1
1	132600000	132700000	1	132601457	132601547	+	ENSGALG00000016764
1	132600000	132700000	1	132634323	132634631	-	ENSGALG00000016766	AZIN2
1	132700000	132800000	1	132714632	132714848	-	ENSGALG00000016767	KLHL10
1	132800000	132900000	1	132800470	132800473	-	ENSGALG00000031502	NDUFS5
1	133100000	133200000	1	133106431	133106434	-	ENSGALG00000016768
1	133100000	133200000	1	133160107	133161061	-	ENSGALG00000016769
1	133200000	133300000	1	133207824	133207827	-	ENSGALG00000016770	PTEN
1	133200000	133300000	1	133211616	133211619	-	ENSGALG00000016771	FBLIM1
1	133200000	133300000	1	133215682	133215771	+	ENSGALG00000016772	KAT6A
1	133300000	133400000	1	133370839	133370842	+	ENSGALG00000016774	PDGFA
1	133400000	133500000	1	133433740	133433765	+	ENSGALG00000016775
1	133400000	133500000	1	133434843	133439810	-	ENSGALG00000016776	PITPNM2
1	133500000	133600000	1	133511018	133511067	+	ENSGALG00000039563	SLC13A2
1	133500000	133600000	1	133535933	133535936	-	ENSGALG00000016779	NOL11
1	133500000	133600000	1	133559658	133559661	-	ENSGALG00000040947	NT5C3B
1	133500000	133600000	1	133581289	133581292	-	ENSGALG00000045388	ATAD1
1	133700000	133800000	1	133742879	133742882	+	ENSGALG00000016781	UNC119
1	133800000	133900000	1	133825647	133825650	+	ENSGALG00000046326	DHX35
1	133800000	133900000	1	133879806	133879896	+	ENSGALG00000043044	SETX
1	133900000	134000000	1	133908616	133908755	+	ENSGALG00000030526	RBL2
1	133900000	134000000	1	133946556	133946654	+	ENSGALG00000016785	PIGS
1	133900000	134000000	1	133975525	133975657	+	ENSGALG00000040621	UBLCP1
1	134000000	134100000	1	134001611	134001614	+	ENSGALG00000016788	DHTKD1
1	134000000	134100000	1	134017092	134017110	+	ENSGALG00000037439	PRKAR1B
1	134000000	134100000	1	134070939	134071033	+	ENSGALG00000016791	NTNG2
1	134100000	134200000	1	134108294	134108296	-	ENSGALG00000016792	TOP1
1	134100000	134200000	1	134124669	134124840	+	ENSGALG00000038936	ARL6IP4
1	135100000	135200000	1	135127408	135127464	+	ENSGALG00000016794	MED27
1	135100000	135200000	1	135184284	135184287	-	ENSGALG00000016795
1	135200000	135300000	1	135215429	135215454	+	ENSGALG00000016796	OGFOD2
1	135200000	135300000	1	135229983	135230698	-	ENSGALG00000016797	NUP155
1	135300000	135400000	1	135367140	135367324	+	ENSGALG00000016799	PAPSS2
1	135500000	135600000	1	135506244	135506312	+	ENSGALG00000043690	KRT14
1	135500000	135600000	1	135515603	135516254	-	ENSGALG00000016801	RNF145
1	135600000	135700000	1	135670905	135670908	+	ENSGALG00000016802	MACF1
1	136200000	136300000	1	136254652	136254708	+	ENSGALG00000016805	MINPP1
1	136200000	136300000	1	136270021	136270069	+	ENSGALG00000016806
1	136300000	136400000	1	136303010	136303075	+	ENSGALG00000029970	EBF1
1	136300000	136400000	1	136373488	136373491	+	ENSGALG00000016808	SGMS1
1	136300000	136400000	1	136390840	136390843	+	ENSGALG00000043966	CLINT1
1	136400000	136500000	1	136466223	136466226	-	ENSGALG00000016809	USE1
1	136500000	136600000	1	136570138	136570446	+	ENSGALG00000016810	VPS13C
1	136800000	136900000	1	136828658	136828661	-	ENSGALG00000016811	WDR70
1	136800000	136900000	1	136853214	136853217	+	ENSGALG00000026360	PLAT
1	136800000	136900000	1	136898932	136898935	-	ENSGALG00000016813	RAPGEF1
1	136900000	137000000	1	136915095	136915098	-	ENSGALG00000016815
1	136900000	137000000	1	136939807	136940095	-	ENSGALG00000016816	GDNF
1	136900000	137000000	1	136964325	136964469	+	ENSGALG00000016817	MYO9B
1	137100000	137200000	1	137167179	137167212	+	ENSGALG00000016820	FANCD2
1	137200000	137300000	1	137209989	137209992	-	ENSGALG00000035839	THG1L
1	137200000	137300000	1	137293762	137293899	+	ENSGALG00000016822
1	137300000	137400000	1	137305539	137305542	-	ENSGALG00000016823	HAUS8
1	137300000	137400000	1	137351598	137352645	-	ENSGALG00000016824	FBXO42
1	137300000	137400000	1	137385523	137385526	+	ENSGALG00000029145	UCK1
1	137400000	137500000	1	137410866	137411152	+	ENSGALG00000016826	LIFR
1	137400000	137500000	1	137439550	137439553	+	ENSGALG00000046372	SZRD1
1	137400000	137500000	1	137458313	137458316	+	ENSGALG00000016828	ABCB9
1	137400000	137500000	1	137487512	137488391	-	ENSGALG00000037697	EMC3
1	137500000	137600000	1	137511431	137511434	-	ENSGALG00000016830	MYO18A
1	137500000	137600000	1	137546377	137546412	+	ENSGALG00000016831
1	137500000	137600000	1	137560702	137560705	-	ENSGALG00000016832	VPS37B
1	137500000	137600000	1	137579844	137580610	-	ENSGALG00000026677	ADAM19
1	137500000	137600000	1	137595068	137595270	-	ENSGALG00000016833	NECAP2
1	137700000	137800000	1	137701950	137702071	-	ENSGALG00000016834	OSMR
1	137700000	137800000	1	137769209	137769212	-	ENSGALG00000041644	PLCG1
1	137900000	138000000	1	137919369	137919372	+	ENSGALG00000016836
1	138200000	138300000	1	138204294	138204370	+	ENSGALG00000016837	POMT1
1	138600000	138700000	1	138649357	138649360	-	ENSGALG00000026287	MREG
1	138700000	138800000	1	138793509	138794854	-	ENSGALG00000036798	RORA
1	138900000	139000000	1	138904302	138904352	+	ENSGALG00000016843	KIAA0100
1	139000000	139100000	1	139058850	139058853	-	ENSGALG00000016844	NKD1
1	139100000	139200000	1	139117437	139117497	+	ENSGALG00000016845	SIN3B
1	139100000	139200000	1	139118028	139118070	+	ENSGALG00000042644	ATP13A2
1	139100000	139200000	1	139172505	139172508	-	ENSGALG00000016847	RICTOR
1	139200000	139300000	1	139209680	139209825	+	ENSGALG00000016849	TMEM38A
1	139200000	139300000	1	139241470	139242645	-	ENSGALG00000030125	SUN1
1	139300000	139400000	1	139355133	139355136	+	ENSGALG00000031009	FAM78A
1	141000000	141100000	1	141032140	141032397	+	ENSGALG00000016855	FYB
1	141000000	141100000	1	141049588	141049591	+	ENSGALG00000029175	SLC35E1
1	142700000	142800000	1	142734629	142734632	-	ENSGALG00000016859	DENR
1	142700000	142800000	1	142756383	142756386	-	ENSGALG00000016860	GET4
1	142700000	142800000	1	142772650	142773576	-	ENSGALG00000016861	USP4
1	142700000	142800000	1	142793487	142793490	+	ENSGALG00000016862	PABPC4
1	142800000	142900000	1	142805639	142805810	-	ENSGALG00000016863	DAB2
1	142800000	142900000	1	142843910	142843913	+	ENSGALG00000016864	PRKG1
1	142800000	142900000	1	142848689	142848692	-	ENSGALG00000016865	RHOA
1	143900000	144000000	1	143900854	143900970	+	ENSGALG00000016870	GPN3
1	143900000	144000000	1	143950956	143951223	+	ENSGALG00000022758	UBE2F
1	143900000	144000000	1	143981589	143981859	-	ENSGALG00000016872	DKK1
1	144200000	144300000	1	144281220	144281223	-	ENSGALG00000041083	RPN2
1	144200000	144300000	1	144294838	144294841	+	ENSGALG00000034197	NT5C1A
1	144400000	144500000	1	144485157	144485160	-	ENSGALG00000016878	CYFIP2
1	144500000	144600000	1	144542278	144542320	+	ENSGALG00000022751	ADAP1
1	144500000	144600000	1	144542868	144542871	-	ENSGALG00000043947	ARPC3
1	144500000	144600000	1	144548506	144549410	-	ENSGALG00000016880	RAMP1
1	144500000	144600000	1	144596843	144596846	+	ENSGALG00000016881	CHERP
1	144600000	144700000	1	144625391	144625464	+	ENSGALG00000022750	ANAPC7
1	144600000	144700000	1	144675220	144675223	+	ENSGALG00000016883	HPCAL4
1	144800000	144900000	1	144807714	144807785	+	ENSGALG00000016884	TEX264
1	144800000	144900000	1	144843744	144843877	+	ENSGALG00000016885	CACNA1E
1	144900000	145000000	1	144902424	144903818	-	ENSGALG00000016886
1	145100000	145200000	1	145124527	145124530	-	ENSGALG00000031299	ADCY7
1	145100000	145200000	1	145134796	145134799	-	ENSGALG00000032430
1	145300000	145400000	1	145317518	145317832	-	ENSGALG00000016889	GRM2
1	145300000	145400000	1	145335207	145338055	-	ENSGALG00000016890
1	145900000	146000000	1	145901854	145901946	+	ENSGALG00000016893	GHRH
1	145900000	146000000	1	145953207	145956705	-	ENSGALG00000016894	MKNK2
1	145900000	146000000	1	145998779	145998782	+	ENSGALG00000016895	TRIT1
1	146000000	146100000	1	146034758	146035024	-	ENSGALG00000019114	IFT81
1	146400000	146500000	1	146418876	146418879	+	ENSGALG00000035157	SRC
1	146400000	146500000	1	146440388	146440391	-	ENSGALG00000016897	KRT222
1	146400000	146500000	1	146462127	146462139	+	ENSGALG00000016898	MID2
1	146400000	146500000	1	146485482	146485667	+	ENSGALG00000016899	HERC4
1	152600000	152700000	1	152670025	152670108	+	ENSGALG00000016906
1	153000000	153100000	1	153028625	153028627	-	ENSGALG00000016909	P2RX7
1	153100000	153200000	1	153111617	153111620	+	ENSGALG00000016910	FIBCD1
1	154200000	154300000	1	154217225	154217228	+	ENSGALG00000016915	ABL1
1	154400000	154500000	1	154444260	154444263	+	ENSGALG00000045204	PIN4
1	154400000	154500000	1	154459229	154459828	-	ENSGALG00000016917	MFSD2A
1	154400000	154500000	1	154473446	154473551	+	ENSGALG00000016918	STX10
1	154400000	154500000	1	154478653	154479793	-	ENSGALG00000016919	ERCC6L
1	154500000	154600000	1	154519039	154519064	+	ENSGALG00000042685	SMARCE1
1	154500000	154600000	1	154526416	154526419	+	ENSGALG00000033816
1	154800000	154900000	1	154868241	154868244	-	ENSGALG00000016920	SGCD
1	155000000	155100000	1	155002604	155003414	-	ENSGALG00000016921	ZNF423
1	155000000	155100000	1	155063077	155063093	+	ENSGALG00000016922	XPR1
1	155100000	155200000	1	155120416	155120419	+	ENSGALG00000016925	PRDM12
1	155600000	155700000	1	155608715	155609032	+	ENSGALG00000016926	RAB17
1	156000000	156100000	1	156077320	156077323	-	ENSGALG00000016927	P2RX4
1	156100000	156200000	1	156114179	156114182	-	ENSGALG00000016929	MLPH
1	156200000	156300000	1	156229892	156229895	+	ENSGALG00000016930	N4BP1
1	156200000	156300000	1	156259759	156261065	-	ENSGALG00000016931	PIGT
1	156200000	156300000	1	156279565	156279568	+	ENSGALG00000016932	CACNG5
1	162200000	162300000	1	162213612	162213738	-	ENSGALG00000016936	CALR3
1	162300000	162400000	1	162382842	162382845	+	ENSGALG00000016937	SIAH1
1	165700000	165800000	1	165707165	165707218	+	ENSGALG00000016945	MRPL22
1	165700000	165800000	1	165723568	165724005	-	ENSGALG00000016946	OCRL
1	165700000	165800000	1	165748040	165749107	-	ENSGALG00000016947	DBNDD2
1	165800000	165900000	1	165835025	165835076	+	ENSGALG00000016949	TOP2A
1	165800000	165900000	1	165861599	165861693	-	ENSGALG00000016951	COL6A3
1	165800000	165900000	1	165879821	165879824	+	ENSGALG00000040808	LHX4-AS1
1	165900000	166000000	1	165931247	165931250	+	ENSGALG00000032808	MYPN
1	165900000	166000000	1	165953710	165953713	+	ENSGALG00000016954	LHX3
1	165900000	166000000	1	165990946	165990949	-	ENSGALG00000016955	SYS1
1	166200000	166300000	1	166202222	166202225	+	ENSGALG00000016959	ATOH7
1	166300000	166400000	1	166395610	166395658	+	ENSGALG00000022739	SDC4
1	166700000	166800000	1	166707325	166707444	-	ENSGALG00000016964	QSOX1
1	166700000	166800000	1	166719750	166719798	+	ENSGALG00000016965	PBLD
1	166700000	166800000	1	166777107	166777888	-	ENSGALG00000016967	PPT1
1	167100000	167200000	1	167167012	167167015	-	ENSGALG00000016968	GEMIN5
1	167100000	167200000	1	167167415	167168127	+	ENSGALG00000016969	KLF2
1	167400000	167500000	1	167406457	167407556	-	ENSGALG00000016971	FUBP3
1	167500000	167600000	1	167591955	167593343	-	ENSGALG00000016972	LONP2
1	167600000	167700000	1	167616593	167616623	+	ENSGALG00000031567	HNRNPH3
1	167600000	167700000	1	167654674	167654700	+	ENSGALG00000016974	ALAS2
1	167600000	167700000	1	167683339	167683802	-	ENSGALG00000016975	CNOT8
1	167700000	167800000	1	167750775	167751288	-	ENSGALG00000028872	RBPJL
1	167700000	167800000	1	167767112	167767416	+	ENSGALG00000016979	CEP350
1	167700000	167800000	1	167776862	167776865	+	ENSGALG00000016980	PRMT3
1	167800000	167900000	1	167810539	167810542	-	ENSGALG00000044573	DBX1
1	167800000	167900000	1	167851111	167851231	+	ENSGALG00000016981	RPL23A
1	167800000	167900000	1	167883110	167883314	-	ENSGALG00000026849	EMC1
1	167900000	168000000	1	167943515	167943518	-	ENSGALG00000016984	FAXDC2
1	167900000	168000000	1	167990705	167990775	-	ENSGALG00000016985	TLCD1
1	168000000	168100000	1	168016256	168017566	-	ENSGALG00000016986	BCORL1
1	168000000	168100000	1	168077590	168077593	+	ENSGALG00000029314	TWF2
1	168000000	168100000	1	168099690	168099693	-	ENSGALG00000016988	NEK8
1	168100000	168200000	1	168186411	168186414	+	ENSGALG00000016990	IQCA1
1	168600000	168700000	1	168640854	168640857	-	ENSGALG00000016993	PITHD1
1	168600000	168700000	1	168671610	168671613	+	ENSGALG00000016994	TRAF4
1	168600000	168700000	1	168675481	168676050	-	ENSGALG00000016995
1	168700000	168800000	1	168710779	168710934	+	ENSGALG00000016996	MRTO4
1	168700000	168800000	1	168747565	168747642	+	ENSGALG00000016997	ERAL1
1	168700000	168800000	1	168798623	168798942	-	ENSGALG00000016998	NAV2
1	168800000	168900000	1	168836185	168836643	-	ENSGALG00000017000	LYPLA2
1	168900000	169000000	1	168999956	169000096	+	ENSGALG00000017002	AIFM1
1	169100000	169200000	1	169114262	169114306	+	ENSGALG00000017003	PHKB
1	169100000	169200000	1	169134670	169134673	+	ENSGALG00000017004	AKR7L
1	169100000	169200000	1	169147468	169147878	-	ENSGALG00000017005	DHRS13
1	169200000	169300000	1	169208518	169208521	+	ENSGALG00000017006	TOR1AIP2
1	169200000	169300000	1	169234750	169234873	+	ENSGALG00000019094	GLYCTK
1	169200000	169300000	1	169247082	169248026	-	ENSGALG00000017008	MARS2
1	169200000	169300000	1	169272624	169272964	+	ENSGALG00000022733	MATN4
1	169200000	169300000	1	169281117	169281120	-	ENSGALG00000017009	GALNT10
1	169300000	169400000	1	169356152	169357291	-	ENSGALG00000017010	CAPZB
1	169300000	169400000	1	169372227	169372259	+	ENSGALG00000017011	CRYBA1
1	169300000	169400000	1	169378599	169378673	+	ENSGALG00000017012	DNA2
1	169800000	169900000	1	169825217	169825220	-	ENSGALG00000017014	MINOS1
1	169900000	170000000	1	169902417	169902539	+	ENSGALG00000017015	MFAP3
1	169900000	170000000	1	169944439	169944442	-	ENSGALG00000035652	NUFIP2
1	169900000	170000000	1	169989918	169989921	-	ENSGALG00000030649	CSRP3
1	170100000	170200000	1	170103700	170103794	-	ENSGALG00000017018	AGAP1
1	170100000	170200000	1	170157888	170158007	+	ENSGALG00000017019	GALE
1	170200000	170300000	1	170260134	170260210	-	ENSGALG00000040321	ITFG1
1	170300000	170400000	1	170322065	170322068	-	ENSGALG00000017021	GPR107
1	170300000	170400000	1	170363875	170363890	+	ENSGALG00000017022	C7orf50
1	170300000	170400000	1	170371769	170371772	-	ENSGALG00000017023	HMGCL
1	170300000	170400000	1	170393900	170393992	-	ENSGALG00000017024	GPR146
1	170400000	170500000	1	170406830	170407456	-	ENSGALG00000017025	SLC25A14
1	170400000	170500000	1	170416090	170416093	+	ENSGALG00000017026	GPER1
1	170400000	170500000	1	170470173	170470176	-	ENSGALG00000044025	SLC25A16
1	170400000	170500000	1	170470416	170470419	+	ENSGALG00000028083	HTR6
1	170400000	170500000	1	170476438	170476441	-	ENSGALG00000017029	FAM114A2
1	170400000	170500000	1	170492648	170492688	+	ENSGALG00000017031	GPR119
1	170500000	170600000	1	170511178	170512941	-	ENSGALG00000017032	MICALL2
1	170500000	170600000	1	170531402	170531438	+	ENSGALG00000017033	NETO2
1	170500000	170600000	1	170581376	170581378	+	ENSGALG00000017034	KCNS1
1	170800000	170900000	1	170890093	170890634	-	ENSGALG00000017035
1	170900000	171000000	1	170960520	170960689	+	ENSGALG00000017036	ENOX2
1	171100000	171200000	1	171199226	171199229	+	ENSGALG00000045605	TMCO4
1	171200000	171300000	1	171228295	171228687	-	ENSGALG00000017037	TAOK1
1	171200000	171300000	1	171237603	171237606	+	ENSGALG00000017038	ZDHHC13
1	171200000	171300000	1	171260974	171260977	+	ENSGALG00000017039	FNBP1
1	171200000	171300000	1	171268902	171271650	-	ENSGALG00000017040	TBX22
1	171300000	171400000	1	171352432	171352435	-	ENSGALG00000033671	STK4
1	172200000	172300000	1	172275787	172275863	+	ENSGALG00000017047	INTS1
1	172300000	172400000	1	172309302	172309392	-	ENSGALG00000017048	DHCR7
1	172300000	172400000	1	172318484	172318538	+	ENSGALG00000017049	ITM2A
1	172300000	172400000	1	172377066	172377068	+	ENSGALG00000017050	CCAR1
1	173800000	173900000	1	173886193	173888049	-	ENSGALG00000017064
1	174100000	174200000	1	174109555	174109558	+	ENSGALG00000042339	GPR174
1	174200000	174300000	1	174213995	174213998	+	ENSGALG00000017065	FUCA1
1	174200000	174300000	1	174247035	174247038	-	ENSGALG00000017068
1	174300000	174400000	1	174394077	174394920	-	ENSGALG00000017070	DNAJA2
1	174500000	174600000	1	174502626	174502707	+	ENSGALG00000017071	TRPM8
1	174500000	174600000	1	174548151	174548170	+	ENSGALG00000017072	CNR2
1	174500000	174600000	1	174560559	174560654	-	ENSGALG00000017073	LPAR4
1	174500000	174600000	1	174599431	174599434	+	ENSGALG00000034265	PNRC2
1	174600000	174700000	1	174603424	174603427	-	ENSGALG00000017075	PABPC1L
1	175000000	175100000	1	175014604	175014703	+	ENSGALG00000017077
1	175000000	175100000	1	175088271	175088955	-	ENSGALG00000026781	CYSLTR1
1	175100000	175200000	1	175101505	175103010	-	ENSGALG00000017079	SRSF10
1	175100000	175200000	1	175162512	175162569	+	ENSGALG00000042875	SH3BP4
1	175200000	175300000	1	175241249	175241309	+	ENSGALG00000017083	LBFABP
1	175300000	175400000	1	175340868	175340989	+	ENSGALG00000017084	YWHAB
1	175400000	175500000	1	175461083	175461086	+	ENSGALG00000017085	DDX21
1	175400000	175500000	1	175487150	175487611	-	ENSGALG00000042570	RIMS4
1	175900000	176000000	1	175902766	175903057	+	ENSGALG00000017091	C9orf78
1	175900000	176000000	1	175945882	175945885	-	ENSGALG00000017092	NADSYN1
1	176000000	176100000	1	176034739	176034767	+	ENSGALG00000035726	WISP2
1	176000000	176100000	1	176067482	176067716	+	ENSGALG00000034983	MYOM3
1	176000000	176100000	1	176082149	176082152	-	ENSGALG00000038454	KIF1BP
1	176100000	176200000	1	176114993	176114996	-	ENSGALG00000029779	G3BP1
1	176100000	176200000	1	176152367	176153455	-	ENSGALG00000039958	SLC16A6
1	176200000	176300000	1	176202963	176202966	+	ENSGALG00000017096	NPHS2
1	176200000	176300000	1	176223350	176223353	+	ENSGALG00000038864	TOR1A
1	176200000	176300000	1	176273689	176273721	+	ENSGALG00000017097	VPS51
1	176200000	176300000	1	176279364	176279480	-	ENSGALG00000017098	SRGN
1	176300000	176400000	1	176331604	176331607	-	ENSGALG00000017099
1	176300000	176400000	1	176337050	176338043	-	ENSGALG00000027035	ADA
1	176300000	176400000	1	176357321	176357324	+	ENSGALG00000034708	RNF111
1	176600000	176700000	1	176641566	176641569	-	ENSGALG00000017104	BET1L
1	176900000	177000000	1	176906439	176906623	+	ENSGALG00000017106	AXDND1
1	177000000	177100000	1	177058129	177059766	-	ENSGALG00000043035	VPS26A
1	177000000	177100000	1	177067381	177069218	-	ENSGALG00000017111	ATOX1
1	177400000	177500000	1	177401884	177402064	+	ENSGALG00000034674	ANAPC5
1	177400000	177500000	1	177419087	177419090	+	ENSGALG00000017117
1	177400000	177500000	1	177430968	177431026	+	ENSGALG00000017118	SPARC
1	177500000	177600000	1	177513345	177513360	-	ENSGALG00000017119	NSRP1
1	177600000	177700000	1	177637906	177637923	+	ENSGALG00000017120	TAF9B
1	177600000	177700000	1	177675862	177676271	-	ENSGALG00000017122	MAFK
1	178400000	178500000	1	178405985	178406089	-	ENSGALG00000025748	RNF34
1	178400000	178500000	1	178436418	178436421	+	ENSGALG00000017125	RIC8A
1	178500000	178600000	1	178578858	178578926	+	ENSGALG00000017126	SLTM
1	178600000	178700000	1	178624377	178625682	-	ENSGALG00000039783	ARSG
1	178600000	178700000	1	178626442	178626562	+	ENSGALG00000017128	KIF4A
1	178600000	178700000	1	178642159	178642499	-	ENSGALG00000017129	SUPV3L1
1	178600000	178700000	1	178671357	178671474	+	ENSGALG00000031225	PDZD11
1	178700000	178800000	1	178738997	178739154	+	ENSGALG00000017132	TMEM184A
1	178800000	178900000	1	178817122	178817184	+	ENSGALG00000017133	PSMG3
1	178800000	178900000	1	178832449	178832452	-	ENSGALG00000040007	MINDY2
1	178800000	178900000	1	178843212	178843355	-	ENSGALG00000043412	SOAT1
1	178800000	178900000	1	178857675	178857678	-	ENSGALG00000017134	ADAM10
1	178800000	178900000	1	178883374	178883468	+	ENSGALG00000017135	WIPI1
1	178900000	179000000	1	178964000	178964176	+	ENSGALG00000017136	TOR3A
1	178900000	179000000	1	178991000	178991003	+	ENSGALG00000022720	SERINC3
1	179000000	179100000	1	179008068	179008071	+	ENSGALG00000017137	IL22RA1
1	179000000	179100000	1	179051033	179051036	-	ENSGALG00000017139	HK1
1	179100000	179200000	1	179104455	179106717	-	ENSGALG00000043421	KDM2B
1	179100000	179200000	1	179181001	179181124	+	ENSGALG00000017142	FAM20B
1	179200000	179300000	1	179244426	179245723	-	ENSGALG00000017145	USP40
1	179200000	179300000	1	179264247	179264567	-	ENSGALG00000034473
1	179300000	179400000	1	179310483	179310486	+	ENSGALG00000017148	PGGHG
1	179300000	179400000	1	179330678	179330681	-	ENSGALG00000045414	TRAF3IP1
1	179500000	179600000	1	179517181	179517184	+	ENSGALG00000017150	PRKAR1A
1	179500000	179600000	1	179596039	179598151	-	ENSGALG00000026507	IFITM5
1	179600000	179700000	1	179631234	179631421	+	ENSGALG00000017153	ORAI1
1	179600000	179700000	1	179682112	179682115	-	ENSGALG00000017154	IFITM1
1	180100000	180200000	1	180135196	180135653	-	ENSGALG00000017156	TTPAL
1	180300000	180400000	1	180300304	180300472	-	ENSGALG00000017159	SLC6A4
1	180300000	180400000	1	180348468	180348471	+	ENSGALG00000017162	MORN3
1	180300000	180400000	1	180368163	180368429	-	ENSGALG00000017163	TACR2
1	180300000	180400000	1	180387460	180387463	-	ENSGALG00000017165	B4GALNT4
1	180400000	180500000	1	180427570	180427573	-	ENSGALG00000017166	ARR3
1	180400000	180500000	1	180456040	180456043	+	ENSGALG00000017167	TMEM120B
1	180500000	180600000	1	180517077	180517160	+	ENSGALG00000017168	SNX8
1	180500000	180600000	1	180536283	180536286	-	ENSGALG00000017169	TSPAN15
1	180500000	180600000	1	180575074	180575077	+	ENSGALG00000017170	BLMH
1	180600000	180700000	1	180655550	180655553	+	ENSGALG00000017171	PKP3
1	181100000	181200000	1	181108996	181108999	-	ENSGALG00000027981	TMIGD1
1	181100000	181200000	1	181143370	181143373	+	ENSGALG00000028658	SIGIRR
1	181100000	181200000	1	181151860	181151897	+	ENSGALG00000017177	ASB1
1	181100000	181200000	1	181192417	181193378	-	ENSGALG00000038995	RALGPS2
1	181900000	182000000	1	181945829	181946222	+	ENSGALG00000017179	TWIST2
1	182600000	182700000	1	182611333	182611390	+	ENSGALG00000017185	CHST12
1	182600000	182700000	1	182634265	182635626	-	ENSGALG00000017186	GRIFIN
1	182600000	182700000	1	182684535	182684566	-	ENSGALG00000038154	ANO9
1	182700000	182800000	1	182765819	182766033	-	ENSGALG00000017189	HNF4A
1	182800000	182900000	1	182813466	182813469	-	ENSGALG00000017190	COL13A1
1	182800000	182900000	1	182851317	182851448	+	ENSGALG00000017191	HDAC4
1	184900000	185000000	1	184977118	184977148	+	ENSGALG00000013489	ANGPTL1
1	184900000	185000000	1	184996597	184996672	+	ENSGALG00000017199	CGNL1
1	185200000	185300000	1	185245429	185245535	+	ENSGALG00000017200	CPD
1	185200000	185300000	1	185292874	185293846	-	ENSGALG00000017201	DNAH1
1	185300000	185400000	1	185306859	185307013	+	ENSGALG00000017202	PTDSS2
1	185400000	185500000	1	185466217	185466220	+	ENSGALG00000017204	NDUFA10
1	185500000	185600000	1	185517113	185517116	-	ENSGALG00000017205	TCF12
1	185500000	185600000	1	185537306	185537459	+	ENSGALG00000017207	SYT12
1	185500000	185600000	1	185571023	185571026	-	ENSGALG00000017208	GDAP1L1
1	185600000	185700000	1	185674160	185674163	-	ENSGALG00000022718	TTYH3
1	185600000	185700000	1	185689013	185689506	-	ENSGALG00000017210
1	185600000	185700000	1	185692021	185692024	+	ENSGALG00000017211	NUDT13
1	185700000	185800000	1	185714668	185714681	+	ENSGALG00000017212	FAT2
1	185700000	185800000	1	185732434	185732437	-	ENSGALG00000039751	OSER1
1	185700000	185800000	1	185755775	185755778	-	ENSGALG00000043027	AHR1B
1	185700000	185800000	1	185798253	185798356	+	ENSGALG00000028629	RASAL2
1	185800000	185900000	1	185817894	185817897	+	ENSGALG00000017216	SETD1B
1	185800000	185900000	1	185839638	185839641	+	ENSGALG00000017217	P4HA1
1	185800000	185900000	1	185847131	185848273	-	ENSGALG00000017218	GOSR1
1	185800000	185900000	1	185861461	185861681	-	ENSGALG00000017219	IGHMBP2
1	185800000	185900000	1	185871723	185871726	+	ENSGALG00000017220
1	185800000	185900000	1	185882687	185882690	-	ENSGALG00000040433	PLA2G12B
1	185900000	186000000	1	185946395	185946453	+	ENSGALG00000026639	MYLK3
1	185900000	186000000	1	185963096	185963099	-	ENSGALG00000044263	INPPL1
1	187600000	187700000	1	187635760	187635963	+	ENSGALG00000035461
1	187600000	187700000	1	187658852	187658855	-	ENSGALG00000017234	ORC6
1	188600000	188700000	1	188602325	188602328	-	ENSGALG00000017241	HPD
1	188600000	188700000	1	188606332	188606335	-	ENSGALG00000032233	OIT3
1	188600000	188700000	1	188689751	188690612	-	ENSGALG00000041546	P2RY4
1	188700000	188800000	1	188780366	188780675	+	ENSGALG00000017242	NEDD4
1	188800000	188900000	1	188867452	188867455	-	ENSGALG00000017244
1	188900000	189000000	1	188917282	188917285	+	ENSGALG00000017246	WDR41
1	189000000	189100000	1	189045538	189046119	-	ENSGALG00000046082	PSMD9
1	189000000	189100000	1	189067271	189067274	-	ENSGALG00000037521	TBCA
1	189000000	189100000	1	189094839	189094855	+	ENSGALG00000000071	MCU
1	189100000	189200000	1	189111244	189112088	-	ENSGALG00000017248	ANXA6
1	189100000	189200000	1	189174544	189174547	+	ENSGALG00000017249
1	189200000	189300000	1	189208360	189208482	+	ENSGALG00000017250
1	189200000	189300000	1	189212789	189214173	-	ENSGALG00000037072	MRPL21
1	190300000	190400000	1	190311706	190311737	+	ENSGALG00000014066	MCM3AP
1	190300000	190400000	1	190323785	190323788	-	ENSGALG00000039605	ABR
1	190300000	190400000	1	190326654	190326657	-	ENSGALG00000037520	WDR66
1	190300000	190400000	1	190342869	190342872	-	ENSGALG00000032681	BAP1
1	190300000	190400000	1	190389806	190389809	+	ENSGALG00000013247	AWAT1
1	190400000	190500000	1	190435634	190435637	-	ENSGALG00000039037	GNA12
1	190500000	190600000	1	190535897	190535922	+	ENSGALG00000014060	MICU1
1	190500000	190600000	1	190558494	190558497	-	ENSGALG00000045283	VPS35
1	190500000	190600000	1	190562765	190562922	-	ENSGALG00000001823	ASB6
1	192600000	192700000	1	192670707	192670772	+	ENSGALG00000017262	BCL7A
1	192900000	193000000	1	192901692	192902085	-	ENSGALG00000035007	TIMM22
1	192900000	193000000	1	192907825	192907828	+	ENSGALG00000017268	AP3B1
1	192900000	193000000	1	192915379	192915414	+	ENSGALG00000019042
1	192900000	193000000	1	192926252	192926345	+	ENSGALG00000029172	MLXIP
1	192900000	193000000	1	192935660	192935663	+	ENSGALG00000042944	SPECC1
1	192900000	193000000	1	192940016	192940048	+	ENSGALG00000035803	WNT11B
1	192900000	193000000	1	192948174	192948312	+	ENSGALG00000017266	ANAPC16
1	192900000	193000000	1	192954503	192954506	+	ENSGALG00000000091
1	192900000	193000000	1	192989903	192990741	-	ENSGALG00000041949	SLC39A11
1	192900000	193000000	1	192997840	192997855	+	ENSGALG00000039068	TTC19
1	193000000	193100000	1	193059178	193059231	+	ENSGALG00000008574	SSTR2
1	193000000	193100000	1	193072453	193072771	-	ENSGALG00000031734	SEC16B
1	193100000	193200000	1	193148136	193148199	+	ENSGALG00000000681	SCAMP1
1	193100000	193200000	1	193197286	193197312	+	ENSGALG00000000690
1	193300000	193400000	1	193324497	193324500	-	ENSGALG00000040478	SAR1A
1	193300000	193400000	1	193390264	193390674	-	ENSGALG00000000755	CYP3A4
1	193400000	193500000	1	193483507	193484877	-	ENSGALG00000000761	LHFPL2
1	193500000	193600000	1	193584081	193584084	+	ENSGALG00000000808	ARSB
1	193600000	193700000	1	193661420	193661423	+	ENSGALG00000000818
1	193700000	193800000	1	193751651	193751654	-	ENSGALG00000000830
1	193700000	193800000	1	193796219	193796222	+	ENSGALG00000000838	PPA1
1	193900000	194000000	1	193938734	193938843	+	ENSGALG00000000839	SHCBP1
1	194100000	194200000	1	194108534	194108836	-	ENSGALG00000000845
1	194100000	194200000	1	194197428	194197727	-	ENSGALG00000006443	NPFFR1
1	194100000	194200000	1	194199908	194199911	-	ENSGALG00000044259	CYP3A5
1	194200000	194300000	1	194201564	194201567	-	ENSGALG00000027166	USP34
1	194200000	194300000	1	194205315	194205318	+	ENSGALG00000028988	FOXK1
1	194200000	194300000	1	194206705	194206708	+	ENSGALG00000045341	PALD1
1	194200000	194300000	1	194211171	194211174	+	ENSGALG00000000871	CLIP1
1	194200000	194300000	1	194214929	194214932	-	ENSGALG00000000868	TP53RK
1	194200000	194300000	1	194226589	194226621	+	ENSGALG00000017493	PLEKHF1
1	194200000	194300000	1	194229469	194229681	-	ENSGALG00000001258
1	194200000	194300000	1	194248182	194248185	-	ENSGALG00000035720	SEMA3G
1	194200000	194300000	1	194255738	194255845	+	ENSGALG00000035375	NCOR1
1	194200000	194300000	1	194257666	194257932	-	ENSGALG00000032499	C11H19orf12
1	194200000	194300000	1	194262381	194262382	-	ENSGALG00000017333	AHSA2P
1	194300000	194400000	1	194348212	194348309	+	ENSGALG00000017334	ZCCHC8
1	194300000	194400000	1	194374561	194374769	+	ENSGALG00000035308
1	194300000	194400000	1	194375294	194375369	+	ENSGALG00000029731	DMGDH
1	194300000	194400000	1	194376123	194376126	+	ENSGALG00000046371
1	194300000	194400000	1	194378827	194379331	-	ENSGALG00000031642	RSRC2
1	194300000	194400000	1	194386025	194386155	+	ENSGALG00000017336	CCNE1
1	194400000	194500000	1	194412626	194412629	-	ENSGALG00000042572
1	194400000	194500000	1	194413987	194413990	+	ENSGALG00000037839	TNIP1
1	194400000	194500000	1	194432358	194432361	+	ENSGALG00000034004	SLC2A10
1	194400000	194500000	1	194439298	194439413	+	ENSGALG00000022586	COP1
1	194400000	194500000	1	194444273	194444276	+	ENSGALG00000046164	KIF19
1	194400000	194500000	1	194449529	194449532	-	ENSGALG00000036106
1	194400000	194500000	1	194457114	194457134	-	ENSGALG00000039837	RADIL
1	194400000	194500000	1	194460895	194461058	-	ENSGALG00000022704	CCDC137
1	194400000	194500000	1	194465095	194465512	+	ENSGALG00000003416	EYA2
1	194400000	194500000	1	194478142	194478251	-	ENSGALG00000017299	UBB
1	194400000	194500000	1	194497982	194497985	+	ENSGALG00000017341	PDE6G
1	194500000	194600000	1	194506120	194506123	+	ENSGALG00000044425	KNTC1
1	194500000	194600000	1	194512583	194512586	+	ENSGALG00000017342	PARP3
1	194500000	194600000	1	194532763	194533103	-	ENSGALG00000017343
1	194500000	194600000	1	194562709	194562754	+	ENSGALG00000017347	TRPV2
1	194500000	194600000	1	194567560	194567612	+	ENSGALG00000028273	GPX3
1	194500000	194600000	1	194583673	194583676	+	ENSGALG00000030885	TSPAN10
1	194500000	194600000	1	194589742	194589745	-	ENSGALG00000030474	TNR
1	194500000	194600000	1	194599547	194599550	-	ENSGALG00000045274	VPS29
1	194600000	194700000	1	194611459	194611462	-	ENSGALG00000045637	MMD2
1	194600000	194700000	1	194618170	194618173	-	ENSGALG00000043980	DCTN4
1	194600000	194700000	1	194624670	194624673	-	ENSGALG00000044591	TNN
1	194600000	194700000	1	194629589	194629592	-	ENSGALG00000031533	ZMYND8
1	194600000	194700000	1	194646691	194646694	-	ENSGALG00000045365	PPTC7
1	194600000	194700000	1	194659668	194659671	+	ENSGALG00000019030	SGPL1
1	194600000	194700000	1	194664784	194664787	+	ENSGALG00000029040	CACYBP
1	194600000	194700000	1	194676692	194677709	-	ENSGALG00000017350	RBM22
1	194600000	194700000	1	194699603	194699606	+	ENSGALG00000027982	WIPI2
1	194700000	194800000	1	194707919	194708404	-	ENSGALG00000041762	HVCN1
1	194700000	194800000	1	194763292	194763295	+	ENSGALG00000026995	UNC5B
1	194700000	194800000	1	194766324	194766795	-	ENSGALG00000027762	NCOA3
1	194700000	194800000	1	194781077	194781167	+	ENSGALG00000040018	PPP1CC
1	194800000	194900000	1	194820511	194820576	+	ENSGALG00000022702	LRRC8A
1	194800000	194900000	1	194827742	194827745	+	ENSGALG00000045638	RABGAP1L
1	194800000	194900000	1	194829627	194829630	-	ENSGALG00000039655	NDST1
1	194800000	194900000	1	194845634	194845737	+	ENSGALG00000039054	MYL2
1	194800000	194900000	1	194847839	194847842	-	ENSGALG00000039972	NPLOC4
1	194800000	194900000	1	194848539	194848542	-	ENSGALG00000046518	RC3H1
1	194800000	194900000	1	194871426	194871526	+	ENSGALG00000032614	RPS14
1	194800000	194900000	1	194877498	194877501	-	ENSGALG00000040418	SERPINC1
1	194900000	195000000	1	194907003	194907006	-	ENSGALG00000014170	CD74
1	194900000	195000000	1	194932739	194932742	+	ENSGALG00000007441	ZBTB37
1	195000000	195100000	1	195007140	195007143	-	ENSGALG00000017332	CUX2
1	195000000	195100000	1	195020602	195020605	-	ENSGALG00000034967
1	195200000	195300000	1	195208569	195208673	+	ENSGALG00000011214
1	195200000	195300000	1	195218044	195218450	-	ENSGALG00000017330	SH2B3
1	195200000	195300000	1	195242083	195242086	-	ENSGALG00000017329	FBXL18
1	195300000	195400000	1	195388850	195388853	+	ENSGALG00000042317	P2RX5
1	195400000	195500000	1	195414701	195414736	+	ENSGALG00000017327	NPL
1	195400000	195500000	1	195423604	195423607	+	ENSGALG00000017326	TAX1BP3
1	195400000	195500000	1	195466967	195467744	-	ENSGALG00000037080	LAMC1
1	195400000	195500000	1	195485343	195485496	-	ENSGALG00000017323	SPOUT1
1	195500000	195600000	1	195550880	195550883	+	ENSGALG00000044739	ATXN2
1	195600000	195700000	1	195625876	195625879	-	ENSGALG00000044348
1	195600000	195700000	1	195634900	195634959	+	ENSGALG00000017321	CTNS
1	195600000	195700000	1	195646632	195646925	-	ENSGALG00000017320	RNF216
1	195700000	195800000	1	195715218	195715292	+	ENSGALG00000017319
1	195700000	195800000	1	195726666	195726682	+	ENSGALG00000017318	NMNAT2
1	195700000	195800000	1	195741785	195741801	+	ENSGALG00000017317	TBC1D13
1	195700000	195800000	1	195746080	195746436	-	ENSGALG00000017316	TRPV1
1	195700000	195800000	1	195778482	195778485	-	ENSGALG00000017314	BRAP
1	195800000	195900000	1	195812390	195812487	+	ENSGALG00000017312
1	195800000	195900000	1	195843386	195843595	-	ENSGALG00000042030	SMURF1
1	195800000	195900000	1	195852601	195853036	-	ENSGALG00000028960	ZER1
1	195800000	195900000	1	195856794	195856805	-	ENSGALG00000019036	TRPV3
1	195800000	195900000	1	195866500	195866503	+	ENSGALG00000017310	SHISA5
1	195800000	195900000	1	195882068	195882071	-	ENSGALG00000017309	KPNA7
1	195900000	196000000	1	195912296	195912299	+	ENSGALG00000017308	SMG7
1	195900000	196000000	1	195956743	195957376	-	ENSGALG00000017307	ASPA
1	196000000	196100000	1	196006396	196006399	+	ENSGALG00000022696	ATRIP
1	196000000	196100000	1	196014617	196014740	+	ENSGALG00000017304
1	196000000	196100000	1	196057902	196057905	-	ENSGALG00000030652	AKAP10
1	196100000	196200000	1	196123764	196123767	-	ENSGALG00000017302	TPD52L2
1	196100000	196200000	1	196180432	196180435	+	ENSGALG00000045145	IPPK
10	700000	800000	10	705756	705758	-	ENSGALG00000042358	CENPP
10	700000	800000	10	713023	713026	+	ENSGALG00000046539	PKN1
10	700000	800000	10	727055	727058	+	ENSGALG00000032971
10	700000	800000	10	735711	735714	-	ENSGALG00000044048	ARPC1A
10	700000	800000	10	742515	742518	+	ENSGALG00000045828	ECM2
10	700000	800000	10	753929	753932	+	ENSGALG00000041229	LEO1
10	700000	800000	10	759362	759365	+	ENSGALG00000039166	NCF2
10	700000	800000	10	769087	769090	-	ENSGALG00000035749	SET
10	700000	800000	10	784552	785117	-	ENSGALG00000038637	WDR34
10	800000	900000	10	806708	806801	+	ENSGALG00000030863	BUD31
10	800000	900000	10	815995	816009	-	ENSGALG00000037950	CSE1L
10	800000	900000	10	852241	852244	+	ENSGALG00000046611	TMOD3
10	800000	900000	10	865036	865039	+	ENSGALG00000039164
10	800000	900000	10	893451	893563	+	ENSGALG00000031589	CPSF4
10	900000	1000000	10	927089	927151	+	ENSGALG00000037553	SPTAN1
10	900000	1000000	10	946416	946440	+	ENSGALG00000043506
10	900000	1000000	10	955759	955762	+	ENSGALG00000035246	ASPN
10	900000	1000000	10	962785	962788	-	ENSGALG00000036511
10	900000	1000000	10	974525	974553	+	ENSGALG00000041510	ULK2
10	900000	1000000	10	992554	993343	-	ENSGALG00000031408	RGL1
10	1000000	1100000	10	1024393	1025585	-	ENSGALG00000030988
10	1000000	1100000	10	1064289	1064384	+	ENSGALG00000036288	STAU1
10	1000000	1100000	10	1075445	1076471	-	ENSGALG00000040087	GLE1
10	1100000	1200000	10	1113319	1113322	-	ENSGALG00000030672	TMOD2
10	1100000	1200000	10	1141735	1141758	+	ENSGALG00000034288	BMP15
10	1100000	1200000	10	1141800	1142429	+	ENSGALG00000030812	MAPKAPK5
10	1200000	1300000	10	1233260	1233334	+	ENSGALG00000002210	NATD1
10	1200000	1300000	10	1235255	1236073	-	ENSGALG00000002189
10	1200000	1300000	10	1248939	1248942	-	ENSGALG00000002167	TMEM11
10	1200000	1300000	10	1254939	1254988	+	ENSGALG00000002160	NOL8
10	1200000	1300000	10	1257842	1257845	+	ENSGALG00000025720	CEP89
10	1200000	1300000	10	1261675	1262023	-	ENSGALG00000002157	DHRS7B
10	1200000	1300000	10	1264585	1265893	-	ENSGALG00000002150	TMEM116
10	1200000	1300000	10	1291035	1291038	-	ENSGALG00000035202	ALDH3A2
10	1300000	1400000	10	1312986	1312989	-	ENSGALG00000002102	ODF2
10	1300000	1400000	10	1317806	1318210	-	ENSGALG00000002097	PSAP
10	1300000	1400000	10	1323000	1323015	+	ENSGALG00000002093	AIFM2
10	1300000	1400000	10	1328918	1328921	-	ENSGALG00000033618	SLC47A2
10	1400000	1500000	10	1494142	1494188	+	ENSGALG00000027050	TSEN15
10	1400000	1500000	10	1499238	1499241	-	ENSGALG00000002000	C17H9orf16
10	1500000	1600000	10	1506430	1507117	-	ENSGALG00000001992
10	1500000	1600000	10	1525569	1525572	+	ENSGALG00000001981	H2AFY2
10	1500000	1600000	10	1535608	1535635	-	ENSGALG00000031313	MPRIP
10	1500000	1600000	10	1546319	1547447	-	ENSGALG00000043828
10	1500000	1600000	10	1563314	1563534	+	ENSGALG00000001901	PHKA1
10	1600000	1700000	10	1612982	1613034	+	ENSGALG00000001798	EDEM3
10	1600000	1700000	10	1649711	1651597	-	ENSGALG00000001788	PPIF
10	1700000	1800000	10	1742726	1742798	+	ENSGALG00000001774	FAM129A
10	2100000	2200000	10	2107484	2107568	+	ENSGALG00000044207	IARS
10	2100000	2200000	10	2113804	2115255	-	ENSGALG00000001741	RHPN2
10	2100000	2200000	10	2176060	2176095	+	ENSGALG00000001729
10	2100000	2200000	10	2188133	2188136	+	ENSGALG00000001721	GEMIN4
10	2100000	2200000	10	2199546	2199680	-	ENSGALG00000001716	RPL6
10	2200000	2300000	10	2247063	2248091	-	ENSGALG00000045264	FAM57A
10	2200000	2300000	10	2257372	2257373	+	ENSGALG00000028247	PTPN11
10	2200000	2300000	10	2266015	2266018	-	ENSGALG00000044354
10	2200000	2300000	10	2269429	2269539	+	ENSGALG00000038458	RPS4X
10	2200000	2300000	10	2272784	2272787	-	ENSGALG00000044950	RBM41
10	2200000	2300000	10	2279142	2279145	-	ENSGALG00000027805	COPS3
10	2200000	2300000	10	2292952	2293449	-	ENSGALG00000001711	GPATCH1
10	2300000	2400000	10	2314176	2314605	-	ENSGALG00000014116	RPH3A
10	2300000	2400000	10	2320630	2320633	+	ENSGALG00000023859	APLNR
10	2300000	2400000	10	2324790	2324791	+	ENSGALG00000014121	NT5M
10	2300000	2400000	10	2332575	2332578	-	ENSGALG00000029296	TIMM10
10	2300000	2400000	10	2335045	2335124	+	ENSGALG00000001689	YBX1
10	2300000	2400000	10	2344373	2344409	+	ENSGALG00000032215	WSCD2
10	2300000	2400000	10	2350394	2350785	-	ENSGALG00000026446	ZMIZ1
10	2300000	2400000	10	2358673	2358676	-	ENSGALG00000031270	DNM1
10	2300000	2400000	10	2365069	2365942	+	ENSGALG00000046079	LRP3
10	2300000	2400000	10	2370951	2371055	-	ENSGALG00000001320
10	2300000	2400000	10	2375741	2375790	+	ENSGALG00000001325	FICD
10	2300000	2400000	10	2380100	2380171	+	ENSGALG00000040181	RASD1
10	2400000	2500000	10	2406128	2406326	-	ENSGALG00000001362	ISCU
10	2400000	2500000	10	2418108	2418142	-	ENSGALG00000001376	PIH1D3
10	2400000	2500000	10	2445977	2446063	+	ENSGALG00000001381	PPIH
10	2400000	2500000	10	2448879	2448984	+	ENSGALG00000001394	PEMT
10	2400000	2500000	10	2464701	2464753	+	ENSGALG00000001412
10	2400000	2500000	10	2491140	2491213	+	ENSGALG00000034982
10	2500000	2600000	10	2519525	2519711	+	ENSGALG00000001449	PPCS
10	2500000	2600000	10	2531906	2531909	-	ENSGALG00000021525	RAI1
10	2500000	2600000	10	2537061	2537408	-	ENSGALG00000029151	SLC2A1
10	2500000	2600000	10	2545700	2545703	-	ENSGALG00000045105	TMEM119
10	2500000	2600000	10	2548210	2548368	+	ENSGALG00000001470	GTSE1
10	2500000	2600000	10	2551706	2551709	+	ENSGALG00000045534	RFLNB
10	2500000	2600000	10	2559892	2559895	+	ENSGALG00000045179	CORO1C
10	2500000	2600000	10	2565043	2565070	+	ENSGALG00000001559	TOM1L2
10	2500000	2600000	10	2568307	2568399	+	ENSGALG00000001572	KCTD15
10	2500000	2600000	10	2570400	2570441	+	ENSGALG00000001586
10	2500000	2600000	10	2574727	2575217	-	ENSGALG00000001615	DRC3
10	2500000	2600000	10	2590069	2590072	-	ENSGALG00000001644
10	2600000	2700000	10	2614899	2615131	-	ENSGALG00000001664	RAB9B
10	2600000	2700000	10	2621477	2622082	-	ENSGALG00000029537	TRUB2
10	2600000	2700000	10	2630789	2630792	+	ENSGALG00000033110	OPNP
10	2600000	2700000	10	2637607	2637610	-	ENSGALG00000002678	ATPAF2
10	2600000	2700000	10	2667331	2667525	+	ENSGALG00000002708	COQ4
10	2800000	2900000	10	2892640	2895404	-	ENSGALG00000041641	SSH1
10	2900000	3000000	10	2956214	2956259	+	ENSGALG00000045293	GID4
10	2900000	3000000	10	2987919	2987922	+	ENSGALG00000002759	ATG7
10	3000000	3100000	10	3039542	3039641	+	ENSGALG00000002774	LSM14A
10	3000000	3100000	10	3074080	3074083	-	ENSGALG00000002786	GLRA4
10	3100000	3200000	10	3123799	3124463	-	ENSGALG00000039284	VGLL4
10	3100000	3200000	10	3137048	3137051	+	ENSGALG00000002883	TAMM41
10	3200000	3300000	10	3288895	3288898	-	ENSGALG00000033391	SS18L2
10	3300000	3400000	10	3302352	3302495	+	ENSGALG00000002925	GLA
10	3300000	3400000	10	3328394	3328397	-	ENSGALG00000002945	KIAA0355
10	3400000	3500000	10	3406349	3406402	+	ENSGALG00000002952
10	3400000	3500000	10	3431163	3433347	-	ENSGALG00000039897	RPL36AL
10	3400000	3500000	10	3442682	3442685	-	ENSGALG00000031166	DRG2
10	3500000	3600000	10	3543222	3543372	+	ENSGALG00000003005	GPI
10	3500000	3600000	10	3561046	3561049	+	ENSGALG00000003014	RHBDD1
10	3500000	3600000	10	3569394	3569397	-	ENSGALG00000003021	BTK
10	3500000	3600000	10	3585430	3585677	-	ENSGALG00000003046	IRS1
10	3500000	3600000	10	3590683	3590712	-	ENSGALG00000003063	TIMM8A
10	3500000	3600000	10	3599364	3599664	-	ENSGALG00000035462	SLC27A4
10	3600000	3700000	10	3636151	3636427	-	ENSGALG00000003193	URM1
10	3600000	3700000	10	3648558	3648673	+	ENSGALG00000003221
10	3600000	3700000	10	3677006	3677009	-	ENSGALG00000036850	MYO15A
10	3600000	3700000	10	3686192	3686228	+	ENSGALG00000003286	KCNMA1
10	3700000	3800000	10	3715978	3717539	-	ENSGALG00000037401	TSEN2
10	3700000	3800000	10	3728159	3728168	+	ENSGALG00000026674	CERCAM
10	3700000	3800000	10	3781093	3781096	+	ENSGALG00000003322	MKRN2
10	3800000	3900000	10	3814180	3814183	+	ENSGALG00000003336	FLII
10	3800000	3900000	10	3890205	3890208	+	ENSGALG00000003381	RAF1
10	3900000	4000000	10	3970794	3970797	-	ENSGALG00000003401	TAF7L
10	3900000	4000000	10	3979107	3979110	-	ENSGALG00000003427	COMTD1
10	4000000	4100000	10	4027276	4027279	+	ENSGALG00000003456	ZCCHC13
10	4000000	4100000	10	4056132	4056882	-	ENSGALG00000003487	VDAC2
10	4000000	4100000	10	4082417	4082531	+	ENSGALG00000034177	SAMD8
10	4000000	4100000	10	4089828	4090111	-	ENSGALG00000003505	MIEF2
10	4100000	4200000	10	4105083	4106361	-	ENSGALG00000003521	UBA2
10	4100000	4200000	10	4197277	4198353	-	ENSGALG00000003628
10	4200000	4300000	10	4228697	4228787	-	ENSGALG00000046155
10	4200000	4300000	10	4235822	4235848	-	ENSGALG00000029816
10	4200000	4300000	10	4256505	4256508	-	ENSGALG00000046618	ZNF608
10	4200000	4300000	10	4273089	4273092	-	ENSGALG00000038078	DUSP13
10	4300000	4400000	10	4364154	4364182	+	ENSGALG00000003644	DUPD1
10	4300000	4400000	10	4391053	4391056	+	ENSGALG00000003705
10	4800000	4900000	10	4872252	4872286	+	ENSGALG00000003759	RAB43
10	4900000	5000000	10	4985149	4985152	+	ENSGALG00000046000
10	5500000	5600000	10	5511121	5511124	-	ENSGALG00000032748
10	5500000	5600000	10	5535344	5535347	-	ENSGALG00000026590	TOP3A
10	6800000	6900000	10	6802708	6802711	+	ENSGALG00000045409	DOCK10
10	6800000	6900000	10	6802894	6802929	-	ENSGALG00000004171	DRP2
10	6800000	6900000	10	6810736	6810739	+	ENSGALG00000004192	ACAD9
10	6800000	6900000	10	6841148	6842649	-	ENSGALG00000004204	KAT6B
10	6800000	6900000	10	6872424	6872652	+	ENSGALG00000004212	SH2D3C
10	7300000	7400000	10	7300599	7300693	-	ENSGALG00000004294	TEX14
10	7300000	7400000	10	7349302	7351591	-	ENSGALG00000004304	CENPI
10	7500000	7600000	10	7551521	7551524	+	ENSGALG00000037723	TMEM35A
10	7600000	7700000	10	7620167	7620170	+	ENSGALG00000013893	IQSEC1
10	7600000	7700000	10	7627319	7627349	-	ENSGALG00000042476
10	7700000	7800000	10	7711099	7711102	+	ENSGALG00000041896	SHMT1
10	7700000	7800000	10	7728652	7728694	+	ENSGALG00000004347
10	7700000	7800000	10	7750103	7750106	+	ENSGALG00000043488	DKC1
10	8800000	8900000	10	8800341	8800590	+	ENSGALG00000031987	ADK
10	8800000	8900000	10	8830406	8830424	+	ENSGALG00000033198	PPM1E
10	8800000	8900000	10	8866332	8866357	+	ENSGALG00000039307	FOXN4
10	8800000	8900000	10	8889123	8889126	+	ENSGALG00000030871	ST6GALNAC4
10	8900000	9000000	10	8913374	8913377	-	ENSGALG00000031448	PRPSAP2
10	8900000	9000000	10	8987513	8992167	-	ENSGALG00000004696	PLA2G4A
10	9000000	9100000	10	9005277	9005922	-	ENSGALG00000004710	DPM2
10	9000000	9100000	10	9043418	9043421	+	ENSGALG00000004740	AP3M1
10	9000000	9100000	10	9076817	9076820	+	ENSGALG00000018976	MPP1
10	9000000	9100000	10	9089656	9092081	-	ENSGALG00000043583	FAM102A
10	9800000	9900000	10	9898755	9898758	+	ENSGALG00000030542
10	10700000	10800000	10	10698894	10700906	+	ENSGALG00000040735	F8
10	10700000	10800000	10	10704115	10704187	+	ENSGALG00000033780	VCL
10	10700000	10800000	10	10716284	10716715	-	ENSGALG00000030120	C8H1orf27
10	10700000	10800000	10	10720419	10720927	+	ENSGALG00000033654	SLC5A10
10	10700000	10800000	10	10733679	10733756	+	ENSGALG00000031348	TRIM37
10	10700000	10800000	10	10771189	10771424	+	ENSGALG00000023451	PLAU
10	10800000	10900000	10	10830062	10830065	-	ENSGALG00000005894	FAM83G
10	10800000	10900000	10	10854223	10854284	+	ENSGALG00000023440	CAMK2G
10	10800000	10900000	10	10876067	10876097	+	ENSGALG00000023436	SKA2
10	10800000	10900000	10	10898761	10898764	+	ENSGALG00000023435
10	10900000	11000000	10	10947157	10947160	+	ENSGALG00000005992	GRAP
10	11000000	11100000	10	11064398	11064401	-	ENSGALG00000005996	SLC25A25
10	11000000	11100000	10	11085564	11085567	+	ENSGALG00000006002	B9D1
10	11100000	11200000	10	11109228	11109231	-	ENSGALG00000006008	ORM1
10	11100000	11200000	10	11170531	11170576	+	ENSGALG00000006010	GDPD1
10	11100000	11200000	10	11188679	11189393	-	ENSGALG00000026607	TPR
10	11100000	11200000	10	11192900	11193652	-	ENSGALG00000006020
10	11200000	11300000	10	11214441	11214494	+	ENSGALG00000006027	CUL3
10	11200000	11300000	10	11242275	11242868	-	ENSGALG00000006036
10	11200000	11300000	10	11295143	11295146	-	ENSGALG00000006041	MYO1H
10	12900000	13000000	10	12900282	12900472	+	ENSGALG00000032073	LSM14B
10	12900000	13000000	10	12944629	12944656	+	ENSGALG00000006641	DHX40
10	12900000	13000000	10	12946577	12946794	+	ENSGALG00000045136	CIAO2B
10	12900000	13000000	10	12948158	12948161	+	ENSGALG00000042610	ZSWIM8
10	12900000	13000000	10	12950764	12950929	+	ENSGALG00000034995	KCTD10
10	12900000	13000000	10	12952634	12952637	-	ENSGALG00000006658	CLTC
10	12900000	13000000	10	12976365	12976519	+	ENSGALG00000006676	RRAD
10	12900000	13000000	10	12988139	12988215	-	ENSGALG00000006689	SS18L1
10	13000000	13100000	10	13033322	13033387	+	ENSGALG00000006702	PDP2
10	13000000	13100000	10	13042625	13042825	+	ENSGALG00000021135	PTRH2
10	13000000	13100000	10	13047887	13047993	-	ENSGALG00000006725
10	13900000	14000000	10	13962156	13962159	+	ENSGALG00000006826	VMP1
10	13900000	14000000	10	13979802	13979805	-	ENSGALG00000006840	MTG2
10	13900000	14000000	10	13862868	14119909	-	ENSGALG00000027704	FUT11
10	14500000	14600000	10	14510825	14510856	+	ENSGALG00000006882	HRH3
10	14500000	14600000	10	14562720	14562723	-	ENSGALG00000006887	TUBD1
10	14600000	14700000	10	14615741	14615812	+	ENSGALG00000006949	SEC24C
10	14600000	14700000	10	14684612	14684744	-	ENSGALG00000039173	MINDY4
10	14900000	15000000	10	14990375	14990480	+	ENSGALG00000030157	CD72
10	16700000	16800000	10	16703952	16704087	-	ENSGALG00000040651	OSBPL2
10	16800000	16900000	10	16877089	16877323	+	ENSGALG00000007048	RPS6KB1
10	16900000	17000000	10	16917710	16917767	+	ENSGALG00000007057	ADRM1
10	17000000	17100000	10	17005729	17005732	+	ENSGALG00000046519
10	17000000	17100000	10	17014585	17014666	+	ENSGALG00000032366	RNFT1
10	17000000	17100000	10	17094943	17094946	-	ENSGALG00000007092	SYNPO2L
10	17500000	17600000	10	17531542	17531585	+	ENSGALG00000007141
10	17500000	17600000	10	17570917	17570920	-	ENSGALG00000026468	CACNA1H
10	17600000	17700000	10	17637948	17638653	-	ENSGALG00000007162	MYOZ1
10	17600000	17700000	10	17645101	17645213	-	ENSGALG00000007170	DPH5
10	17600000	17700000	10	17654330	17654333	-	ENSGALG00000030076	MED13
10	17600000	17700000	10	17688266	17688269	+	ENSGALG00000007248	USP54
10	17700000	17800000	10	17712801	17712804	-	ENSGALG00000046489	FGD3
10	17700000	17800000	10	17729058	17729061	+	ENSGALG00000007252	DYNC1LI2
10	17700000	17800000	10	17743296	17743807	-	ENSGALG00000007262	PPP3CB
10	17700000	17800000	10	17754043	17754126	+	ENSGALG00000007289	TEKT4
10	17700000	17800000	10	17774362	17774374	+	ENSGALG00000021027	CDC14A
10	17700000	17800000	10	17781471	17781474	+	ENSGALG00000007333	BICD2
10	17700000	17800000	10	17791451	17791454	-	ENSGALG00000007335	CMTM4
10	17700000	17800000	10	17793894	17793919	+	ENSGALG00000007349	C1QTNF8
10	17700000	17800000	10	17798992	17799116	-	ENSGALG00000044618	CKLF
10	17800000	17900000	10	17809560	17809570	+	ENSGALG00000007353	SSTR5
10	17800000	17900000	10	17819515	17819518	-	ENSGALG00000007358	SOX8
10	17800000	17900000	10	17836423	17836426	+	ENSGALG00000021020	SEC22C
10	17800000	17900000	10	17843233	17843735	-	ENSGALG00000007365	INTS2
10	17800000	17900000	10	17866797	17866800	-	ENSGALG00000007371	BRIP1
10	17900000	18000000	10	17969755	17970623	-	ENSGALG00000007410	DBT
10	18000000	18100000	10	18049338	18049689	-	ENSGALG00000007437	LRRC39
10	18000000	18100000	10	18070998	18071049	+	ENSGALG00000007481	ZBTB47
10	18000000	18100000	10	18080824	18081399	-	ENSGALG00000007491	TRMT13
10	18000000	18100000	10	18094353	18094415	+	ENSGALG00000007495
10	18100000	18200000	10	18113900	18113989	-	ENSGALG00000041403	KLHL40
10	18100000	18200000	10	18175412	18175507	+	ENSGALG00000007615	GNG13
10	18100000	18200000	10	18196134	18196137	-	ENSGALG00000007631	PPFIBP2
10	19100000	19200000	10	19107953	19107956	+	ENSGALG00000007970	HHATL
10	19100000	19200000	10	19160879	19161078	-	ENSGALG00000007979
10	19100000	19200000	10	19164333	19164420	-	ENSGALG00000007981	ANXA7
10	19100000	19200000	10	19172686	19172701	+	ENSGALG00000028906	SASS6
10	19100000	19200000	10	19181612	19181615	-	ENSGALG00000008007
10	19200000	19300000	10	19231701	19231729	+	ENSGALG00000008043	ACKR2
10	19200000	19300000	10	19263594	19263597	-	ENSGALG00000008054	TKT
10	19300000	19400000	10	19302362	19302386	+	ENSGALG00000008063	APPBP2
10	19300000	19400000	10	19325265	19325366	+	ENSGALG00000028191	RPUSD1
10	19300000	19400000	10	19355199	19355202	+	ENSGALG00000008077	SRFBP1
10	19300000	19400000	10	19360373	19360466	+	ENSGALG00000008095	OVCH2
10	19500000	19600000	10	19501915	19501918	-	ENSGALG00000008120
10	19600000	19700000	10	19632490	19635230	-	ENSGALG00000034100
10	19600000	19700000	10	19677190	19677193	-	ENSGALG00000008146	IBA57
10	19700000	19800000	10	19701316	19701401	+	ENSGALG00000008164	MFSD14B
10	19700000	19800000	10	19753965	19754326	-	ENSGALG00000026448	SNCAIP
10	19700000	19800000	10	19759093	19759096	+	ENSGALG00000008180	GJC2
10	19700000	19800000	10	19786109	19787049	-	ENSGALG00000008187	GUK1
10	19700000	19800000	10	19799315	19801364	-	ENSGALG00000008199	SNX2
10	19800000	19900000	10	19844202	19844423	-	ENSGALG00000008208	RPS21
10	19800000	19900000	10	19886092	19886123	-	ENSGALG00000027501	SLC35A2
10	19900000	20000000	10	19916898	19916934	+	ENSGALG00000030858	CABLES2
10	19900000	20000000	10	19927083	19927086	-	ENSGALG00000035465	PPIC
10	19900000	20000000	10	19933507	19935883	-	ENSGALG00000008256
10	19900000	20000000	10	19950724	19951224	-	ENSGALG00000033557
10	19900000	20000000	10	19957525	19957528	-	ENSGALG00000008262	PRDM6
10	20000000	20100000	10	20007338	20007341	+	ENSGALG00000030576	FAR1
10	20000000	20100000	10	20010059	20010123	+	ENSGALG00000008272	ZBTB5
10	20000000	20100000	10	20012994	20013210	-	ENSGALG00000020923
10	20000000	20100000	10	20016295	20016482	-	ENSGALG00000026467	CA4
10	20000000	20100000	10	20020798	20020801	+	ENSGALG00000008275
10	20000000	20100000	10	20031636	20031932	-	ENSGALG00000008291	NARFL
10	20000000	20100000	10	20049399	20049844	+	ENSGALG00000036163	CEP120
10	20000000	20100000	10	20053600	20053845	-	ENSGALG00000034434	BTBD10
10	20000000	20100000	10	20062320	20062766	+	ENSGALG00000008297
10	20000000	20100000	10	20071068	20071709	-	ENSGALG00000008302	ARNTL
10	20000000	20100000	10	20073801	20073804	+	ENSGALG00000045045	SGSM1
[truncated: 9,981 more rows]

## Sheet: AtoB lncRNA
Chr	Start	End	Chr	Start	End	Strand	Gene_id
1	76200000	76300000	1	76226977	76227255	+	ENSGALG00000033358
1	104100000	104200000	1	104128384	104128624	+	ENSGALG00000037772
1	113300000	113400000	1	113387300	113387594	-	ENSGALG00000041297
1	145500000	145600000	1	145564573	145565087	-	ENSGALG00000042216
1	177100000	177200000	1	177157393	177157481	+	ENSGALG00000042343
10	8600000	8700000	10	8637399	8637808	-	ENSGALG00000042036
13	1600000	1700000	13	1683942	1685977	+	ENSGALG00000031539
13	1600000	1700000	13	1694774	1694957	+	ENSGALG00000033324
14	15500000	15600000	14	15534742	15535712	-	ENSGALG00000042581
18	500000	600000	18	566486	566546	+	ENSGALG00000041944
2	55800000	55900000	2	55831577	55832260	+	ENSGALG00000038375
2	55800000	55900000	2	55881796	55882060	-	ENSGALG00000030468
2	59700000	59800000	2	59773231	59774093	+	ENSGALG00000037643
20	12200000	12300000	20	12247243	12247400	+	ENSGALG00000029331
22	800000	900000	22	816279	817164	-	ENSGALG00000045842
23	200000	300000	23	203465	203778	-	ENSGALG00000041611
24	1100000	1200000	24	1181957	1182855	-	ENSGALG00000037871
24	5900000	6000000	24	5966095	5966430	-	ENSGALG00000038021
25	0	100000	25	61320	61388	-	ENSGALG00000045241
25	0	100000	25	81059	81120	-	ENSGALG00000042733
3	300000	400000	3	309794	309970	-	ENSGALG00000031667
3	300000	400000	3	378383	379191	-	ENSGALG00000029636
3	82100000	82200000	3	82101053	82101081	+	ENSGALG00000041892
3	111000000	111100000	3	111007405	111007773	-	ENSGALG00000037267
5	3400000	3500000	5	3438457	3438596	-	ENSGALG00000037858
6	12700000	12800000	6	12703043	12703207	+	ENSGALG00000035500
6	17800000	17900000	6	17825638	17825700	+	ENSGALG00000044811
7	3700000	3800000	7	3764186	3764504	+	ENSGALG00000038583
8	29200000	29300000	8	29260341	29260635	-	ENSGALG00000031556
9	8300000	8400000	9	8389840	8390458	-	ENSGALG00000036399
9	13700000	13800000	9	13702441	13703089	-	ENSGALG00000036440
9	13700000	13800000	9	13744961	13746053	-	ENSGALG00000033767
9	17700000	17800000	9	17778494	17778611	+	ENSGALG00000029432
Z	33500000	33600000	Z	33557052	33557131	-	ENSGALG00000044304

## Sheet: AtoB miRNA
Chr	Start	End	Chr	Start	End	Strand	Gene_id	Gene_Symbol
13	4600000	4700000	13	4689829	4689907	+	ENSGALG00000018268	gga-mir-103-1
15	10000000	10100000	15	10018791	10018882	+	ENSGALG00000025342	gga-mir-1640
2	55200000	55300000	2	55208283	55208370	+	ENSGALG00000035700
27	3800000	3900000	27	3834169	3834243	+	ENSGALG00000021952	gga-mir-10a
3	300000	400000	3	315407	315514	-	ENSGALG00000032423	gga-mir-217
3	300000	400000	3	318075	318181	-	ENSGALG00000037915	gga-mir-216a
3	300000	400000	3	323482	323571	-	ENSGALG00000036291	gga-mir-216b
3	3700000	3800000	3	3796469	3796571	+	ENSGALG00000025266	gga-mir-1740
4	8500000	8600000	4	8548163	8548273	-	ENSGALG00000025207	gga-mir-1462
6	32400000	32500000	6	32435549	32435659	-	ENSGALG00000027414	gga-mir-6560
8	12000000	12100000	8	12045521	12045619	+	ENSGALG00000025183
Z	18800000	18900000	Z	18874931	18874996	+	ENSGALG00000025261	gga-mir-1584
Z	47500000	47600000	Z	47554643	47554752	+	ENSGALG00000033848

## Sheet: AtoB mRNA
Chr	Start	End	Chr	Start	End	Strand	Gene_id	Gene Symbol
1	3600000	3700000	1	3665778	3665781	-	ENSGALG00000034970	-
1	7500000	7600000	1	7500447	7500606	-	ENSGALG00000030844	DMTF1
1	7500000	7600000	1	7556517	7556520	+	ENSGALG00000030324	ELAPOR2
1	8300000	8400000	1	8310339	8310427	+	ENSGALG00000006563	SEMA3D
1	8800000	8900000	1	8824963	8825022	+	ENSGALG00000006560	SEMA3A
1	25800000	25900000	1	25802788	25802920	-	ENSGALG00000026838	MDFIC
1	38800000	38900000	1	38800253	38801286	+	ENSGALG00000010311	NAV3
1	47600000	47700000	1	47601427	47601510	+	ENSGALG00000011614	ANO4
1	47600000	47700000	1	47637918	47637921	-	ENSGALG00000011633	SLC5A8
1	47600000	47700000	1	47672511	47672514	+	ENSGALG00000011643	UTP20
1	52200000	52300000	1	52201955	52202256	-	ENSGALG00000012556	-
1	52200000	52300000	1	52290942	52290945	-	ENSGALG00000012557	-
1	54800000	54900000	1	54802413	54802598	+	ENSGALG00000029746	NT5DC3
1	54800000	54900000	1	54826432	54826435	-	ENSGALG00000039245	STAB2
1	54800000	54900000	1	54838906	54838909	-	ENSGALG00000041360	-
1	54800000	54900000	1	54863005	54863008	-	ENSGALG00000029824	-
1	55300000	55400000	1	55335203	55335449	+	ENSGALG00000012755	IGF1
1	58400000	58500000	1	58414065	58414166	+	ENSGALG00000028459	FAM180A
1	58400000	58500000	1	58420520	58420523	+	ENSGALG00000012908	SLC13A4
1	58400000	58500000	1	58456260	58456642	-	ENSGALG00000036355	C7orf73
1	62400000	62500000	1	62436029	62436170	+	ENSGALG00000033471	CALD1
1	62400000	62500000	1	62496372	62496861	-	ENSGALG00000013072	AKR1B10
1	64900000	65000000	1	64936304	64936673	+	ENSGALG00000013143	PDE3A
1	76100000	76200000	1	76103395	76103479	+	ENSGALG00000036447	-
1	76100000	76200000	1	76146375	76146378	+	ENSGALG00000014252	-
1	76100000	76200000	1	76188196	76188390	+	ENSGALG00000014263	PHC1
1	76200000	76300000	1	76208716	76210133	-	ENSGALG00000031681	M6PR
1	76200000	76300000	1	76230133	76230136	+	ENSGALG00000039764	-
1	76200000	76300000	1	76263941	76263944	-	ENSGALG00000035614	-
1	76200000	76300000	1	76270314	76270317	-	ENSGALG00000031659	-
1	76200000	76300000	1	76283033	76283036	+	ENSGALG00000033736	-
1	79500000	79600000	1	79507218	79507389	-	ENSGALG00000032361	STXBP5L
1	81900000	82000000	1	81944957	81945418	+	ENSGALG00000040620	LSAMP
1	89200000	89300000	1	89236019	89236680	+	ENSGALG00000015403	EPHA3
1	89700000	89800000	1	89700492	89700598	+	ENSGALG00000015412	ARL13B
1	89700000	89800000	1	89710737	89710740	-	ENSGALG00000015413	STX19
1	89700000	89800000	1	89747328	89747337	+	ENSGALG00000015414	NSUN3
1	103100000	103200000	1	103106085	103106355	-	ENSGALG00000015795	ADAMTS5
1	104100000	104200000	1	104102311	104102314	+	ENSGALG00000015828	BACH1
1	104100000	104200000	1	104161062	104161065	-	ENSGALG00000015835	GRIK1
1	111200000	111300000	1	111203526	111203751	+	ENSGALG00000016222	NDP
1	111200000	111300000	1	111228640	111228643	+	ENSGALG00000032836	MAOB
1	111200000	111300000	1	111259524	111259527	-	ENSGALG00000016224	MAOA
1	113300000	113400000	1	113313939	113314035	-	ENSGALG00000016266	PRRG1
1	113300000	113400000	1	113326214	113326217	+	ENSGALG00000040488	-
1	113300000	113400000	1	113343165	113343168	+	ENSGALG00000033911	-
1	113300000	113400000	1	113358811	113358814	+	ENSGALG00000032406	-
1	113300000	113400000	1	113366190	113366193	+	ENSGALG00000045985	-
1	122700000	122800000	1	122721553	122721556	-	ENSGALG00000028703	-
1	122700000	122800000	1	122783324	122783385	+	ENSGALG00000016574	GEMIN8
1	128200000	128300000	1	128202538	128202596	+	ENSGALG00000042759	PRKX
1	128300000	128400000	1	128366354	128366357	+	ENSGALG00000016635	MXRA5
1	128700000	128800000	1	128721289	128721391	+	ENSGALG00000016681	ZBED1; DHRSX
1	145500000	145600000	1	145511329	145511332	+	ENSGALG00000016891	OXGR1
1	145500000	145600000	1	145532352	145533339	+	ENSGALG00000041311	-
1	145500000	145600000	1	145569378	145569381	-	ENSGALG00000025906	-
1	172600000	172700000	1	172618671	172618674	+	ENSGALG00000017053	SPG20
1	172600000	172700000	1	172697277	172697535	+	ENSGALG00000041263	DCLK1
1	176700000	176800000	1	176714968	176715092	+	ENSGALG00000017105	RNF6
1	176700000	176800000	1	176737696	176737756	+	ENSGALG00000017106	ATP8A2
1	177100000	177200000	1	177100707	177100847	-	ENSGALG00000017111	NUP58
1	177100000	177200000	1	177109110	177109215	+	ENSGALG00000017112	MTMR6
1	177100000	177200000	1	177160926	177160929	+	ENSGALG00000027868	AMER2
10	6700000	6800000	10	6703309	6703453	+	ENSGALG00000004150	MYO1E
10	6700000	6800000	10	6752259	6752464	-	ENSGALG00000004161	CCNB1
10	6700000	6800000	10	6760759	6763527	-	ENSGALG00000004171	RNF111
10	7900000	8000000	10	7897255	7903310	+	ENSGALG00000037336	PRTG
10	7900000	8000000	10	7914586	7914625	+	ENSGALG00000004369	PYGO1
10	7900000	8000000	10	7931179	7931280	+	ENSGALG00000004387	CCPG1
10	7900000	8000000	10	7960434	7960794	-	ENSGALG00000037734	PIGB
10	7900000	8000000	10	7968908	7968970	+	ENSGALG00000004435	RAB27A
10	7900000	8000000	10	7968923	7968970	+	ENSGALG00000031853	PIGBOS1
10	8600000	8700000	10	8640074	8640466	+	ENSGALG00000038618	ONECUT1
10	8600000	8700000	10	8687068	8687120	+	ENSGALG00000042839	FAM214A
10	10400000	10500000	10	10403558	10403561	-	ENSGALG00000041362	-
10	10400000	10500000	10	10424451	10424454	+	ENSGALG00000046653	-
10	10400000	10500000	10	10432651	10433258	-	ENSGALG00000000404	COPS2
10	10400000	10500000	10	10455006	10455084	+	ENSGALG00000036201	GALK2
10	14300000	14400000	10	14345760	14345763	+	ENSGALG00000006871	SLCO3A1
10	18800000	18900000	10	18812336	18812339	+	ENSGALG00000035701	SMAD3
10	18800000	18900000	10	18876746	18877225	-	ENSGALG00000007887	AAGAB
10	18800000	18900000	10	18896416	18896470	+	ENSGALG00000007909	IQCH
11	7600000	7700000	11	7629814	7629817	-	ENSGALG00000004004	PHKB
11	10400000	10500000	11	10433512	10433515	-	ENSGALG00000026525	-
11	10400000	10500000	11	10448329	10448402	+	ENSGALG00000032365	CEBPG
11	10400000	10500000	11	10457089	10457908	-	ENSGALG00000004899	PEPD
11	15300000	15400000	11	15331181	15331211	+	ENSGALG00000005402	DYNLRB2
12	1200000	1300000	12	1236246	1237523	-	ENSGALG00000001945	RFT1
12	1200000	1300000	12	1248308	1248311	+	ENSGALG00000044834	-
12	1200000	1300000	12	1251439	1251881	+	ENSGALG00000046270	-
12	1300000	1400000	12	1326693	1326696	-	ENSGALG00000046005	-
12	1300000	1400000	12	1327661	1327724	+	ENSGALG00000002016	PRKCD
12	1300000	1400000	12	1394465	1394468	-	ENSGALG00000002099	PFKFB4
12	1900000	2000000	12	1907894	1908034	+	ENSGALG00000002283	MAPKAPK3
12	1900000	2000000	12	1967649	1967652	+	ENSGALG00000002335	DOCK3
12	5700000	5800000	12	5701715	5701717	+	ENSGALG00000005092	HDAC11
12	13900000	14000000	12	13976707	13976710	-	ENSGALG00000044685	-
13	1600000	1700000	13	1600616	1600704	+	ENSGALG00000001099	ANKHD1
13	1600000	1700000	13	1649169	1649308	-	ENSGALG00000040453	SRA1
13	1600000	1700000	13	1650999	1651825	-	ENSGALG00000001132	APBB3
13	1600000	1700000	13	1689381	1689384	+	ENSGALG00000038668	LOC107049730
13	4600000	4700000	13	4600351	4600423	+	ENSGALG00000001916	SLIT3
13	4600000	4700000	13	4684398	4684414	+	ENSGALG00000001895	PANK3
13	15400000	15500000	13	15407660	15407764	+	ENSGALG00000006346	CXCL14
13	15400000	15500000	13	15427795	15427867	+	ENSGALG00000029692	NEUROG1
13	15500000	15600000	13	15502504	15502625	+	ENSGALG00000040141	H2AFY
14	7000000	7100000	14	7001816	7001819	-	ENSGALG00000006202	SCNN1B
14	7000000	7100000	14	7019085	7019088	-	ENSGALG00000006270	SCNN1G
14	7000000	7100000	14	7028782	7028785	+	ENSGALG00000006286	USP31
14	7000000	7100000	14	7069188	7069191	-	ENSGALG00000040675	-
14	14600000	14700000	14	14648508	14648516	+	ENSGALG00000002028	GPRC5B
14	14600000	14700000	14	14649529	14650620	-	ENSGALG00000028197	IQCK
14	14600000	14700000	14	14657409	14657808	+	ENSGALG00000042810	-
15	10000000	10100000	15	10024929	10024957	+	ENSGALG00000011865	SMTN
15	10000000	10100000	15	10036241	10037157	-	ENSGALG00000025972	-
15	10000000	10100000	15	10038798	10039148	+	ENSGALG00000023266	-
15	10000000	10100000	15	10048503	10052701	-	ENSGALG00000039384	-
15	10000000	10100000	15	10048879	10048893	+	ENSGALG00000044649	P2RX2
15	10000000	10100000	15	10059095	10059098	-	ENSGALG00000007665	POLE
15	10000000	10100000	15	10073221	10073224	-	ENSGALG00000007698	CARD8
15	10000000	10100000	15	10092336	10092344	+	ENSGALG00000007720	AIFM3
17	7900000	8000000	17	7910287	7910290	+	ENSGALG00000002546	COL5A1
18	300000	400000	18	334535	334718	-	ENSGALG00000032452	GAS7
18	300000	400000	18	346042	346045	-	ENSGALG00000029660	-
18	300000	400000	18	358598	358683	+	ENSGALG00000041541	-
18	500000	600000	18	501017	501064	-	ENSGALG00000037864	MYH1A
18	500000	600000	18	523330	523469	-	ENSGALG00000039977	MYH1G; MYH1B
18	500000	600000	18	588353	588387	-	ENSGALG00000029606	MYH1E
2	5700000	5800000	2	5739591	5739717	-	ENSGALG00000006153	EXOG
2	5700000	5800000	2	5768484	5768577	-	ENSGALG00000006158	ACVR2B
2	9700000	9800000	2	9700007	9700105	-	ENSGALG00000006575	VIPR2
2	11700000	11800000	2	11799037	11801845	-	ENSGALG00000033178	KLF6
2	18600000	18700000	2	18601331	18601450	-	ENSGALG00000007956	PLXDC2
2	19100000	19200000	2	19106289	19108129	-	ENSGALG00000008557	ARL5B
2	19100000	19200000	2	19122854	19122879	+	ENSGALG00000008564	NSUN6
2	19100000	19200000	2	19149201	19149204	-	ENSGALG00000008591	CACNB2
2	24700000	24800000	2	24690801	24704682	-	ENSGALG00000009748	ASNS
2	24700000	24800000	2	24717101	24717220	+	ENSGALG00000009752	C1GALT1
2	24700000	24800000	2	24735575	24737672	-	ENSGALG00000010259	COL28A1
2	26600000	26700000	2	26625915	26626008	+	ENSGALG00000035140	TMEM106B
2	26600000	26700000	2	26674818	26674908	+	ENSGALG00000010722	LOC395159
2	26600000	26700000	2	26692064	26692067	-	ENSGALG00000042443	-
2	28000000	28100000	2	28001127	28001231	-	ENSGALG00000010792	AGMO
2	28000000	28100000	2	28094370	28095314	-	ENSGALG00000010794	MEOX2
2	30800000	30900000	2	30801988	30802065	-	ENSGALG00000034024	RAPGEF5
2	30800000	30900000	2	30871019	30871022	-	ENSGALG00000046201	-
2	31500000	31600000	2	31520569	31520572	-	ENSGALG00000044509	-
2	31500000	31600000	2	31521046	31521117	+	ENSGALG00000010983	NPY
2	43600000	43700000	2	43601201	43601257	+	ENSGALG00000037203	CTNNB1
2	43600000	43700000	2	43624021	43624289	-	ENSGALG00000036110	-
2	47700000	47800000	2	47730795	47731132	-	ENSGALG00000029811	BMPER
2	49200000	49300000	2	49216003	49216018	+	ENSGALG00000033102	LRRFIP2
2	49200000	49300000	2	49271078	49271945	-	ENSGALG00000031978	TARP
2	49200000	49300000	2	49283073	49283076	-	ENSGALG00000045639	-
2	51500000	51600000	2	51504663	51504699	+	ENSGALG00000037193	HECW1
2	53100000	53200000	2	53121657	53121732	-	ENSGALG00000040298	TPK1
2	55200000	55300000	2	55221386	55221870	-	ENSGALG00000039139	TNS3
2	55800000	55900000	2	55816074	55816228	+	ENSGALG00000042784	TPPP
2	55800000	55900000	2	55891322	55891325	+	ENSGALG00000039738	SLC9A3
2	59700000	59800000	2	59766674	59766774	+	ENSGALG00000012681	MBOAT1
2	67400000	67500000	2	67422130	67422160	-	ENSGALG00000029497	-
2	67400000	67500000	2	67478562	67478565	-	ENSGALG00000033170	GMDS
2	76800000	76900000	2	76844723	76844726	+	ENSGALG00000012997	DNAH5
2	84500000	84600000	2	84506166	84506312	-	ENSGALG00000013138	TMEM245
2	84500000	84600000	2	84566771	84566774	-	ENSGALG00000025792	FRRS1L
2	88300000	88400000	2	88320606	88320744	+	ENSGALG00000013200	GABBR2
2	100900000	101000000	2	100918276	100918348	+	ENSGALG00000014793	DLGAP1
2	102100000	102200000	2	102121709	102121945	-	ENSGALG00000014858	ADCYAP1
2	102100000	102200000	2	102167926	102168034	+	ENSGALG00000014860	YES1
2	102300000	102400000	2	102313604	102313659	+	ENSGALG00000014910	COLEC12
2	110300000	110400000	2	110300169	110300410	-	ENSGALG00000015259	RB1CC1
2	124800000	124900000	2	124817880	124818001	+	ENSGALG00000043535	RIPK2
2	124800000	124900000	2	124848270	124848273	+	ENSGALG00000034806	SLC7A7
2	124800000	124900000	2	124898444	124898447	+	ENSGALG00000042840	OSGIN2
2	141400000	141500000	2	141405999	141406039	+	ENSGALG00000039533	EFR3A
2	141400000	141500000	2	141470033	141470395	-	ENSGALG00000030128	OC90
2	141400000	141500000	2	141492462	141492465	-	ENSGALG00000039224	HHLA1
2	141700000	141800000	2	141705488	141705820	-	ENSGALG00000037626	KCNQ3
2	141700000	141800000	2	141751640	141751767	-	ENSGALG00000042548	LRRC6
2	141700000	141800000	2	141791890	141791893	-	ENSGALG00000044996	TMEM71
2	142000000	142100000	2	142000437	142000550	+	ENSGALG00000039509	-
2	142000000	142100000	2	142034832	142035001	+	ENSGALG00000030115	WISP1
2	142000000	142100000	2	142082572	142082575	-	ENSGALG00000035397	-
2	143100000	143200000	2	143191898	143192301	+	ENSGALG00000031519	KHDRBS3
20	200000	300000	20	217464	217489	+	ENSGALG00000034171	EPB41L1
20	200000	300000	20	251115	251160	+	ENSGALG00000001034	AAR2
20	4900000	5000000	20	4865268	5043775	+	ENSGALG00000003681	TOP1
20	5800000	5900000	20	5843309	5843340	+	ENSGALG00000004508	EYA2
20	12200000	12300000	20	12201192	12201195	-	ENSGALG00000007744	-
20	12200000	12300000	20	12221203	12221863	-	ENSGALG00000007757	CSTF1
20	12200000	12300000	20	12229604	12229812	+	ENSGALG00000007768	AURKB
20	12200000	12300000	20	12236701	12238361	-	ENSGALG00000007771	FAM210B
20	12200000	12300000	20	12271143	12271146	-	ENSGALG00000027260	MC3R
20	12200000	12300000	20	12281215	12281218	+	ENSGALG00000020895	LOC419333
22	800000	900000	22	825261	825284	+	ENSGALG00000000275	KCTD9
22	800000	900000	22	835869	835922	+	ENSGALG00000000277	GNRH1
22	800000	900000	22	844643	844646	-	ENSGALG00000000311	DOCK5
23	200000	300000	23	199901	200041	+	ENSGALG00000031183	AIM1L
23	200000	300000	23	218430	219284	-	ENSGALG00000038536	SH3BGRL3
23	200000	300000	23	222694	222697	-	ENSGALG00000042624	CEP85
23	200000	300000	23	234419	234422	-	ENSGALG00000046299	CNKSR1
23	200000	300000	23	242518	242764	-	ENSGALG00000000542	ZNF593
23	200000	300000	23	247063	247066	-	ENSGALG00000043185	MATN1
23	200000	300000	23	270343	271067	-	ENSGALG00000038636	LAPTM5
24	1100000	1200000	24	1101610	1101617	+	ENSGALG00000001181	KCNJ5
24	1100000	1200000	24	1149630	1149633	-	ENSGALG00000043511	-
25	0	100000	25	20	4132	-	ENSGALG00000029918	SMG5
25	0	100000	25	593	611	+	ENSGALG00000029494	BGLAP
25	0	100000	25	25562	25565	+	ENSGALG00000039643	TMEM79; LOC112530196
25	0	100000	25	26927	26957	-	ENSGALG00000031401	-
25	0	100000	25	28162	28165	-	ENSGALG00000045611	GLMP
25	0	100000	25	33888	33891	-	ENSGALG00000039205	LOC101751456
25	0	100000	25	92318	92392	+	ENSGALG00000013899	VPS45
26	4600000	4700000	26	4605012	4605015	+	ENSGALG00000026536	IP6K3
26	4600000	4700000	26	4615587	4615596	+	ENSGALG00000002881	C26H6ORF125
26	4600000	4700000	26	4622272	4622275	-	ENSGALG00000003149	ITPR3
26	4600000	4700000	26	4672379	4672382	-	ENSGALG00000046267	-
26	4600000	4700000	26	4677807	4677966	+	ENSGALG00000031493	BAK1
26	4600000	4700000	26	4692009	4692012	-	ENSGALG00000046253	-
26	4600000	4700000	26	4699000	4699093	+	ENSGALG00000003212	TSPO2
27	3800000	3900000	27	3802512	3802763	+	ENSGALG00000032740	HOXB7
27	3800000	3900000	27	3813037	3813040	+	ENSGALG00000037619	HOXB6
27	3800000	3900000	27	3817890	3817913	-	ENSGALG00000041204	IGF2BP1
27	3800000	3900000	27	3818137	3818197	+	ENSGALG00000034907	HOXB5
27	3800000	3900000	27	3835225	3835509	+	ENSGALG00000000284	HOXB4
27	3800000	3900000	27	3861026	3861029	+	ENSGALG00000043219	HOXB3
27	3800000	3900000	27	3869145	3869357	+	ENSGALG00000025774	HOXB2
27	3800000	3900000	27	3879442	3879445	+	ENSGALG00000013454	HOXB1
3	300000	400000	3	387086	387102	+	ENSGALG00000043080	CCDC85A
3	2000000	2100000	3	2000786	2000898	+	ENSGALG00000007853	PAPOLG
3	2000000	2100000	3	2035831	2035943	+	ENSGALG00000007845	REL
3	2000000	2100000	3	2071840	2072192	-	ENSGALG00000007835	PUS10
3	2100000	2200000	3	2106239	2106356	+	ENSGALG00000007832	PEX13
3	2100000	2200000	3	2114247	2114451	+	ENSGALG00000007825	KIAA1841
3	2100000	2200000	3	2145714	2145717	+	ENSGALG00000023934	LOC421195
3	2100000	2200000	3	2192606	2192641	+	ENSGALG00000004483	AHSA2
3	3700000	3800000	3	3709839	3709842	+	ENSGALG00000044730	-
3	3700000	3800000	3	3773642	3773645	+	ENSGALG00000032964	-
3	22600000	22700000	3	22611349	22611494	-	ENSGALG00000009881	HHAT
3	30000000	30100000	3	30023019	30023022	+	ENSGALG00000010145	MDGA1
3	42000000	42100000	3	42001183	42001186	+	ENSGALG00000011288	DACT2
3	60900000	61000000	3	60999894	60999897	+	ENSGALG00000014848	-
3	61400000	61500000	3	61397817	61403187	-	ENSGALG00000027036	PKIB
3	61400000	61500000	3	61471806	61471809	+	ENSGALG00000014868	SERINC1
3	61400000	61500000	3	61487556	61488201	-	ENSGALG00000038420	HSF2
3	68800000	68900000	3	68876700	68876703	+	ENSGALG00000015405	PREP
3	73000000	73100000	3	73034631	73036071	-	ENSGALG00000015573	FHL5
3	73000000	73100000	3	73065339	73067163	-	ENSGALG00000015580	UFL1
3	82100000	82200000	3	82099886	82100026	-	ENSGALG00000037249	KCNQ5
3	88900000	89000000	3	88911017	88911210	-	ENSGALG00000016332	MCPH1
3	88900000	89000000	3	88967351	88967602	+	ENSGALG00000036189	ANGPT2
3	92200000	92300000	3	92246029	92246032	-	ENSGALG00000016362	SH3YL1
3	92200000	92300000	3	92285168	92285191	+	ENSGALG00000016363	ACP1
3	97800000	97900000	3	97800264	97800390	+	ENSGALG00000016455	GREB1
3	97800000	97900000	3	97873226	97873229	+	ENSGALG00000016456	LPIN1
3	100900000	101000000	3	100988504	100989398	-	ENSGALG00000019873	RDH14
3	110500000	110600000	3	110505365	110505519	+	ENSGALG00000016720	CD2AP
3	110500000	110600000	3	110542928	110542931	+	ENSGALG00000016723	ADGRF4
3	110500000	110600000	3	110567074	110567143	+	ENSGALG00000016725	OPN5
3	111000000	111100000	3	111042232	111042235	-	ENSGALG00000029012	EVA1A
33	300000	400000	33	296753	300101	-	ENSGALG00000034025	ASIC1
33	300000	400000	33	300378	302493	-	ENSGALG00000029247	SMARCD1
33	300000	400000	33	341447	341505	+	ENSGALG00000033231	RACGAP1
33	300000	400000	33	384336	384485	+	ENSGALG00000039710	HDAC7
33	400000	500000	33	430872	430878	-	ENSGALG00000040220	TWIST3
33	400000	500000	33	444399	445662	-	ENSGALG00000036380	SLC48A1
33	400000	500000	33	464898	464901	+	ENSGALG00000043775	RAPGEF3
33	400000	500000	33	480585	480588	+	ENSGALG00000039970	ENDOU
33	400000	500000	33	497534	497543	-	ENSGALG00000034306	NEUROD4
4	8500000	8600000	4	8580550	8581041	-	ENSGALG00000006886	DACH2
4	8500000	8600000	4	8597732	8597735	+	ENSGALG00000006906	CHM
4	9600000	9700000	4	9608161	9608313	+	ENSGALG00000007234	CLCN5
4	9600000	9700000	4	9629282	9629517	-	ENSGALG00000007240	TRAIL-LIKE
4	32100000	32200000	4	32158003	32158116	+	ENSGALG00000010013	EDNRA
4	52000000	52100000	4	51998940	52001526	-	ENSGALG00000026134	-
4	52000000	52100000	4	52014154	52014157	-	ENSGALG00000045891	-
4	52000000	52100000	4	52047236	52047239	-	ENSGALG00000011792	-
4	52000000	52100000	4	52093349	52093370	+	ENSGALG00000035906	YTHDC1
4	64700000	64800000	4	64784144	64784234	+	ENSGALG00000037761	-
4	86400000	86500000	4	86406417	86406420	-	ENSGALG00000044720	-
4	86400000	86500000	4	86419314	86419317	-	ENSGALG00000045767	-
4	86400000	86500000	4	86425886	86425889	-	ENSGALG00000045545	-
4	86400000	86500000	4	86438318	86438321	-	ENSGALG00000045855	-
4	86400000	86500000	4	86447992	86447995	-	ENSGALG00000045786	-
4	86400000	86500000	4	86469039	86469342	-	ENSGALG00000015902	CD8BP
4	86400000	86500000	4	86477614	86477710	+	ENSGALG00000027090	LOC422926
4	86400000	86500000	4	86477983	86477986	+	ENSGALG00000037561	-
4	86400000	86500000	4	86493516	86493519	-	ENSGALG00000046009	LOC101748113
5	3400000	3500000	5	3463975	3464082	+	ENSGALG00000023904	FIBIN
5	3400000	3500000	5	3464453	3464456	-	ENSGALG00000043114	-
5	3400000	3500000	5	3484746	3484872	+	ENSGALG00000013297	BBOX1
5	7000000	7100000	5	7005270	7005273	+	ENSGALG00000011685	CSTF3
5	7000000	7100000	5	7041133	7044221	-	ENSGALG00000011688	TCP11L1
5	7000000	7100000	5	7058581	7058691	-	ENSGALG00000011681	DEPDC7
5	18900000	19000000	5	18898349	18900171	+	ENSGALG00000033753	PDHX
5	18900000	19000000	5	18956775	18957151	+	ENSGALG00000039080	CD44
5	34600000	34700000	5	34600771	34600831	+	ENSGALG00000009983	NUBPL
5	40800000	40900000	5	40800590	40800737	-	ENSGALG00000010562	CEP128
5	40800000	40900000	5	40811285	40811319	+	ENSGALG00000010572	TSHR
5	40800000	40900000	5	40868270	40872713	-	ENSGALG00000010576	GTF2A1
5	44800000	44900000	5	44809252	44809439	+	ENSGALG00000010806	RIN3
5	44800000	44900000	5	44854616	44855303	-	ENSGALG00000010811	LGMN
5	44800000	44900000	5	44889386	44889389	+	ENSGALG00000010813	GOLGA5
6	3400000	3500000	6	3440188	3440191	-	ENSGALG00000042812	-
6	4300000	4400000	6	4311821	4311887	+	ENSGALG00000002395	RAP1GDS1L
6	4300000	4400000	6	4348171	4348929	-	ENSGALG00000002414	TSPAN14
6	4300000	4400000	6	4394066	4394543	-	ENSGALG00000002421	FAM213A
6	7700000	7800000	6	7767062	7767065	-	ENSGALG00000002892	SLC22A15L
6	7700000	7800000	6	7790267	7790525	-	ENSGALG00000002904	REEP3
6	9800000	9900000	6	9802110	9802223	+	ENSGALG00000003751	ASAH2
6	9800000	9900000	6	9823719	9823722	-	ENSGALG00000003765	A1CF
6	9800000	9900000	6	9861407	9861410	+	ENSGALG00000045004	-
6	9800000	9900000	6	9868123	9868126	+	ENSGALG00000003805	PRKG1
6	13100000	13200000	6	13151894	13152086	-	ENSGALG00000004871	RPS24
6	13100000	13200000	6	13158193	13158244	+	ENSGALG00000004947	POLR3A
6	17800000	17900000	6	17800338	17800441	-	ENSGALG00000005914	FAM21C
6	17800000	17900000	6	17836545	17836583	+	ENSGALG00000043909	MSMB
6	17800000	17900000	6	17858147	17858150	+	ENSGALG00000005923	NPY4R
6	17800000	17900000	6	17883127	17883130	-	ENSGALG00000005956	ANXA8L1
6	19300000	19400000	6	19330372	19330930	-	ENSGALG00000006352	CH25H
6	19300000	19400000	6	19343209	19343300	-	ENSGALG00000006378	LIPA
6	19300000	19400000	6	19356960	19357083	+	ENSGALG00000045085	IFIT5
6	19300000	19400000	6	19364024	19364027	-	ENSGALG00000006421	SLC16A12
6	19300000	19400000	6	19396776	19398172	-	ENSGALG00000006431	PANK1
6	29500000	29600000	6	29508354	29508357	-	ENSGALG00000009304	RAB11FIP2
6	34000000	34100000	6	34029669	34029672	+	ENSGALG00000042949	MGMT
7	3700000	3800000	7	3705059	3705111	-	ENSGALG00000003136	IKZF2
7	4400000	4500000	7	4400343	4400531	-	ENSGALG00000003578	FN1
7	9800000	9900000	7	9799341	9801694	-	ENSGALG00000007924	STK17B
7	9800000	9900000	7	9831318	9831321	-	ENSGALG00000007944	HECW2
7	31200000	31300000	7	31199922	31200120	+	ENSGALG00000012362	THSD7B
8	2600000	2700000	8	2599956	2600026	+	ENSGALG00000002305	ZBTB41
8	2600000	2700000	8	2613831	2613834	+	ENSGALG00000032398	ASPM
8	2600000	2700000	8	2652339	2652342	+	ENSGALG00000002369	F13B
8	2600000	2700000	8	2661072	2661075	-	ENSGALG00000002431	CFH
8	12000000	12100000	8	11996009	12003650	-	ENSGALG00000045383	-
8	12000000	12100000	8	12015665	12015668	-	ENSGALG00000046652	-
8	12000000	12100000	8	12056097	12056100	-	ENSGALG00000005407	AGL
8	12000000	12100000	8	12096265	12096365	+	ENSGALG00000005418	FRRS1
8	12900000	13000000	8	12937969	12937972	-	ENSGALG00000005552	PTBP2
8	15000000	15100000	8	15000123	15000684	-	ENSGALG00000006113	ZNF326
8	15000000	15100000	8	15041378	15041381	-	ENSGALG00000020805	LRRC8D
8	15800000	15900000	8	15801221	15801555	-	ENSGALG00000006252	LMO4
8	15800000	15900000	8	15897942	15899019	-	ENSGALG00000028423	HS2ST1
8	17600000	17700000	8	17605071	17605144	-	ENSGALG00000036789	ADGRL2
8	29200000	29300000	8	29200001	29200139	-	ENSGALG00000023142	PTGER3
8	29200000	29300000	8	29208762	29209724	-	ENSGALG00000011340	ZRANB2
8	29200000	29300000	8	29262887	29263360	-	ENSGALG00000011350	NEGR1
9	5500000	5600000	9	5502474	5502477	-	ENSGALG00000005521	PER2
9	5500000	5600000	9	5569751	5569754	-	ENSGALG00000030350	VAMP2
9	8000000	8100000	9	8006742	8006895	-	ENSGALG00000005236	FARSB
9	8000000	8100000	9	8038069	8038112	+	ENSGALG00000005217	MOGAT1
9	8000000	8100000	9	8083880	8083950	+	ENSGALG00000005206	ACSL3
9	8300000	8400000	9	8300092	8300219	-	ENSGALG00000005158	WDFY1
9	8300000	8400000	9	8320169	8320816	-	ENSGALG00000005135	SERPINE2
9	8300000	8400000	9	8396684	8396687	-	ENSGALG00000005118	FAM124B
9	13700000	13800000	9	13705896	13708083	-	ENSGALG00000020813	CCDC50
9	13700000	13800000	9	13751028	13751075	+	ENSGALG00000007222	UTS2B
9	13700000	13800000	9	13761296	13761407	-	ENSGALG00000007226	OSTN
9	17100000	17200000	9	17134970	17135127	+	ENSGALG00000008852	DNAJC19
9	17100000	17200000	9	17141185	17142033	-	ENSGALG00000008864	FXR1
9	17700000	17800000	9	17744922	17745236	-	ENSGALG00000031929	KCNMB2
9	22000000	22100000	9	22025350	22025353	-	ENSGALG00000026305	-
9	22000000	22100000	9	22040833	22040864	+	ENSGALG00000027494	SPTSSB
9	22000000	22100000	9	22060166	22060169	+	ENSGALG00000009533	NMD3
9	22000000	22100000	9	22078965	22078968	-	ENSGALG00000026131	-
9	22000000	22100000	9	22099919	22099922	+	ENSGALG00000009537	-
Z	7000000	7100000	Z	7027232	7027360	-	ENSGALG00000002419	KIAA1328
Z	11200000	11300000	Z	11216629	11216834	+	ENSGALG00000003582	SLC1A3
Z	11200000	11300000	Z	11297073	11297225	+	ENSGALG00000003605	LOC427439
Z	15700000	15800000	Z	15771739	15772019	+	ENSGALG00000014891	PELO; ITGA1
Z	15700000	15800000	Z	15779059	15779266	+	ENSGALG00000034847	-
Z	18800000	18900000	Z	18855453	18856554	-	ENSGALG00000014729	DEPDC1B
Z	18800000	18900000	Z	18878164	18878167	-	ENSGALG00000014730	ELOVL7
Z	19500000	19600000	Z	19499930	19500031	+	ENSGALG00000014740	IPO11
Z	21000000	21100000	Z	21007929	21007932	+	ENSGALG00000014784	MAST4
Z	23000000	23100000	Z	23086495	23086617	+	ENSGALG00000004353	TBCA
Z	23400000	23500000	Z	23413420	23415542	-	ENSGALG00000014984	F2RL1
Z	23400000	23500000	Z	23448237	23449079	-	ENSGALG00000014983	F2R
Z	23400000	23500000	Z	23462330	23462333	-	ENSGALG00000014978	IQGAP2
Z	23400000	23500000	Z	23491743	23491893	+	ENSGALG00000023379	F2RL2
Z	23500000	23600000	Z	23595154	23595157	-	ENSGALG00000014967	SV2C
Z	33500000	33600000	Z	33504714	33504717	+	ENSGALG00000020554	ADAMTSL1
Z	33500000	33600000	Z	33559836	33559839	-	ENSGALG00000027314	-
Z	33500000	33600000	Z	33583819	33585680	-	ENSGALG00000015091	HAUS6
Z	37500000	37600000	Z	37558366	37558369	+	ENSGALG00000028819	-
Z	45300000	45400000	Z	45311634	45311637	-	ENSGALG00000027692	KIAA1024L
Z	45300000	45400000	Z	45324843	45324846	-	ENSGALG00000000151	ADAMTS19
Z	47500000	47600000	Z	47508616	47508619	-	ENSGALG00000000273	FER
Z	50100000	50200000	Z	50104911	50104999	-	ENSGALG00000015256	PAM
Z	52900000	53000000	Z	52905936	52906027	-	ENSGALG00000026395	TRABD2A
Z	72800000	72900000	Z	72808912	72808918	-	ENSGALG00000002308	COMMD10
Z	72800000	72900000	Z	72827482	72827485	-	ENSGALG00000045370	-
Z	72800000	72900000	Z	72837939	72840731	-	ENSGALG00000002318	LVRN

## Sheet: BtoA lncRNA
Chr	Start	End	Chr	Start	End	Strand	Gene_id
1	22100000	22200000	1	22105310	22105363	+	ENSGALG00000037808
1	24400000	24500000	1	24413407	24413545	+	ENSGALG00000035009
1	87500000	87600000	1	87592670	87592816	+	ENSGALG00000037562
1	98700000	98800000	1	98726602	98727403	-	ENSGALG00000036436
1	101000000	101100000	1	101034872	101035722	-	ENSGALG00000033000
1	115100000	115200000	1	115098165	115101343	+	ENSGALG00000038250
1	145200000	145300000	1	145284885	145284982	-	ENSGALG00000042264
1	154600000	154700000	1	154626458	154626584	-	ENSGALG00000038171
1	176500000	176600000	1	176511055	176512727	+	ENSGALG00000039931
1	192800000	192900000	1	192804290	192804808	-	ENSGALG00000043726
1	192800000	192900000	1	192834977	192835202	-	ENSGALG00000039519
10	14200000	14300000	10	14232321	14232976	+	ENSGALG00000030341
17	7000000	7100000	17	7064969	7065010	+	ENSGALG00000029903
19	3200000	3300000	19	3222014	3222029	+	ENSGALG00000036797
19	3300000	3400000	19	3384390	3385289	+	ENSGALG00000035616
19	8300000	8400000	19	8348178	8348491	-	ENSGALG00000041627
19	8300000	8400000	19	8371286	8371335	-	ENSGALG00000034467
19	8300000	8400000	19	8390736	8390785	+	ENSGALG00000029477
2	15700000	15800000	2	15737163	15737665	-	ENSGALG00000036448
2	35200000	35300000	2	35222209	35222510	+	ENSGALG00000034267
2	37500000	37600000	2	37561709	37562950	-	ENSGALG00000039243
2	45200000	45300000	2	45207131	45207241	+	ENSGALG00000043227
2	67700000	67800000	2	67700607	67700811	-	ENSGALG00000036306
2	116600000	116700000	2	116600028	116600311	-	ENSGALG00000042336
20	11300000	11400000	20	11382163	11382818	-	ENSGALG00000034598
21	2700000	2800000	21	2708484	2708499	-	ENSGALG00000031850
21	2700000	2800000	21	2777284	2777546	-	ENSGALG00000038138
21	2700000	2800000	21	2780629	2780707	+	ENSGALG00000031336
23	4400000	4500000	23	4396337	4404571	+	ENSGALG00000037660
26	5100000	5200000	26	5130766	5130831	+	ENSGALG00000042648
26	5100000	5200000	26	5154280	5154620	-	ENSGALG00000038428
3	9300000	9400000	3	9368960	9369192	-	ENSGALG00000030809
3	34900000	35000000	3	34932149	34932255	+	ENSGALG00000043315
3	34900000	35000000	3	34945447	34945606	+	ENSGALG00000042881
3	86000000	86100000	3	86033988	86034188	+	ENSGALG00000035704
5	44000000	44100000	5	44026321	44026444	+	ENSGALG00000042245
7	17300000	17400000	7	17356821	17357205	+	ENSGALG00000038862
7	17300000	17400000	7	17380641	17380893	+	ENSGALG00000039856
Z	20300000	20400000	Z	20311746	20311793	+	ENSGALG00000045790
Z	60500000	60600000	Z	60565032	60565999	-	ENSGALG00000045550
Z	60500000	60600000	Z	60584551	60584725	-	ENSGALG00000044006
Z	70300000	70400000	Z	70377127	70377240	-	ENSGALG00000045001

## Sheet: BtoA miRNA
Chr	Start	End	Chr	Start	End	Strand	Gene_id	Gene_Symbol
10	13100000	13200000	10	13134584	13134649	-	ENSGALG00000025378	gga-mir-1720
10	13100000	13200000	10	13134719	13134818	-	ENSGALG00000018258	gga-mir-7-2
12	9400000	9500000	12	9418107	9418202	-	ENSGALG00000025186	gga-mir-1572
2	59300000	59400000	2	59320500	59320597	+	ENSGALG00000026233
2	83600000	83700000	2	83634797	83634906	-	ENSGALG00000028206
2	119600000	119700000	2	119610038	119610134	-	ENSGALG00000027543
3	86000000	86100000	3	86084840	86084936	+	ENSGALG00000028516

## Sheet: BtoA mRNA
Chr	Start	End	Chr	Start	End	Strand	Gene_id	Gene_Symbol
1	2500000	2600000	1	2523944	2524076	+	ENSGALG00000006473	PLXNA4
1	10400000	10500000	1	10402134	10402194	+	ENSGALG00000008486	CACNA2D1
1	11400000	11500000	1	11403363	11403366	-	ENSGALG00000008382	GNAI1
1	14600000	14700000	1	14614771	14614871	-	ENSGALG00000042764	COG5
1	22100000	22200000	1	22100107	22100551	-	ENSGALG00000008761	SPAM1
1	22100000	22200000	1	22165911	22166268	-	ENSGALG00000008776
1	23200000	23300000	1	23210196	23210309	+	ENSGALG00000008975	FAM3C
1	23200000	23300000	1	23246189	23246192	-	ENSGALG00000028069	WNT16
1	23200000	23300000	1	23274408	23274411	-	ENSGALG00000032262
1	23500000	23600000	1	23502813	23502921	+	ENSGALG00000009029	TSPAN12
1	23500000	23600000	1	23521475	23521478	-	ENSGALG00000043515
1	24400000	24500000	1	24474947	24475033	+	ENSGALG00000009134
1	25900000	26000000	1	25908849	25910177	-	ENSGALG00000009424
1	30500000	30600000	1	30529789	30529812	+	ENSGALG00000009603
1	30500000	30600000	1	30540024	30541259	-	ENSGALG00000009604
1	30500000	30600000	1	30560076	30560079	+	ENSGALG00000009638	ANO6
1	35000000	35100000	1	35053220	35053950	-	ENSGALG00000009903
1	35000000	35100000	1	35081111	35081114	-	ENSGALG00000037779	IL26
1	39500000	39600000	1	39511462	39511591	-	ENSGALG00000010320	PAWR
1	39500000	39600000	1	39561954	39563531	-	ENSGALG00000010325	PPP1R12A
1	41000000	41100000	1	41009950	41010065	+	ENSGALG00000010975	TMTC2
1	48600000	48700000	1	48610615	48611214	-	ENSGALG00000041348
1	52800000	52900000	1	52807419	52807501	+	ENSGALG00000012559
1	54500000	54600000	1	54527035	54527121	-	ENSGALG00000030607	CHST11
1	66700000	66800000	1	66703814	66703924	+	ENSGALG00000013211	Sial-T2
1	76600000	76700000	1	76614251	76614559	-	ENSGALG00000041564
1	76600000	76700000	1	76641353	76641390	+	ENSGALG00000014362	CD86
1	87500000	87600000	1	87501151	87501270	-	ENSGALG00000015358
1	87500000	87600000	1	87568050	87569372	-	ENSGALG00000015360
1	101000000	101100000	1	101040148	101040151	-	ENSGALG00000045979
1	101000000	101100000	1	101040918	101040921	-	ENSGALG00000038169
1	101000000	101100000	1	101041200	101041497	+	ENSGALG00000039711
1	101000000	101100000	1	101072265	101072268	-	ENSGALG00000032731
1	113100000	113200000	1	113133104	113133166	+	ENSGALG00000016259
1	113100000	113200000	1	113150988	113151018	-	ENSGALG00000016261
1	113100000	113200000	1	113199117	113199795	-	ENSGALG00000016262
1	115100000	115200000	1	115113730	115113895	+	ENSGALG00000016281	DMD
1	121900000	122000000	1	121902013	121902100	-	ENSGALG00000016552
1	121900000	122000000	1	121910924	121911023	+	ENSGALG00000029168	TMEM27
1	121900000	122000000	1	121938420	121938423	+	ENSGALG00000016554	ACE2
1	121900000	122000000	1	121963489	121963492	-	ENSGALG00000016557	BMX
1	125100000	125200000	1	125131162	125131333	-	ENSGALG00000030802	SHROOM2
1	125100000	125200000	1	125147707	125147819	+	ENSGALG00000016615
1	125100000	125200000	1	125174590	125178947	-	ENSGALG00000040006
1	135700000	135800000	1	135721198	135721432	+	ENSGALG00000016802	tmtops2
1	135700000	135800000	1	135741964	135741967	-	ENSGALG00000016803	ST6GAL2
1	138100000	138200000	1	138120024	138120271	+	ENSGALG00000016837	MYO16
1	145200000	145300000	1	145287173	145288634	-	ENSGALG00000016889
1	146100000	146200000	1	146127087	146127184	+	ENSGALG00000016896
1	165600000	165700000	1	165685514	165685517	+	ENSGALG00000036258	PCDH8
1	172800000	172900000	1	172816870	172816970	+	ENSGALG00000041263
1	174900000	175000000	1	174956250	174956253	-	ENSGALG00000017076	B3GLCT
1	176500000	176600000	1	176501303	176501306	+	ENSGALG00000017102	GPR12
1	176500000	176600000	1	176536028	176536031	-	ENSGALG00000017103	WASF3
1	192800000	192900000	1	192875029	192875032	-	ENSGALG00000035007	USP35
10	13100000	13200000	10	13131917	13131920	-	ENSGALG00000044204	AEN
10	13100000	13200000	10	13149949	13149952	-	ENSGALG00000044255
10	13100000	13200000	10	13150202	13150231	+	ENSGALG00000006750
10	13100000	13200000	10	13171107	13171354	-	ENSGALG00000006777
10	13100000	13200000	10	13174657	13174679	+	ENSGALG00000006782
10	14200000	14300000	10	14209355	14209721	+	ENSGALG00000030250
10	14400000	14500000	10	14430665	14430764	+	ENSGALG00000006871	SLCO3A1
10	18700000	18800000	10	18699478	18700045	+	ENSGALG00000025898	SMAD6
11	1600000	1700000	11	1604962	1604965	+	ENSGALG00000002407	HYDIN
11	11600000	11700000	11	11601489	11601495	+	ENSGALG00000034216
11	11600000	11700000	11	11619892	11619984	-	ENSGALG00000005266
11	11600000	11700000	11	11674122	11676213	-	ENSGALG00000032349
12	9400000	9500000	12	9435602	9435759	-	ENSGALG00000038684	EEFSEC
14	3000000	3100000	14	3045841	3045928	-	ENSGALG00000004224	MAD1L1
14	3000000	3100000	14	3082585	3082934	-	ENSGALG00000004238
14	3000000	3100000	14	3084873	3085122	+	ENSGALG00000004245
14	3000000	3100000	14	3093844	3093847	-	ENSGALG00000004255	SNX8
15	8600000	8700000	15	8602755	8602915	-	ENSGALG00000006648
15	8600000	8700000	15	8625524	8625527	-	ENSGALG00000006695	BCR
15	9500000	9600000	15	9502060	9502242	+	ENSGALG00000007276	GCN1
15	9500000	9600000	15	9529236	9529326	+	ENSGALG00000007308
15	9500000	9600000	15	9549184	9549187	-	ENSGALG00000007319	BICDL1
17	7000000	7100000	17	6997610	7000968	-	ENSGALG00000027242
17	7000000	7100000	17	7034048	7034067	+	ENSGALG00000003545
17	7000000	7100000	17	7059804	7059807	+	ENSGALG00000043217
17	7000000	7100000	17	7069407	7069677	-	ENSGALG00000041473
17	9500000	9600000	17	9508468	9508471	-	ENSGALG00000001157	DENND1A
18	2200000	2300000	18	2195711	2210834	-	ENSGALG00000001238
18	2200000	2300000	18	2213177	2213180	+	ENSGALG00000001244
18	2200000	2300000	18	2214052	2214055	-	ENSGALG00000045737
18	2200000	2300000	18	2219938	2219941	+	ENSGALG00000001261	CFAP52
18	2200000	2300000	18	2245183	2245186	+	ENSGALG00000037812
18	2200000	2300000	18	2251577	2252564	-	ENSGALG00000001311
18	2200000	2300000	18	2275194	2275197	+	ENSGALG00000044567
18	2200000	2300000	18	2287670	2287706	+	ENSGALG00000001335
18	3100000	3200000	18	3125374	3125377	-	ENSGALG00000028354	METRNL
18	3100000	3200000	18	3160547	3160550	+	ENSGALG00000001433	B3GNTL1
19	3200000	3300000	19	3200240	3200355	+	ENSGALG00000001546	ZZEF1
19	3200000	3300000	19	3247311	3247403	+	ENSGALG00000001564
19	3200000	3300000	19	3288226	3288305	+	ENSGALG00000001573
19	3300000	3400000	19	3300491	3300523	+	ENSGALG00000001617	CAMKK1
19	3300000	3400000	19	3387551	3388315	-	ENSGALG00000001632
19	3300000	3400000	19	3389363	3389413	+	ENSGALG00000041844
19	3300000	3400000	19	3394139	3394194	+	ENSGALG00000001630
2	3300000	3400000	2	3314717	3314720	+	ENSGALG00000005443
2	7700000	7800000	2	7699900	7700069	-	ENSGALG00000036064	PAXIP1
2	7700000	7800000	2	7746714	7746717	+	ENSGALG00000006362	HTR5A
2	15600000	15700000	2	15602606	15602609	+	ENSGALG00000007417	ARMC4
2	15600000	15700000	2	15691335	15691338	+	ENSGALG00000007426	MKX
2	15700000	15800000	2	15789000	15790541	-	ENSGALG00000007435
2	24900000	25000000	2	24920115	24920118	+	ENSGALG00000035239	GLCCI1
2	24900000	25000000	2	24981100	24981318	-	ENSGALG00000010708	ICA1
2	28300000	28400000	2	28334901	28334904	-	ENSGALG00000010795	ISPD
2	28600000	28700000	2	28607677	28607830	+	ENSGALG00000027240
2	28600000	28700000	2	28627302	28627569	-	ENSGALG00000010825
2	28600000	28700000	2	28654653	28655089	-	ENSGALG00000019651
2	29800000	29900000	2	29836831	29836902	-	ENSGALG00000010863
2	29800000	29900000	2	29858045	29858817	-	ENSGALG00000010865
2	35200000	35300000	2	35245697	35246809	-	ENSGALG00000011254
2	37500000	37600000	2	37525123	37525153	-	ENSGALG00000011294	THRB
2	50900000	51000000	2	50911841	50911982	-	ENSGALG00000040266	GLI3
2	59300000	59400000	2	59332909	59332972	-	ENSGALG00000012677	CDKAL1
2	67700000	67800000	2	67751710	67751713	-	ENSGALG00000044973
2	67700000	67800000	2	67789007	67789010	-	ENSGALG00000012845	MYLK4
2	79700000	79800000	2	79702367	79702592	-	ENSGALG00000013060	ADCY2
2	83600000	83700000	2	83601199	83601438	+	ENSGALG00000013124	FHOD3
2	116600000	116700000	2	116672888	116672959	+	ENSGALG00000039553	SULF1
2	117900000	118000000	2	117864953	118036791	+	ENSGALG00000031693
2	119900000	120000000	2	119928006	119929750	-	ENSGALG00000035752
20	11300000	11400000	20	11368022	11368025	+	ENSGALG00000007543	APCDD1L
20	11300000	11400000	20	11390471	11391515	-	ENSGALG00000007549
21	2700000	2800000	21	2705067	2705070	-	ENSGALG00000039193	AGRN
21	2700000	2800000	21	2797269	2797445	+	ENSGALG00000002055
22	2900000	3000000	22	2900398	2900460	-	ENSGALG00000032146	SLC4A5
22	2900000	3000000	22	2922443	2922713	-	ENSGALG00000013528
22	2900000	3000000	22	2970615	2970973	+	ENSGALG00000036638
22	2900000	3000000	22	2992285	2992292	+	ENSGALG00000032270
23	1400000	1500000	23	1422977	1423036	+	ENSGALG00000000678	CITED4
23	1400000	1500000	23	1432742	1432745	+	ENSGALG00000000720
23	1400000	1500000	23	1440705	1440762	+	ENSGALG00000000723
23	1400000	1500000	23	1454059	1454129	+	ENSGALG00000000729
23	1400000	1500000	23	1481725	1481728	-	ENSGALG00000045443
23	1400000	1500000	23	1481937	1482388	+	ENSGALG00000000731
23	1400000	1500000	23	1486449	1486982	-	ENSGALG00000000734
23	1400000	1500000	23	1490483	1490488	+	ENSGALG00000000737
23	1400000	1500000	23	1496291	1496455	+	ENSGALG00000030305
23	1400000	1500000	23	1499031	1501695	-	ENSGALG00000000777
23	2600000	2700000	23	2610405	2610574	+	ENSGALG00000001329	EPB41
23	2600000	2700000	23	2676529	2676532	-	ENSGALG00000024318
23	2600000	2700000	23	2698656	2698659	-	ENSGALG00000029653
23	4400000	4500000	23	4405778	4406753	+	ENSGALG00000002514
23	4400000	4500000	23	4424101	4424104	+	ENSGALG00000002517	TMEM35B
23	4400000	4500000	23	4445336	4445394	+	ENSGALG00000032980
23	4400000	4500000	23	4454404	4454505	+	ENSGALG00000030261
23	4400000	4500000	23	4460809	4461780	-	ENSGALG00000002532
23	4400000	4500000	23	4466716	4466719	-	ENSGALG00000028424	GJB3
23	5700000	5800000	23	5719947	5719950	+	ENSGALG00000004249	GRHL3
23	5700000	5800000	23	5757246	5757466	+	ENSGALG00000004268	NIPAL3
23	5700000	5800000	23	5769866	5770046	+	ENSGALG00000004282	RCAN3
26	0	100000	26	17120	17123	+	ENSGALG00000046261
26	0	100000	26	20953	21175	+	ENSGALG00000032190	MICAL1
26	0	100000	26	32034	32092	-	ENSGALG00000033245
26	0	100000	26	38376	38379	-	ENSGALG00000043513	TEAD3
26	0	100000	26	60001	60258	-	ENSGALG00000031301
26	0	100000	26	67523	68053	-	ENSGALG00000042148
26	0	100000	26	92230	92233	-	ENSGALG00000034934
26	0	100000	26	93766	94107	+	ENSGALG00000039170
26	0	100000	26	99051	99866	-	ENSGALG00000037546
26	500000	600000	26	500203	500786	+	ENSGALG00000000518	KLHL12
26	500000	600000	26	512360	512363	+	ENSGALG00000000436	RABIF
26	500000	600000	26	512934	512950	+	ENSGALG00000000318	CSRP1
26	500000	600000	26	516161	516307	+	ENSGALG00000040586
26	500000	600000	26	518952	518955	-	ENSGALG00000030568
26	500000	600000	26	534490	534952	+	ENSGALG00000038948
26	500000	600000	26	563962	564082	+	ENSGALG00000000397
26	500000	600000	26	585547	585770	+	ENSGALG00000031175
26	5000000	5100000	26	5000007	5000212	-	ENSGALG00000003461	USP49
26	5000000	5100000	26	5003096	5003287	-	ENSGALG00000044132
26	5000000	5100000	26	5021878	5022777	-	ENSGALG00000003474
26	5000000	5100000	26	5026786	5026789	+	ENSGALG00000003467	BYSL
26	5000000	5100000	26	5031083	5032322	-	ENSGALG00000003485
26	5000000	5100000	26	5069093	5069194	+	ENSGALG00000003498	TAF8
26	5000000	5100000	26	5078239	5078333	-	ENSGALG00000023763
26	5000000	5100000	26	5081427	5081430	-	ENSGALG00000003519
26	5000000	5100000	26	5088651	5088735	-	ENSGALG00000023760
26	5000000	5100000	26	5095661	5095664	-	ENSGALG00000031807
26	5100000	5200000	26	5123257	5123260	+	ENSGALG00000026858	BTG2
26	5100000	5200000	26	5133649	5134933	-	ENSGALG00000034067
26	5100000	5200000	26	5170533	5170536	+	ENSGALG00000034456	PRELP
26	5100000	5200000	26	5176852	5176932	+	ENSGALG00000003554	OPTC
3	5400000	5500000	3	5422204	5422288	+	ENSGALG00000037200
3	7100000	7200000	3	7119126	7119216	+	ENSGALG00000009107	NRXN1
3	9300000	9400000	3	9364320	9364482	+	ENSGALG00000040348
3	9300000	9400000	3	9376069	9376072	+	ENSGALG00000028817	OTX1
3	9300000	9400000	3	9380868	9380871	-	ENSGALG00000008866	WDPCP
3	19100000	19200000	3	19144885	19144905	-	ENSGALG00000026385
3	21200000	21300000	3	21201512	21201621	-	ENSGALG00000009788	SMYD2
3	26600000	26700000	3	26625939	26625947	+	ENSGALG00000010005
3	34900000	35000000	3	34899880	34900035	+	ENSGALG00000010702	ADSS
3	34900000	35000000	3	34909551	34909554	-	ENSGALG00000020032
3	49200000	49300000	3	49214544	49214735	+	ENSGALG00000012973	ESR1
3	55000000	55100000	3	55035014	55035081	+	ENSGALG00000013869
3	55000000	55100000	3	55085157	55085160	-	ENSGALG00000030545	SLC35D3
3	55000000	55100000	3	55093096	55093627	-	ENSGALG00000013874
3	56000000	56100000	3	56000935	56001044	+	ENSGALG00000013962	HBS1L
3	56000000	56100000	3	56007247	56007288	+	ENSGALG00000013969
3	58300000	58400000	3	58300808	58300998	-	ENSGALG00000042388	LAMA2
3	86000000	86100000	3	86054376	86054392	+	ENSGALG00000016273
4	48600000	48700000	4	48601134	48601440	+	ENSGALG00000011319	ADGRL3
4	50700000	50800000	4	50701039	50701136	+	ENSGALG00000031105	SLC4A4
4	50700000	50800000	4	50732651	50732769	-	ENSGALG00000011612
4	50700000	50800000	4	50748501	50748566	+	ENSGALG00000011616	NPFFR2
4	58900000	59000000	4	58939986	58939999	+	ENSGALG00000012216
4	58900000	59000000	4	58980569	58980735	-	ENSGALG00000012219
4	74700000	74800000	4	74722270	74722318	+	ENSGALG00000046053
4	77100000	77200000	4	77098033	77100364	+	ENSGALG00000014496	Prom1
4	77100000	77200000	4	77137750	77137804	+	ENSGALG00000014501
4	77100000	77200000	4	77154570	77154573	+	ENSGALG00000014505
4	77100000	77200000	4	77172735	77174113	-	ENSGALG00000014508
4	81500000	81600000	4	81526789	81527620	-	ENSGALG00000015591
4	81500000	81600000	4	81561972	81561975	+	ENSGALG00000015594	TRMT44
5	8800000	8900000	5	8854592	8854595	+	ENSGALG00000005632	MRVI1
5	8800000	8900000	5	8890832	8890999	+	ENSGALG00000005643
5	15300000	15400000	5	15317657	15317732	-	ENSGALG00000006837	TSPAN4
5	18500000	18600000	5	18500355	18500492	+	ENSGALG00000014573	NAT10
5	18500000	18600000	5	18522565	18522568	-	ENSGALG00000031889
5	18500000	18600000	5	18540732	18540735	-	ENSGALG00000011609
5	27300000	27400000	5	27302589	27302592	+	ENSGALG00000037326	MAP3K9
5	27300000	27400000	5	27380945	27381688	-	ENSGALG00000017652
5	34200000	34300000	5	34201163	34201303	+	ENSGALG00000009916	SCFD1
5	34200000	34300000	5	34263827	34263881	+	ENSGALG00000009920
5	34200000	34300000	5	34291932	34291935	-	ENSGALG00000040464	STRN3
5	44000000	44100000	5	44037409	44038191	-	ENSGALG00000010680
5	44900000	45000000	5	44900551	44900777	+	ENSGALG00000010813	GOLGA5
5	44900000	45000000	5	44953315	44953448	+	ENSGALG00000010820
5	44900000	45000000	5	44961358	44961361	-	ENSGALG00000043239
5	44900000	45000000	5	44965410	44969472	-	ENSGALG00000034898	ITPK1
5	48100000	48200000	5	48099831	48101791	-	ENSGALG00000031785
5	48100000	48200000	5	48196131	48196134	-	ENSGALG00000011139
6	4500000	4600000	6	4503080	4503633	-	ENSGALG00000002507
6	19900000	20000000	6	19900638	19900825	+	ENSGALG00000014614	TNKS2
6	19900000	20000000	6	19920003	19920006	-	ENSGALG00000038416
6	19900000	20000000	6	19958571	19958574	+	ENSGALG00000044927
6	26800000	26900000	6	26803988	26804066	+	ENSGALG00000008880	VTI1A
7	15600000	15700000	7	15600020	15600117	-	ENSGALG00000009202	RBM45
7	15600000	15700000	7	15609114	15609117	+	ENSGALG00000040718
7	15600000	15700000	7	15615078	15615081	+	ENSGALG00000042374
7	17300000	17400000	7	17398532	17400548	-	ENSGALG00000040833	CDCA7
7	17600000	17700000	7	17647287	17647434	-	ENSGALG00000043694	RAPGEF4
7	26700000	26800000	7	26700263	26702062	-	ENSGALG00000011686
7	31100000	31200000	7	31123644	31123736	+	ENSGALG00000012362	THSD7B
7	36300000	36400000	7	36394038	36394041	+	ENSGALG00000012544
8	19900000	20000000	8	19988820	19989542	+	ENSGALG00000010053	PTPRF
8	27700000	27800000	8	27701833	27701916	+	ENSGALG00000010985	ATG4C
9	22600000	22700000	9	22608991	22609060	-	ENSGALG00000009669	RSRC1
9	22700000	22800000	9	22707662	22707665	+	ENSGALG00000039728	SHOX2
9	22700000	22800000	9	22781934	22782811	-	ENSGALG00000020626
9	23100000	23200000	9	23100221	23100351	+	ENSGALG00000010312	PLCH1
9	23100000	23200000	9	23154284	23154287	+	ENSGALG00000046058
9	23100000	23200000	9	23162940	23163376	-	ENSGALG00000010331
Z	15800000	15900000	Z	15800956	15801069	+	ENSGALG00000014891	ITGA1
Z	15800000	15900000	Z	15862497	15862500	+	ENSGALG00000014903	ITGA2
Z	18400000	18500000	Z	18419550	18419639	-	ENSGALG00000014727	PDE4D
Z	20300000	20400000	Z	20302420	20302524	+	ENSGALG00000014747	CWC27
Z	20300000	20400000	Z	20383072	20383075	-	ENSGALG00000014751
Z	32000000	32100000	Z	32008083	32008176	+	ENSGALG00000015103	CCDC171
Z	49900000	50000000	Z	49909915	49910074	+	ENSGALG00000046088
Z	49900000	50000000	Z	49913528	49913531	+	ENSGALG00000028324
Z	49900000	50000000	Z	49956073	49956781	-	ENSGALG00000027512
Z	49900000	50000000	Z	49972660	49972663	-	ENSGALG00000015264	PPIP5K2
Z	60500000	60600000	Z	60591234	60591237	+	ENSGALG00000045294
Z	78600000	78700000	Z	78601458	78601626	+	ENSGALG00000008174
Z	78600000	78700000	Z	78627024	78628218	-	ENSGALG00000034505
Z	78600000	78700000	Z	78638970	78640258	-	ENSGALG00000026137
Z	78600000	78700000	Z	78644488	78644491	-	ENSGALG00000036338
Z	81400000	81500000	Z	81432062	81432190	+	ENSGALG00000005351	PRDM6
Z	81400000	81500000	Z	81488987	81490817	-	ENSGALG00000005368

## Sheet: BtoB lncRNA
1	10800000	10900000	1	10860331	10860641	-	ENSGALG00000042096
1	12300000	12400000	1	12340746	12341016	-	ENSGALG00000041737
1	16400000	16500000	1	16443150	16443302	-	ENSGALG00000042092
1	17300000	17400000	1	17371133	17371661	-	ENSGALG00000039093
1	18000000	18100000	1	18086375	18086858	+	ENSGALG00000036810
1	18200000	18300000	1	18207111	18207236	-	ENSGALG00000031938
1	21500000	21600000	1	21500069	21500165	+	ENSGALG00000038827
1	21800000	21900000	1	21856663	21857350	+	ENSGALG00000038679
1	23700000	23800000	1	23785454	23785646	+	ENSGALG00000036488
1	23900000	24000000	1	23927063	23927160	+	ENSGALG00000032302
1	25400000	25500000	1	25413944	25414396	-	ENSGALG00000038090
1	28000000	28100000	1	28047925	28048285	+	ENSGALG00000029421
1	29000000	29100000	1	29086357	29086669	-	ENSGALG00000030765
1	29400000	29500000	1	29435544	29435958	-	ENSGALG00000033978
1	29800000	29900000	1	29831892	29832128	-	ENSGALG00000032573
1	32200000	32300000	1	32268153	32268433	-	ENSGALG00000038179
1	32600000	32700000	1	32603424	32603679	-	ENSGALG00000042870
1	34400000	34500000	1	34414497	34414858	-	ENSGALG00000035292
1	36100000	36200000	1	36112239	36112419	+	ENSGALG00000038699
1	39000000	39100000	1	39036721	39037715	-	ENSGALG00000035278
1	40400000	40500000	1	40406625	40407682	-	ENSGALG00000044160
1	41700000	41800000	1	41751512	41751832	-	ENSGALG00000031868
1	42600000	42700000	1	42639439	42639481	-	ENSGALG00000032083
1	46000000	46100000	1	46016847	46016961	+	ENSGALG00000038442
1	46400000	46500000	1	46447108	46447748	-	ENSGALG00000042203
1	46500000	46600000	1	46572307	46572909	-	ENSGALG00000019331
1	47500000	47600000	1	47551023	47551356	+	ENSGALG00000043091
1	52300000	52400000	1	52387751	52388270	-	ENSGALG00000036131
1	52600000	52700000	1	52682933	52683360	-	ENSGALG00000033632
1	58300000	58400000	1	58306800	58307040	-	ENSGALG00000029704
1	58500000	58600000	1	58595513	58595694	+	ENSGALG00000034403
1	62900000	63000000	1	62965716	62967097	-	ENSGALG00000045870
1	64700000	64800000	1	64792525	64792759	+	ENSGALG00000038920
1	65600000	65700000	1	65653393	65653594	+	ENSGALG00000039016
1	72400000	72500000	1	72439880	72440232	+	ENSGALG00000043809
1	72500000	72600000	1	72591405	72591685	+	ENSGALG00000029775
1	73500000	73600000	1	73504476	73504711	-	ENSGALG00000036149
1	73500000	73600000	1	73590509	73590629	-	ENSGALG00000029785
1	73500000	73600000	1	73431076	73600682	+	ENSGALG00000033533
1	73600000	73700000	1	73625455	73626266	-	ENSGALG00000039534
1	73600000	73700000	1	73643217	73643375	+	ENSGALG00000036222
1	73700000	73800000	1	73771796	73771930	-	ENSGALG00000037691
1	74100000	74200000	1	74167050	74167413	+	ENSGALG00000044057
1	74400000	74500000	1	74470351	74470717	-	ENSGALG00000036655
1	76400000	76500000	1	76458737	76459096	+	ENSGALG00000040898
1	76400000	76500000	1	76478213	76479048	-	ENSGALG00000031463
1	78200000	78300000	1	78268585	78268859	-	ENSGALG00000032654
1	85900000	86000000	1	85972097	85972573	-	ENSGALG00000037227
1	86200000	86300000	1	86233391	86233659	-	ENSGALG00000036697
1	87800000	87900000	1	87830815	87831243	+	ENSGALG00000031836
1	88600000	88700000	1	88670550	88671779	-	ENSGALG00000040162
1	92700000	92800000	1	92727822	92728008	+	ENSGALG00000035205
1	93100000	93200000	1	93134554	93135103	+	ENSGALG00000040733
1	93300000	93400000	1	93311997	93312096	+	ENSGALG00000031012
1	93300000	93400000	1	93320998	93322940	-	ENSGALG00000032177
1	94900000	95000000	1	94991020	94991255	+	ENSGALG00000031990
1	96200000	96300000	1	96262522	96262736	+	ENSGALG00000037115
1	96600000	96700000	1	96612656	96612973	-	ENSGALG00000033799
1	96700000	96800000	1	96711429	96711677	+	ENSGALG00000040870
1	100700000	100800000	1	100703113	100703475	+	ENSGALG00000044349
1	101700000	101800000	1	101738617	101738643	-	ENSGALG00000037303
1	101700000	101800000	1	101775148	101775485	-	ENSGALG00000037041
1	108400000	108500000	1	108409824	108410005	+	ENSGALG00000042372
1	108900000	109000000	1	108903343	108903616	+	ENSGALG00000038560
1	113000000	113100000	1	113039524	113040319	-	ENSGALG00000041212
1	116700000	116800000	1	116733213	116733489	+	ENSGALG00000035313
1	117200000	117300000	1	117203994	117204091	+	ENSGALG00000031395
1	118400000	118500000	1	118462682	118463176	+	ENSGALG00000036226
1	119500000	119600000	1	119571472	119571791	-	ENSGALG00000033425
1	126200000	126300000	1	126246315	126246345	-	ENSGALG00000034873
1	126700000	126800000	1	126772644	126772740	+	ENSGALG00000035532
1	127000000	127100000	1	127059256	127060233	+	ENSGALG00000039226
1	127700000	127800000	1	127725468	127725737	-	ENSGALG00000030019
1	127800000	127900000	1	127825391	127825690	+	ENSGALG00000029967
1	128500000	128600000	1	128530240	128530329	-	ENSGALG00000043316
1	134800000	134900000	1	134811436	134811682	+	ENSGALG00000042484
1	135000000	135100000	1	135052791	135052835	+	ENSGALG00000035027
1	135800000	135900000	1	135893072	135893381	-	ENSGALG00000034536
1	139800000	139900000	1	139804783	139805788	-	ENSGALG00000029735
1	139800000	139900000	1	139812357	139812541	-	ENSGALG00000035091
1	139800000	139900000	1	139885688	139886419	-	ENSGALG00000042334
1	139900000	140000000	1	139954587	139954899	+	ENSGALG00000036843
1	139900000	140000000	1	139963223	139963640	+	ENSGALG00000040913
1	141400000	141500000	1	141441889	141441988	-	ENSGALG00000045075
1	141500000	141600000	1	141573773	141574018	+	ENSGALG00000034165
1	142300000	142400000	1	142335753	142336168	-	ENSGALG00000043278
1	143800000	143900000	1	143815714	143815902	-	ENSGALG00000034158
1	146800000	146900000	1	146892900	146892997	+	ENSGALG00000031514
1	148000000	148100000	1	148027202	148027337	+	ENSGALG00000038284
1	148200000	148300000	1	148235078	148235169	+	ENSGALG00000038439
1	148500000	148600000	1	148553863	148554465	-	ENSGALG00000045327
1	148900000	149000000	1	148901422	148901558	-	ENSGALG00000032591
1	150100000	150200000	1	150160329	150161123	-	ENSGALG00000030714
1	150200000	150300000	1	150234072	150234291	+	ENSGALG00000032339
1	150300000	150400000	1	150357796	150358080	-	ENSGALG00000039004
1	151100000	151200000	1	151113000	151113307	+	ENSGALG00000032182
1	151200000	151300000	1	151207584	151207912	-	ENSGALG00000036143
1	151700000	151800000	1	151784907	151784966	+	ENSGALG00000030326
1	151900000	152000000	1	151925894	151925948	-	ENSGALG00000037280
1	152000000	152100000	1	152063399	152063501	+	ENSGALG00000043630
1	152100000	152200000	1	152152095	152152340	-	ENSGALG00000029348
1	153200000	153300000	1	153246823	153247092	-	ENSGALG00000036877
1	153700000	153800000	1	153734225	153735313	-	ENSGALG00000043986
1	155300000	155400000	1	155306542	155306622	+	ENSGALG00000032800
1	156600000	156700000	1	156669378	156669614	-	ENSGALG00000040274
1	159100000	159200000	1	159159129	159159585	+	ENSGALG00000032024
1	159200000	159300000	1	159211038	159211408	-	ENSGALG00000040047
1	159500000	159600000	1	159526737	159526982	-	ENSGALG00000040093
1	159800000	159900000	1	159825650	159825903	+	ENSGALG00000030122
1	160100000	160200000	1	160124742	160126024	-	ENSGALG00000044745
1	160200000	160300000	1	160244260	160244540	+	ENSGALG00000034202
1	160300000	160400000	1	160348757	160349082	-	ENSGALG00000045240
1	160600000	160700000	1	160634643	160634774	-	ENSGALG00000045907
1	160700000	160800000	1	160756163	160756408	+	ENSGALG00000038764
1	160900000	161000000	1	160954712	160954832	+	ENSGALG00000033721
1	161200000	161300000	1	161278341	161278401	-	ENSGALG00000044238
1	161600000	161700000	1	161681380	161681795	-	ENSGALG00000030557
1	162500000	162600000	1	162557875	162557971	+	ENSGALG00000044113
1	163800000	163900000	1	163821229	163821461	+	ENSGALG00000041574
1	168300000	168400000	1	168382846	168382902	+	ENSGALG00000031392
1	170000000	170100000	1	170018327	170018450	+	ENSGALG00000031717
1	171500000	171600000	1	171500082	171500348	-	ENSGALG00000041895
1	173200000	173300000	1	173259707	173260137	+	ENSGALG00000029950
1	173700000	173800000	1	173777745	173778098	+	ENSGALG00000042917
1	175500000	175600000	1	175587747	175588018	-	ENSGALG00000029900
1	177200000	177300000	1	177226436	177226451	-	ENSGALG00000042746
1	177800000	177900000	1	177815141	177815209	+	ENSGALG00000040543
1	179400000	179500000	1	179452633	179452897	-	ENSGALG00000038763
1	179900000	180000000	1	179919647	179919747	+	ENSGALG00000034530
1	179900000	180000000	1	179994239	179994492	-	ENSGALG00000032688
1	181400000	181500000	1	181446125	181446222	-	ENSGALG00000040753
1	181700000	181800000	1	181770865	181771457	-	ENSGALG00000033716
1	182300000	182400000	1	182348090	182348248	+	ENSGALG00000039106
1	182300000	182400000	1	182383846	182384125	+	ENSGALG00000033291
1	183700000	183800000	1	183759108	183759471	+	ENSGALG00000046052
1	183800000	183900000	1	183828889	183828986	+	ENSGALG00000032864
1	184300000	184400000	1	184341136	184341619	+	ENSGALG00000042076
1	188200000	188300000	1	188246901	188247187	+	ENSGALG00000037891
1	189300000	189400000	1	189307058	189308204	-	ENSGALG00000045305
1	191300000	191400000	1	191369843	191369932	+	ENSGALG00000035067
10	500000	600000	10	558876	558927	+	ENSGALG00000045764
10	500000	600000	10	580031	580261	+	ENSGALG00000046049
10	500000	600000	10	586151	587129	+	ENSGALG00000037710
10	5200000	5300000	10	5251725	5251750	+	ENSGALG00000043770
10	5700000	5800000	10	5709851	5710164	-	ENSGALG00000044177
10	5800000	5900000	10	5834099	5834203	+	ENSGALG00000036084
10	9100000	9200000	10	9141565	9141899	-	ENSGALG00000034098
10	10300000	10400000	10	10346142	10346438	-	ENSGALG00000041219
10	11900000	12000000	10	11994546	11994622	+	ENSGALG00000035438
10	12100000	12200000	10	12181297	12181551	+	ENSGALG00000034021
10	12200000	12300000	10	12227451	12227496	+	ENSGALG00000029565
10	12300000	12400000	10	12346782	12347319	-	ENSGALG00000043030
10	12300000	12400000	10	12387955	12388450	-	ENSGALG00000035873
10	12500000	12600000	10	12530179	12530352	+	ENSGALG00000043914
10	12500000	12600000	10	12561941	12563050	+	ENSGALG00000038112
10	12700000	12800000	10	12775684	12776595	+	ENSGALG00000041561
10	13400000	13500000	10	13406402	13406623	+	ENSGALG00000030050
10	13400000	13500000	10	13419310	13419654	+	ENSGALG00000033505
10	13400000	13500000	10	13474268	13475000	-	ENSGALG00000029832
10	15200000	15300000	10	15258259	15258735	-	ENSGALG00000041838
10	15800000	15900000	10	15804836	15805339	-	ENSGALG00000030510
10	15900000	16000000	10	15922390	15922815	-	ENSGALG00000033566
10	17200000	17300000	10	17279374	17279503	+	ENSGALG00000038751
10	17400000	17500000	10	17407072	17407239	+	ENSGALG00000038958
10	18400000	18500000	10	18450155	18450338	+	ENSGALG00000040027
11	100000	200000	11	106357	106444	-	ENSGALG00000041475
11	3500000	3600000	11	3500002	3500107	+	ENSGALG00000029858
11	3500000	3600000	11	3549019	3549071	+	ENSGALG00000040112
11	3700000	3800000	11	3784726	3785169	+	ENSGALG00000035756
11	4200000	4300000	11	4271852	4271951	+	ENSGALG00000040442
11	4500000	4600000	11	4523451	4523775	+	ENSGALG00000029744
11	4700000	4800000	11	4747075	4747584	-	ENSGALG00000042010
11	5200000	5300000	11	5266011	5267994	-	ENSGALG00000037100
11	6500000	6600000	11	6528467	6528564	+	ENSGALG00000039940
11	10200000	10300000	11	10220506	10221310	+	ENSGALG00000038945
11	13000000	13100000	11	13056098	13056886	-	ENSGALG00000044609
11	16700000	16800000	11	16757603	16758139	-	ENSGALG00000030803
11	17500000	17600000	11	17594327	17594536	-	ENSGALG00000041724
11	17700000	17800000	11	17744342	17744564	-	ENSGALG00000043197
12	1100000	1200000	12	1117863	1118091	+	ENSGALG00000042702
12	4200000	4300000	12	4232144	4232229	+	ENSGALG00000033629
12	6000000	6100000	12	6098331	6098485	-	ENSGALG00000029394
12	9300000	9400000	12	9326664	9326848	-	ENSGALG00000032315
12	9800000	9900000	12	9882346	9882941	-	ENSGALG00000030297
12	10100000	10200000	12	10143760	10144013	-	ENSGALG00000037604
12	10100000	10200000	12	10180086	10180666	-	ENSGALG00000031799
12	16200000	16300000	12	16213439	16213856	-	ENSGALG00000041405
12	16200000	16300000	12	16280048	16280145	+	ENSGALG00000035037
12	18700000	18800000	12	18767764	18767988	+	ENSGALG00000037596
12	19800000	19900000	12	19812410	19812553	+	ENSGALG00000029843
12	19800000	19900000	12	19813464	19813630	+	ENSGALG00000037071
13	500000	600000	13	551833	552056	-	ENSGALG00000032140
13	500000	600000	13	599127	599867	-	ENSGALG00000042369
13	1700000	1800000	13	1725582	1725891	+	ENSGALG00000035257
13	2100000	2200000	13	2184783	2185102	+	ENSGALG00000042617
13	3100000	3200000	13	3104912	3105031	+	ENSGALG00000042392
13	3400000	3500000	13	3457760	3457844	-	ENSGALG00000043032
13	3400000	3500000	13	3495447	3496176	+	ENSGALG00000030937
13	6700000	6800000	13	6704773	6705098	-	ENSGALG00000034774
13	6700000	6800000	13	6753251	6753359	+	ENSGALG00000041690
13	7700000	7800000	13	7767467	7769075	-	ENSGALG00000031923
13	9700000	9800000	13	9738361	9738485	+	ENSGALG00000029560
13	9800000	9900000	13	9832158	9833079	-	ENSGALG00000036075
13	12300000	12400000	13	12319074	12319408	-	ENSGALG00000030107
13	15600000	15700000	13	15632673	15632795	+	ENSGALG00000039105
14	200000	300000	14	231575	231862	-	ENSGALG00000036315
14	7500000	7600000	14	7562876	7563759	+	ENSGALG00000039441
14	9200000	9300000	14	9205257	9205428	+	ENSGALG00000031402
14	9500000	9600000	14	9525113	9525455	-	ENSGALG00000042288
14	10200000	10300000	14	10215940	10216553	-	ENSGALG00000045589
14	14300000	14400000	14	14340377	14341340	+	ENSGALG00000039632
14	14300000	14400000	14	14342341	14342511	+	ENSGALG00000037551
15	4200000	4300000	15	4264960	4265002	+	ENSGALG00000038691
15	8800000	8900000	15	8846176	8846300	-	ENSGALG00000030684
15	10300000	10400000	15	10384279	10384706	-	ENSGALG00000030433
15	10400000	10500000	15	10455170	10455390	+	ENSGALG00000033639
15	10400000	10500000	15	10464569	10465107	+	ENSGALG00000036631
15	12600000	12700000	15	12636159	12636628	-	ENSGALG00000032696
17	500000	600000	17	579706	579985	+	ENSGALG00000035410
17	600000	700000	17	647941	648001	-	ENSGALG00000032775
17	1400000	1500000	17	1476449	1476565	+	ENSGALG00000045182
17	1400000	1500000	17	1476978	1477083	-	ENSGALG00000031254
17	1600000	1700000	17	1663699	1664026	+	ENSGALG00000035977
17	3100000	3200000	17	3101678	3101975	-	ENSGALG00000029386
17	3300000	3400000	17	3348658	3348894	+	ENSGALG00000042524
17	3600000	3700000	17	3623112	3623314	-	ENSGALG00000035198
17	4100000	4200000	17	4182995	4183509	+	ENSGALG00000034713
17	4500000	4600000	17	4579263	4579438	+	ENSGALG00000039255
17	8000000	8100000	17	8064785	8065549	-	ENSGALG00000037937
18	1500000	1600000	18	1504428	1504657	+	ENSGALG00000043152
18	1700000	1800000	18	1703060	1703636	-	ENSGALG00000039312
18	1800000	1900000	18	1875742	1876537	+	ENSGALG00000029243
18	1900000	2000000	18	1994942	1995123	-	ENSGALG00000029520
18	2700000	2800000	18	2742880	2743429	-	ENSGALG00000036514
18	2800000	2900000	18	2875637	2876633	-	ENSGALG00000042083
18	3300000	3400000	18	3398981	3399017	+	ENSGALG00000030619
18	5900000	6000000	18	5942346	5942674	-	ENSGALG00000038873
18	6000000	6100000	18	6011513	6012146	+	ENSGALG00000039459
18	6000000	6100000	18	6014121	6014434	-	ENSGALG00000039939
18	6300000	6400000	18	6322673	6322786	+	ENSGALG00000042002
18	7500000	7600000	18	7542414	7544170	+	ENSGALG00000033117
18	7700000	7800000	18	7789885	7790319	-	ENSGALG00000036003
18	8100000	8200000	18	8160479	8160793	+	ENSGALG00000033297
18	8500000	8600000	18	8587485	8587576	-	ENSGALG00000034157
18	8800000	8900000	18	8818809	8818853	+	ENSGALG00000029865
18	8800000	8900000	18	8819358	8819634	-	ENSGALG00000040705
18	8800000	8900000	18	8869721	8870516	+	ENSGALG00000040226
18	8900000	9000000	18	8934257	8935807	-	ENSGALG00000037717
19	600000	700000	19	613508	613706	-	ENSGALG00000030549
19	600000	700000	19	680096	680874	-	ENSGALG00000026762
19	900000	1000000	19	914600	916393	-	ENSGALG00000043810
19	1000000	1100000	19	1072108	1072468	-	ENSGALG00000036270
19	1100000	1200000	19	1141960	1142123	+	ENSGALG00000036449
19	1300000	1400000	19	1325945	1326275	-	ENSGALG00000040229
19	4000000	4100000	19	4083843	4083891	+	ENSGALG00000030792
19	7600000	7700000	19	7624579	7624628	+	ENSGALG00000036551
2	25700000	25800000	2	25704097	25704885	-	ENSGALG00000046086
2	25800000	25900000	2	25868009	25868094	+	ENSGALG00000043637
2	29600000	29700000	2	29655527	29655758	+	ENSGALG00000033125
2	30500000	30600000	2	30515585	30516211	+	ENSGALG00000039760
2	35100000	35200000	2	35199435	35199617	+	ENSGALG00000034267
2	36300000	36400000	2	36379342	36379618	-	ENSGALG00000036841
2	38100000	38200000	2	38101717	38101828	+	ENSGALG00000033901
2	38100000	38200000	2	38193501	38193567	+	ENSGALG00000037602
2	41900000	42000000	2	41985780	41985849	-	ENSGALG00000039290
2	46300000	46400000	2	46379477	46379605	+	ENSGALG00000029256
2	46800000	46900000	2	46892793	46892807	+	ENSGALG00000042973
2	47800000	47900000	2	47835106	47835178	+	ENSGALG00000030071
2	47800000	47900000	2	47835977	47836224	-	ENSGALG00000042098
2	48600000	48700000	2	48633786	48633904	+	ENSGALG00000042896
2	51100000	51200000	2	51100227	51100619	+	ENSGALG00000039754
2	51800000	51900000	2	51860957	51861276	-	ENSGALG00000033310
2	53200000	53300000	2	53210143	53211979	+	ENSGALG00000046517
2	53200000	53300000	2	53219988	53220072	-	ENSGALG00000035672
2	53300000	53400000	2	53307919	53308000	+	ENSGALG00000042506
2	53300000	53400000	2	53327074	53327148	+	ENSGALG00000044379
2	53500000	53600000	2	53532763	53533101	-	ENSGALG00000030723
2	53800000	53900000	2	53837300	53837360	-	ENSGALG00000045183
2	54100000	54200000	2	54188256	54188571	-	ENSGALG00000036586
2	63500000	63600000	2	63594677	63594928	-	ENSGALG00000033849
2	64300000	64400000	2	64370805	64370891	+	ENSGALG00000041740
2	64400000	64500000	2	64489811	64490035	-	ENSGALG00000035828
2	69200000	69300000	2	69258887	69258926	+	ENSGALG00000035312
2	69300000	69400000	2	69331463	69332255	-	ENSGALG00000037199
2	69800000	69900000	2	69860082	69860315	-	ENSGALG00000035885
2	70700000	70800000	2	70755635	70755732	+	ENSGALG00000036501
2	70800000	70900000	2	70841746	70841989	-	ENSGALG00000031547
2	71900000	72000000	2	71991614	71991706	-	ENSGALG00000033878
2	72600000	72700000	2	72618675	72619037	-	ENSGALG00000044917
2	75300000	75400000	2	75343173	75343627	-	ENSGALG00000035188
2	77000000	77100000	2	77021902	77022472	-	ENSGALG00000033578
2	79100000	79200000	2	79170710	79171032	+	ENSGALG00000030583
2	81000000	81100000	2	81086593	81086724	+	ENSGALG00000037237
2	81900000	82000000	2	81951716	81951758	+	ENSGALG00000046526
2	82200000	82300000	2	82245740	82246103	+	ENSGALG00000044807
2	82500000	82600000	2	82502637	82502774	-	ENSGALG00000029252
2	84400000	84500000	2	84469069	84469090	-	ENSGALG00000041363
2	84600000	84700000	2	84620003	84620196	+	ENSGALG00000029491
2	86200000	86300000	2	86268714	86269308	+	ENSGALG00000037565
2	87400000	87500000	2	87473366	87473433	+	ENSGALG00000041303
2	94000000	94100000	2	94038494	94038554	-	ENSGALG00000030145
2	94900000	95000000	2	94974688	94974841	+	ENSGALG00000032841
2	96400000	96500000	2	96406631	96406760	+	ENSGALG00000036292
2	100200000	100300000	2	100215010	100216001	-	ENSGALG00000039965
2	104600000	104700000	2	104647424	104647632	-	ENSGALG00000036109
2	105200000	105300000	2	105242721	105242786	+	ENSGALG00000040115
2	105400000	105500000	2	105478160	105478656	+	ENSGALG00000037124
2	105700000	105800000	2	105775574	105776022	-	ENSGALG00000038356
2	106000000	106100000	2	106063607	106063985	-	ENSGALG00000041497
2	106100000	106200000	2	106157274	106157402	+	ENSGALG00000036244
2	106100000	106200000	2	106160245	106161295	+	ENSGALG00000035848
2	107400000	107500000	2	107491811	107493159	-	ENSGALG00000039923
2	109400000	109500000	2	109441712	109441916	+	ENSGALG00000039148
2	109400000	109500000	2	109497834	109498407	+	ENSGALG00000040322
2	110100000	110200000	2	110189999	110190636	-	ENSGALG00000045429
2	112700000	112800000	2	112729256	112729305	+	ENSGALG00000029552
2	113600000	113700000	2	113644953	113645295	-	ENSGALG00000043440
2	114100000	114200000	2	114175982	114176801	-	ENSGALG00000035582
2	114300000	114400000	2	114300950	114301159	-	ENSGALG00000031302
2	114500000	114600000	2	114533916	114534756	-	ENSGALG00000032869
2	116300000	116400000	2	116301807	116301913	+	ENSGALG00000040818
2	119000000	119100000	2	119031763	119032202	-	ENSGALG00000035208
2	120000000	120100000	2	120020214	120020244	-	ENSGALG00000036262
2	122300000	122400000	2	122339787	122340156	-	ENSGALG00000043160
2	122400000	122500000	2	122406258	122406355	+	ENSGALG00000032766
2	122600000	122700000	2	122663400	122663584	+	ENSGALG00000035937
2	123400000	123500000	2	123421869	123422048	+	ENSGALG00000032435
2	126200000	126300000	2	126226388	126226463	+	ENSGALG00000040937
2	130800000	130900000	2	130862552	130863419	-	ENSGALG00000039449
2	131100000	131200000	2	131126445	131126750	-	ENSGALG00000039361
2	131100000	131200000	2	131145204	131145481	-	ENSGALG00000043785
2	133000000	133100000	2	133011858	133012237	-	ENSGALG00000035941
2	133200000	133300000	2	133259609	133259861	-	ENSGALG00000030036
2	133300000	133400000	2	133392010	133392226	-	ENSGALG00000029431
2	134200000	134300000	2	134267680	134268045	-	ENSGALG00000044971
2	136500000	136600000	2	136599662	136599769	+	ENSGALG00000043552
2	139200000	139300000	2	139217868	139218199	+	ENSGALG00000032651
2	139300000	139400000	2	139309974	139310205	+	ENSGALG00000039495
2	148000000	148100000	2	148094207	148094773	-	ENSGALG00000042494
2	148300000	148400000	2	148308248	148308567	-	ENSGALG00000039787
20	3100000	3200000	20	3183167	3183709	-	ENSGALG00000037613
20	3400000	3500000	20	3468868	3469044	+	ENSGALG00000036290
20	3700000	3800000	20	3748627	3749640	-	ENSGALG00000037393
20	4200000	4300000	20	4294875	4295827	-	ENSGALG00000031532
20	4700000	4800000	20	4700100	4700360	-	ENSGALG00000037363
20	6400000	6500000	20	6497177	6498184	-	ENSGALG00000029984
20	6800000	6900000	20	6818796	6819168	-	ENSGALG00000042613
20	8400000	8500000	20	8405343	8405978	-	ENSGALG00000040613
20	8400000	8500000	20	8466029	8467463	+	ENSGALG00000032990
20	8700000	8800000	20	8734891	8735089	+	ENSGALG00000039427
20	9100000	9200000	20	9123857	9124019	-	ENSGALG00000037346
20	9400000	9500000	20	9473970	9474100	-	ENSGALG00000035383
20	12900000	13000000	20	12980158	12980312	+	ENSGALG00000030544
20	13300000	13400000	20	13375979	13376071	+	ENSGALG00000034664
21	0	100000	21	66617	66707	+	ENSGALG00000042772
21	700000	800000	21	739626	740272	-	ENSGALG00000036059
21	700000	800000	21	785086	785186	-	ENSGALG00000036911
21	900000	1000000	21	926782	927076	+	ENSGALG00000024018
21	1200000	1300000	21	1224074	1224421	+	ENSGALG00000029601
21	1200000	1300000	21	1259690	1259886	+	ENSGALG00000040083
21	1800000	1900000	21	1840522	1840565	-	ENSGALG00000030856
21	1800000	1900000	21	1877968	1878184	-	ENSGALG00000031769
21	2600000	2700000	21	2634545	2634900	-	ENSGALG00000031850
21	5000000	5100000	21	5016231	5016354	+	ENSGALG00000042755
21	5700000	5800000	21	5753045	5753964	-	ENSGALG00000032291
21	6100000	6200000	21	6181914	6183028	-	ENSGALG00000034595
22	900000	1000000	22	971658	971713	+	ENSGALG00000034617
22	900000	1000000	22	981489	981557	+	ENSGALG00000033070
22	1400000	1500000	22	1446876	1447447	-	ENSGALG00000039936
22	3700000	3800000	22	3741474	3741807	+	ENSGALG00000037058
23	300000	400000	23	395671	395917	+	ENSGALG00000038481
23	1000000	1100000	23	1097165	1097283	+	ENSGALG00000035241
23	3700000	3800000	23	3744805	3746005	+	ENSGALG00000036281
23	3900000	4000000	23	3939039	3939454	+	ENSGALG00000034843
24	900000	1000000	24	975733	976092	+	ENSGALG00000038377
24	2400000	2500000	24	2427056	2427629	-	ENSGALG00000033707
24	2600000	2700000	24	2620151	2620273	+	ENSGALG00000043060
24	4900000	5000000	24	4979829	4980046	-	ENSGALG00000034201
24	5000000	5100000	24	5073361	5073760	-	ENSGALG00000035117
24	6000000	6100000	24	6036960	6037036	+	ENSGALG00000034862
25	200000	300000	25	204823	204932	+	ENSGALG00000040301
25	200000	300000	25	214144	215153	-	ENSGALG00000036662
25	200000	300000	25	265269	265666	+	ENSGALG00000042115
25	700000	800000	25	797883	798122	-	ENSGALG00000040150
25	800000	900000	25	833721	833926	-	ENSGALG00000040524
25	900000	1000000	25	920723	920797	+	ENSGALG00000043651
25	1000000	1100000	25	1084850	1085998	-	ENSGALG00000045026
25	1200000	1300000	25	1264088	1264433	-	ENSGALG00000037026
25	1400000	1500000	25	1442323	1442453	+	ENSGALG00000045721
25	1400000	1500000	25	1444447	1445227	+	ENSGALG00000036184
25	1600000	1700000	25	1635237	1635782	+	ENSGALG00000032794
26	400000	500000	26	486576	486674	-	ENSGALG00000045676
26	3200000	3300000	26	3277734	3277813	+	ENSGALG00000033227
26	3400000	3500000	26	3478936	3479135	-	ENSGALG00000035270
26	4200000	4300000	26	4208028	4208599	+	ENSGALG00000036859
26	4300000	4400000	26	4318899	4318959	+	ENSGALG00000041893
27	100000	200000	27	166846	166956	+	ENSGALG00000043772
27	300000	400000	27	347376	347816	-	ENSGALG00000037685
27	500000	600000	27	546684	546728	-	ENSGALG00000037614
27	500000	600000	27	565648	565692	-	ENSGALG00000038088
27	500000	600000	27	597275	597603	-	ENSGALG00000032578
27	500000	600000	27	573380	573521	+	ENSGALG00000037609
27	600000	700000	27	617830	617949	-	ENSGALG00000042952
27	600000	700000	27	653783	653904	-	ENSGALG00000038788
27	600000	700000	27	696250	696537	+	ENSGALG00000038568
27	700000	800000	27	705090	705284	-	ENSGALG00000039551
27	700000	800000	27	718088	718315	+	ENSGALG00000036968
27	700000	800000	27	754910	754945	-	ENSGALG00000042950
27	700000	800000	27	781891	782952	-	ENSGALG00000034996
27	700000	800000	27	798087	798201	-	ENSGALG00000029489
27	800000	900000	27	860684	861099	-	ENSGALG00000035507
27	800000	900000	27	873019	873459	-	ENSGALG00000036211
27	800000	900000	27	889006	889046	-	ENSGALG00000040678
27	800000	900000	27	893880	894643	-	ENSGALG00000039305
27	1200000	1300000	27	1242832	1243413	+	ENSGALG00000037637
27	1200000	1300000	27	1286814	1289182	-	ENSGALG00000031974
28	0	100000	28	18410	18470	-	ENSGALG00000044818
28	0	100000	28	26110	26819	-	ENSGALG00000030849
28	700000	800000	28	784619	784844	+	ENSGALG00000035222
28	1500000	1600000	28	1536588	1537231	-	ENSGALG00000030852
28	1800000	1900000	28	1866465	1866638	-	ENSGALG00000044471
28	1900000	2000000	28	1982616	1982855	+	ENSGALG00000037300
28	4800000	4900000	28	4882831	4883273	-	ENSGALG00000032462
28	4900000	5000000	28	4914644	4914757	-	ENSGALG00000038462
28	4900000	5000000	28	4969650	4969875	+	ENSGALG00000036966
3	400000	500000	3	451563	451607	+	ENSGALG00000031876
3	700000	800000	3	705620	705866	+	ENSGALG00000043337
3	700000	800000	3	729555	729696	+	ENSGALG00000036398
3	1300000	1400000	3	1366095	1367078	+	ENSGALG00000035917
3	1400000	1500000	3	1461257	1461277	+	ENSGALG00000037572
3	3400000	3500000	3	3406982	3407637	-	ENSGALG00000042376
3	3800000	3900000	3	3824070	3824948	+	ENSGALG00000041287
3	5900000	6000000	3	5940895	5941273	-	ENSGALG00000035400
3	6800000	6900000	3	6830756	6830927	-	ENSGALG00000033642
3	6900000	7000000	3	6909698	6910383	-	ENSGALG00000034941
3	7500000	7600000	3	7525430	7525848	-	ENSGALG00000032863
3	17700000	17800000	3	17739044	17739673	+	ENSGALG00000044833
3	22400000	22500000	3	22484524	22485034	-	ENSGALG00000039561
3	22500000	22600000	3	22562145	22562233	+	ENSGALG00000033145
3	25800000	25900000	3	25886900	25887157	-	ENSGALG00000041015
3	28400000	28500000	3	28447221	28447520	-	ENSGALG00000029553
3	28400000	28500000	3	28450738	28452072	+	ENSGALG00000036544
3	29300000	29400000	3	29311904	29312169	+	ENSGALG00000039256
3	32200000	32300000	3	32230146	32230974	-	ENSGALG00000036034
3	32600000	32700000	3	32647161	32647748	-	ENSGALG00000035137
3	33100000	33200000	3	33116937	33117124	+	ENSGALG00000034684
3	41400000	41500000	3	41416014	41416165	-	ENSGALG00000034053
3	41400000	41500000	3	41471557	41471589	+	ENSGALG00000038058
3	41900000	42000000	3	41904003	41904171	-	ENSGALG00000033389
3	41900000	42000000	3	41917803	41917962	-	ENSGALG00000034672
3	41900000	42000000	3	41928956	41929124	-	ENSGALG00000039693
3	41900000	42000000	3	41948692	41949028	+	ENSGALG00000031800
3	43800000	43900000	3	43852657	43853594	-	ENSGALG00000032211
3	44900000	45000000	3	44992237	44992556	-	ENSGALG00000039550
3	50000000	50100000	3	50058810	50058938	-	ENSGALG00000036112
3	50900000	51000000	3	50999946	51000859	-	ENSGALG00000039309
3	53100000	53200000	3	53151193	53151641	-	ENSGALG00000030501
3	53400000	53500000	3	53423909	53425496	-	ENSGALG00000033499
3	54500000	54600000	3	54535858	54535909	+	ENSGALG00000036759
3	54500000	54600000	3	54537299	54537441	+	ENSGALG00000032874
3	61500000	61600000	3	61528900	61528966	+	ENSGALG00000041356
3	62700000	62800000	3	62744787	62745060	-	ENSGALG00000029204
3	64300000	64400000	3	64350439	64350906	-	ENSGALG00000035560
3	64400000	64500000	3	64483870	64483949	+	ENSGALG00000036541
3	69300000	69400000	3	69352718	69352841	+	ENSGALG00000041688
3	69900000	70000000	3	69972687	69973239	-	ENSGALG00000041585
3	70200000	70300000	3	70208284	70208381	-	ENSGALG00000041569
3	72300000	72400000	3	72311725	72312298	-	ENSGALG00000034564
3	72500000	72600000	3	72549300	72549495	-	ENSGALG00000036204
3	72900000	73000000	3	72916912	72917127	+	ENSGALG00000042536
3	73900000	74000000	3	73915679	73916498	+	ENSGALG00000043811
3	74200000	74300000	3	74277406	74277643	+	ENSGALG00000033109
3	74800000	74900000	3	74885585	74885961	+	ENSGALG00000034587
3	80300000	80400000	3	80383287	80384640	-	ENSGALG00000041312
3	81200000	81300000	3	81233000	81233045	+	ENSGALG00000044759
3	84300000	84400000	3	84306205	84306410	-	ENSGALG00000046621
3	84700000	84800000	3	84748909	84749308	-	ENSGALG00000030519
3	85700000	85800000	3	85739352	85739574	+	ENSGALG00000040507
3	90900000	91000000	3	90939895	90939992	+	ENSGALG00000037938
3	92900000	93000000	3	92932839	92933177	-	ENSGALG00000036624
3	93500000	93600000	3	93561139	93561236	+	ENSGALG00000035372
3	93700000	93800000	3	93751502	93751951	-	ENSGALG00000037681
3	93800000	93900000	3	93803387	93804317	-	ENSGALG00000031268
3	94100000	94200000	3	94105378	94106097	+	ENSGALG00000032164
3	94300000	94400000	3	94391157	94391254	+	ENSGALG00000030336
3	95600000	95700000	3	95684350	95685659	-	ENSGALG00000043705
3	98000000	98100000	3	98063535	98063869	-	ENSGALG00000043524
3	98400000	98500000	3	98469993	98470312	-	ENSGALG00000037952
3	100400000	100500000	3	100483476	100483893	-	ENSGALG00000044890
3	103700000	103800000	3	103717820	103718004	+	ENSGALG00000016494
3	107700000	107800000	3	107728741	107729508	+	ENSGALG00000040378
3	108600000	108700000	3	108685223	108685331	-	ENSGALG00000034159
3	108700000	108800000	3	108707195	108707284	+	ENSGALG00000033860
3	109100000	109200000	3	109149978	109150055	+	ENSGALG00000030290
3	110800000	110900000	3	110879815	110880383	-	ENSGALG00000036714
3	110900000	111000000	3	110970846	110971012	-	ENSGALG00000030006
33	700000	800000	33	725594	725676	-	ENSGALG00000032314
4	4500000	4600000	4	4509977	4510080	+	ENSGALG00000042081
4	4500000	4600000	4	4581844	4581913	+	ENSGALG00000037349
4	5300000	5400000	4	5320201	5320365	+	ENSGALG00000042954
4	5300000	5400000	4	5386232	5386550	-	ENSGALG00000035275
4	5800000	5900000	4	5862685	5862930	-	ENSGALG00000042912
4	8000000	8100000	4	8094516	8094530	-	ENSGALG00000041167
4	9100000	9200000	4	9143444	9144514	-	ENSGALG00000039896
4	9900000	10000000	4	9935439	9935695	-	ENSGALG00000034116
4	10500000	10600000	4	10553784	10554162	-	ENSGALG00000007245
4	14400000	14500000	4	14405328	14405405	+	ENSGALG00000041125
4	14500000	14600000	4	14565657	14566000	+	ENSGALG00000030861
4	17100000	17200000	4	17177696	17177732	+	ENSGALG00000036507
4	18800000	18900000	4	18795607	18803919	+	ENSGALG00000044487
4	19300000	19400000	4	19392906	19393224	-	ENSGALG00000033107
4	19500000	19600000	4	19504111	19504148	+	ENSGALG00000033380
4	19500000	19600000	4	19541885	19542124	+	ENSGALG00000041824
4	19800000	19900000	4	19819070	19819349	-	ENSGALG00000039736
4	19800000	19900000	4	19873183	19873595	-	ENSGALG00000039492
4	20700000	20800000	4	20710782	20710797	+	ENSGALG00000032421
4	21000000	21100000	4	21073945	21074017	-	ENSGALG00000040413
4	21000000	21100000	4	21074829	21075089	-	ENSGALG00000037450
4	21200000	21300000	4	21259150	21259767	-	ENSGALG00000042099
4	21300000	21400000	4	21346630	21348177	-	ENSGALG00000038238
4	24500000	24600000	4	24540452	24540684	+	ENSGALG00000030168
4	25900000	26000000	4	25900253	25900799	-	ENSGALG00000030400
4	26600000	26700000	4	26689974	26690209	+	ENSGALG00000032689
4	27000000	27100000	4	27043313	27043916	-	ENSGALG00000029613
4	27000000	27100000	4	27092078	27092429	-	ENSGALG00000033238
4	27300000	27400000	4	27396659	27396760	+	ENSGALG00000032527
4	27600000	27700000	4	27600623	27600985	-	ENSGALG00000031625
4	27700000	27800000	4	27788184	27788534	+	ENSGALG00000035886
4	28100000	28200000	4	28160837	28160943	+	ENSGALG00000036104
4	31800000	31900000	4	31816071	31816363	-	ENSGALG00000030258
4	31800000	31900000	4	31837103	31837211	+	ENSGALG00000041850
4	32600000	32700000	4	32602684	32603398	+	ENSGALG00000030689
4	32600000	32700000	4	32645802	32645931	+	ENSGALG00000043011
4	38800000	38900000	4	38809871	38810344	+	ENSGALG00000036848
4	39200000	39300000	4	39299619	39299989	+	ENSGALG00000037073
4	41400000	41500000	4	41426108	41426328	+	ENSGALG00000032692
4	41500000	41600000	4	41511139	41511458	-	ENSGALG00000039128
4	42300000	42400000	4	42324087	42324354	-	ENSGALG00000043173
4	42400000	42500000	4	42450684	42450936	+	ENSGALG00000036597
4	42900000	43000000	4	42908861	42908958	+	ENSGALG00000040190
4	43100000	43200000	4	43133045	43133874	-	ENSGALG00000037279
4	52700000	52800000	4	52791792	52792006	-	ENSGALG00000034952
4	54600000	54700000	4	54694734	54695773	-	ENSGALG00000032956
4	59100000	59200000	4	59184243	59184397	+	ENSGALG00000033776
4	61000000	61100000	4	61082021	61082311	-	ENSGALG00000039265
4	61000000	61100000	4	61091364	61091723	-	ENSGALG00000038756
4	61600000	61700000	4	61691209	61692196	-	ENSGALG00000042042
4	61800000	61900000	4	61837220	61837410	-	ENSGALG00000037329
4	62400000	62500000	4	62440558	62440937	-	ENSGALG00000039365
4	67300000	67400000	4	67340035	67340393	-	ENSGALG00000031178
4	67300000	67400000	4	67349940	67351054	-	ENSGALG00000036652
4	67300000	67400000	4	67397839	67397922	+	ENSGALG00000041624
4	68600000	68700000	4	68667246	68667371	+	ENSGALG00000031088
4	71400000	71500000	4	71490166	71490599	+	ENSGALG00000030680
4	72000000	72100000	4	72004226	72004455	+	ENSGALG00000031185
4	72500000	72600000	4	72504646	72505219	-	ENSGALG00000042737
4	72700000	72800000	4	72715065	72715230	+	ENSGALG00000034447
4	75400000	75500000	4	75428998	75431457	-	ENSGALG00000035551
4	75700000	75800000	4	75766895	75767061	+	ENSGALG00000043073
4	76000000	76100000	4	76058200	76058232	+	ENSGALG00000041701
4	77600000	77700000	4	77614758	77614944	+	ENSGALG00000038561
4	79600000	79700000	4	79648521	79649224	+	ENSGALG00000037790
4	79800000	79900000	4	79872417	79872552	+	ENSGALG00000040015
4	81700000	81800000	4	81715313	81715438	+	ENSGALG00000031075
4	81900000	82000000	4	81989023	81989194	+	ENSGALG00000031338
4	82200000	82300000	4	82291099	82291836	-	ENSGALG00000029227
4	87800000	87900000	4	87856253	87856778	+	ENSGALG00000037592
4	88400000	88500000	4	88440982	88441102	+	ENSGALG00000042700
4	89500000	89600000	4	89594619	89594796	-	ENSGALG00000030141
5	2400000	2500000	5	2412525	2412832	-	ENSGALG00000043195
5	2500000	2600000	5	2521838	2522407	-	ENSGALG00000029741
5	2600000	2700000	5	2674448	2674488	+	ENSGALG00000033921
5	3100000	3200000	5	3121046	3121743	+	ENSGALG00000044857
5	3100000	3200000	5	3138140	3138403	-	ENSGALG00000037858
5	3900000	4000000	5	3928716	3929205	+	ENSGALG00000029231
5	4500000	4600000	5	4547451	4547806	-	ENSGALG00000040671
5	4700000	4800000	5	4705600	4705836	-	ENSGALG00000034877
5	4700000	4800000	5	4738469	4738567	+	ENSGALG00000042795
5	10700000	10800000	5	10727866	10727996	+	ENSGALG00000033055
5	14600000	14700000	5	14695229	14695921	-	ENSGALG00000044418
5	19000000	19100000	5	19061527	19061661	+	ENSGALG00000033156
5	21800000	21900000	5	21829439	21830205	-	ENSGALG00000042882
5	24600000	24700000	5	24614994	24616288	+	ENSGALG00000035766
5	26600000	26700000	5	26652504	26653415	-	ENSGALG00000033973
5	26600000	26700000	5	26677792	26678941	-	ENSGALG00000034767
5	30500000	30600000	5	30585995	30586162	+	ENSGALG00000038158
5	30800000	30900000	5	30806444	30806636	+	ENSGALG00000037674
5	31200000	31300000	5	31231182	31231798	-	ENSGALG00000037493
5	32600000	32700000	5	32617626	32617843	-	ENSGALG00000032603
5	32800000	32900000	5	32824915	32825276	-	ENSGALG00000030088
5	33000000	33100000	5	33004059	33004259	+	ENSGALG00000040051
5	33200000	33300000	5	33242218	33242269	+	ENSGALG00000035857
5	33500000	33600000	5	33541939	33542381	+	ENSGALG00000032351
5	33500000	33600000	5	33549571	33549847	-	ENSGALG00000037692
5	37200000	37300000	5	37215913	37216229	+	ENSGALG00000041987
5	37400000	37500000	5	37413459	37414241	+	ENSGALG00000043759
5	41700000	41800000	5	41792315	41792729	-	ENSGALG00000042219
5	42200000	42300000	5	42290091	42290336	-	ENSGALG00000043442
5	42300000	42400000	5	42379094	42379148	+	ENSGALG00000030682
5	42500000	42600000	5	42529950	42530283	-	ENSGALG00000031515
5	43300000	43400000	5	43348372	43349490	-	ENSGALG00000041794
5	47000000	47100000	5	47004883	47005246	+	ENSGALG00000046645
5	47800000	47900000	5	47860419	47860936	-	ENSGALG00000039966
5	47900000	48000000	5	47919559	47919748	+	ENSGALG00000029518
5	48900000	49000000	5	48991127	48991968	-	ENSGALG00000037911
5	51400000	51500000	5	51464294	51464511	+	ENSGALG00000046293
5	53800000	53900000	5	53854709	53855632	-	ENSGALG00000037724
5	53900000	54000000	5	53904987	53905277	-	ENSGALG00000039814
5	54700000	54800000	5	54710784	54710925	+	ENSGALG00000034632
5	54700000	54800000	5	54792418	54793057	-	ENSGALG00000036816
5	55800000	55900000	5	55884035	55884124	+	ENSGALG00000038524
5	56800000	56900000	5	56892013	56892193	-	ENSGALG00000029878
5	56800000	56900000	5	56896215	56896401	-	ENSGALG00000035737
5	57500000	57600000	5	57599105	57600341	-	ENSGALG00000034580
5	59200000	59300000	5	59200555	59200747	+	ENSGALG00000043056
5	59200000	59300000	5	59242269	59242732	-	ENSGALG00000036107
6	2000000	2100000	6	2079775	2079871	+	ENSGALG00000039703
6	10300000	10400000	6	10376263	10376807	-	ENSGALG00000035579
6	12600000	12700000	6	12636910	12637140	+	ENSGALG00000035500
6	17000000	17100000	6	17094959	17096620	-	ENSGALG00000043263
6	24100000	24200000	6	24198573	24198976	-	ENSGALG00000036896
6	24200000	24300000	6	24211131	24212212	-	ENSGALG00000042440
6	28100000	28200000	6	28152402	28152462	-	ENSGALG00000044562
6	29200000	29300000	6	29236843	29236867	+	ENSGALG00000035332
6	29200000	29300000	6	29298919	29299315	-	ENSGALG00000034000
6	29300000	29400000	6	29304991	29305398	-	ENSGALG00000029513
6	29600000	29700000	6	29661215	29661711	-	ENSGALG00000038986
6	30500000	30600000	6	30596634	30597027	+	ENSGALG00000040445
6	31000000	31100000	6	31028605	31028804	-	ENSGALG00000033285
6	31300000	31400000	6	31375547	31375720	+	ENSGALG00000036533
6	31300000	31400000	6	31396365	31396450	+	ENSGALG00000044623
6	31600000	31700000	6	31651587	31652857	-	ENSGALG00000041779
6	31700000	31800000	6	31716592	31716745	+	ENSGALG00000033230
6	33200000	33300000	6	33280909	33281055	+	ENSGALG00000044849
6	33600000	33700000	6	33622081	33622154	+	ENSGALG00000029765
6	33600000	33700000	6	33632196	33632341	+	ENSGALG00000040010
7	2500000	2600000	7	2553519	2554946	+	ENSGALG00000032444
7	7900000	8000000	7	7918156	7918616	+	ENSGALG00000030635
7	8500000	8600000	7	8506299	8506589	-	ENSGALG00000039233
7	8700000	8800000	7	8756091	8756187	+	ENSGALG00000043345
7	9200000	9300000	7	9273896	9273944	+	ENSGALG00000033329
7	9600000	9700000	7	9641478	9641502	+	ENSGALG00000035909
7	17200000	17300000	7	17263707	17264484	-	ENSGALG00000034363
7	19500000	19600000	7	19558228	19558442	-	ENSGALG00000031413
7	19700000	19800000	7	19782589	19782672	+	ENSGALG00000029347
7	27400000	27500000	7	27413159	27413298	+	ENSGALG00000042752
7	28600000	28700000	7	28667087	28667763	+	ENSGALG00000042467
7	29500000	29600000	7	29524600	29524835	+	ENSGALG00000037581
7	29900000	30000000	7	29935569	29937716	-	ENSGALG00000045368
7	32700000	32800000	7	32735895	32736046	+	ENSGALG00000030154
7	33800000	33900000	7	33899470	33899771	-	ENSGALG00000041782
7	35900000	36000000	7	35956559	35957229	+	ENSGALG00000032905
8	800000	900000	8	823434	824054	+	ENSGALG00000032867
8	2300000	2400000	8	2301760	2301883	-	ENSGALG00000035985
8	2300000	2400000	8	2303803	2306828	-	ENSGALG00000029696
8	2500000	2600000	8	2592322	2592377	+	ENSGALG00000032094
8	8400000	8500000	8	8459023	8459108	-	ENSGALG00000034943
8	8500000	8600000	8	8596211	8596776	+	ENSGALG00000029807
8	9000000	9100000	8	9019158	9019338	+	ENSGALG00000033708
8	9500000	9600000	8	9537042	9537772	-	ENSGALG00000043258
8	11000000	11100000	8	11023065	11023336	-	ENSGALG00000031780
8	11000000	11100000	8	11066414	11066694	+	ENSGALG00000033475
8	11300000	11400000	8	11323232	11323331	+	ENSGALG00000033872
8	11300000	11400000	8	11345399	11345676	+	ENSGALG00000033022
8	12500000	12600000	8	12555651	12556603	+	ENSGALG00000034994
8	15700000	15800000	8	15783993	15784227	-	ENSGALG00000042050
8	16500000	16600000	8	16576133	16576285	+	ENSGALG00000036249
8	19300000	19400000	8	19305994	19307662	-	ENSGALG00000039695
8	21800000	21900000	8	21853487	21853627	-	ENSGALG00000035302
8	23900000	24000000	8	23997706	23998020	-	ENSGALG00000037359
8	26900000	27000000	8	26910808	26911549	-	ENSGALG00000036522
8	27000000	27100000	8	27034840	27036678	-	ENSGALG00000029326
9	4100000	4200000	9	4113609	4113738	+	ENSGALG00000042979
9	5900000	6000000	9	5953059	5953193	-	ENSGALG00000032952
9	7600000	7700000	9	7686762	7686864	+	ENSGALG00000035553
9	8700000	8800000	9	8788586	8788745	-	ENSGALG00000031808
9	8900000	9000000	9	8978312	8978359	+	ENSGALG00000035425
9	9800000	9900000	9	9836592	9836784	-	ENSGALG00000040423
9	9800000	9900000	9	9854014	9854182	+	ENSGALG00000037810
9	9800000	9900000	9	9855348	9855582	+	ENSGALG00000038711
9	10700000	10800000	9	10702823	10702975	+	ENSGALG00000043388
9	12000000	12100000	9	12099990	12100063	+	ENSGALG00000034521
9	13500000	13600000	9	13541843	13542057	-	ENSGALG00000040345
9	17000000	17100000	9	17018877	17019006	+	ENSGALG00000039069
9	18100000	18200000	9	18194121	18194291	+	ENSGALG00000035588
9	18200000	18300000	9	18206443	18206616	+	ENSGALG00000042573
9	20600000	20700000	9	20620325	20620421	+	ENSGALG00000044933
9	21400000	21500000	9	21453752	21454211	-	ENSGALG00000030029
9	21700000	21800000	9	21723779	21724553	-	ENSGALG00000031485
9	22400000	22500000	9	22404107	22404210	+	ENSGALG00000035389
Z	4600000	4700000	Z	4656559	4656969	-	ENSGALG00000040429
Z	5400000	5500000	Z	5426953	5427747	-	ENSGALG00000046089
Z	5400000	5500000	Z	5476149	5476409	+	ENSGALG00000044284
Z	12600000	12700000	Z	12650850	12651107	-	ENSGALG00000045612
Z	15500000	15600000	Z	15581732	15582260	-	ENSGALG00000045502
Z	17800000	17900000	Z	17896325	17896573	-	ENSGALG00000045959
Z	23700000	23800000	Z	23762238	23762557	-	ENSGALG00000046407
Z	26000000	26100000	Z	26064314	26064504	+	ENSGALG00000045033
Z	27000000	27100000	Z	27010498	27010597	+	ENSGALG00000044150
Z	27100000	27200000	Z	27142054	27142426	-	ENSGALG00000045713
Z	27100000	27200000	Z	27150395	27150767	-	ENSGALG00000044421
Z	27100000	27200000	Z	27153177	27153549	-	ENSGALG00000046021
Z	27100000	27200000	Z	27155963	27156334	-	ENSGALG00000045375
Z	27100000	27200000	Z	27158751	27159123	-	ENSGALG00000046241
Z	27100000	27200000	Z	27164898	27165066	-	ENSGALG00000045998
Z	27100000	27200000	Z	27169885	27170257	-	ENSGALG00000045743
Z	27100000	27200000	Z	27179106	27179751	-	ENSGALG00000045802
Z	27100000	27200000	Z	27190248	27190897	-	ENSGALG00000044346
Z	27200000	27300000	Z	27210672	27211811	-	ENSGALG00000044845
Z	27200000	27300000	Z	27229253	27229902	-	ENSGALG00000046254
Z	27200000	27300000	Z	27238283	27238451	+	ENSGALG00000045627
Z	27200000	27300000	Z	27241069	27241237	+	ENSGALG00000046670
Z	27200000	27300000	Z	27246648	27246816	+	ENSGALG00000046528
Z	27200000	27300000	Z	27249430	27249598	+	ENSGALG00000044455
Z	27200000	27300000	Z	27255006	27255174	+	ENSGALG00000046075
Z	27200000	27300000	Z	27260579	27260747	+	ENSGALG00000045554
Z	27200000	27300000	Z	27263360	27263528	+	ENSGALG00000043982
Z	28500000	28600000	Z	28502691	28502746	+	ENSGALG00000046054
Z	28500000	28600000	Z	28596103	28596314	+	ENSGALG00000034884
Z	29000000	29100000	Z	29006522	29007066	-	ENSGALG00000044597
Z	29100000	29200000	Z	29142566	29142631	+	ENSGALG00000045015
Z	32900000	33000000	Z	32960476	32960774	+	ENSGALG00000045104
Z	33300000	33400000	Z	33385512	33385729	-	ENSGALG00000044304
Z	33800000	33900000	Z	33804997	33805128	+	ENSGALG00000045865
Z	35100000	35200000	Z	35169768	35169856	+	ENSGALG00000045111
Z	36300000	36400000	Z	36341590	36342163	-	ENSGALG00000037062
Z	36500000	36600000	Z	36531158	36531309	+	ENSGALG00000044724
Z	42300000	42400000	Z	42304953	42305013	-	ENSGALG00000045808
Z	42300000	42400000	Z	42318062	42318161	+	ENSGALG00000045369
Z	42500000	42600000	Z	42580468	42580775	-	ENSGALG00000045690
Z	42600000	42700000	Z	42624950	42626190	+	ENSGALG00000044868
Z	44700000	44800000	Z	44711626	44711816	-	ENSGALG00000039976
Z	48400000	48500000	Z	48459232	48459477	-	ENSGALG00000038638
Z	48500000	48600000	Z	48530645	48530920	+	ENSGALG00000044148
Z	49000000	49100000	Z	49003405	49003431	+	ENSGALG00000040217
Z	49000000	49100000	Z	49039895	49039962	-	ENSGALG00000033421
Z	49400000	49500000	Z	49467623	49467899	-	ENSGALG00000046438
Z	49700000	49800000	Z	49746772	49747004	+	ENSGALG00000044219
Z	53100000	53200000	Z	53184239	53184632	+	ENSGALG00000044797
Z	53100000	53200000	Z	53184846	53185068	-	ENSGALG00000043889
Z	57800000	57900000	Z	57807566	57808036	-	ENSGALG00000046154
Z	58600000	58700000	Z	58666942	58667292	-	ENSGALG00000046281
Z	58800000	58900000	Z	58800324	58800420	+	ENSGALG00000046255
Z	61200000	61300000	Z	61238874	61238974	+	ENSGALG00000043870
Z	61800000	61900000	Z	61889592	61889839	-	ENSGALG00000034925
Z	61900000	62000000	Z	61983935	61984167	+	ENSGALG00000046475
Z	62400000	62500000	Z	62431549	62432080	+	ENSGALG00000044389
Z	62500000	62600000	Z	62540024	62540477	-	ENSGALG00000045444
Z	62500000	62600000	Z	62545144	62545295	-	ENSGALG00000045692
Z	65200000	65300000	Z	65265206	65265336	+	ENSGALG00000044491
Z	67200000	67300000	Z	67241830	67242041	-	ENSGALG00000044366
Z	67800000	67900000	Z	67813979	67815390	-	ENSGALG00000046399
Z	68100000	68200000	Z	68197057	68197358	-	ENSGALG00000045662
Z	68200000	68300000	Z	68209034	68209154	+	ENSGALG00000046473
Z	69300000	69400000	Z	69312036	69314887	-	ENSGALG00000046587
Z	70100000	70200000	Z	70117929	70118161	+	ENSGALG00000039466
Z	71100000	71200000	Z	71195284	71195823	-	ENSGALG00000045969
Z	71800000	71900000	Z	71850615	71851383	-	ENSGALG00000045825
Z	73200000	73300000	Z	73215819	73215915	+	ENSGALG00000045887
Z	73500000	73600000	Z	73542641	73543299	-	ENSGALG00000046194
Z	73600000	73700000	Z	73610858	73611742	+	ENSGALG00000029598
Z	73600000	73700000	Z	73613466	73614313	+	ENSGALG00000045687
Z	73600000	73700000	Z	73622487	73622729	-	ENSGALG00000045193
Z	73600000	73700000	Z	73650175	73650275	-	ENSGALG00000044450
Z	73600000	73700000	Z	73676744	73676821	-	ENSGALG00000044021
Z	73800000	73900000	Z	73871728	73871821	-	ENSGALG00000045209
Z	73900000	74000000	Z	73956995	73957072	-	ENSGALG00000043847
Z	74000000	74100000	Z	74026092	74026332	+	ENSGALG00000044109
Z	74000000	74100000	Z	74099139	74099216	-	ENSGALG00000046459
Z	74000000	74100000	Z	74099231	74099548	-	ENSGALG00000045918
Z	74100000	74200000	Z	74146655	74146730	-	ENSGALG00000045904
Z	74100000	74200000	Z	74155543	74155720	+	ENSGALG00000045149
Z	74100000	74200000	Z	74156264	74156408	+	ENSGALG00000045299
Z	74100000	74200000	Z	74172640	74173546	+	ENSGALG00000045877
Z	74100000	74200000	Z	74181746	74181817	+	ENSGALG00000046039
Z	74200000	74300000	Z	74228374	74228480	+	ENSGALG00000044681
Z	74200000	74300000	Z	74245487	74245564	-	ENSGALG00000044292
Z	74200000	74300000	Z	74272389	74272464	-	ENSGALG00000045306
Z	74300000	74400000	Z	74355225	74355438	+	ENSGALG00000044923
Z	74400000	74500000	Z	74401681	74402890	+	ENSGALG00000046624
Z	74400000	74500000	Z	74421544	74421757	+	ENSGALG00000043884
Z	74500000	74600000	Z	74587221	74588270	-	ENSGALG00000044350
Z	74600000	74700000	Z	74612050	74612351	-	ENSGALG00000046576
Z	74600000	74700000	Z	74689207	74689304	+	ENSGALG00000044907
Z	74800000	74900000	Z	74884372	74884668	-	ENSGALG00000045162
Z	74800000	74900000	Z	74884807	74884976	+	ENSGALG00000044394
Z	74900000	75000000	Z	74943364	74943698	+	ENSGALG00000044169
Z	74900000	75000000	Z	74993068	74993237	+	ENSGALG00000045850
Z	75000000	75100000	Z	75004138	75004438	-	ENSGALG00000044951
Z	75100000	75200000	Z	75136256	75136425	+	ENSGALG00000044639
Z	75100000	75200000	Z	75158871	75159040	+	ENSGALG00000044601
Z	75300000	75400000	Z	75361022	75361356	+	ENSGALG00000044697
Z	75400000	75500000	Z	75472352	75472423	-	ENSGALG00000043862
Z	75400000	75500000	Z	75480889	75481058	+	ENSGALG00000046011
Z	75500000	75600000	Z	75599872	75599970	-	ENSGALG00000045385
Z	75700000	75800000	Z	75738092	75738261	+	ENSGALG00000045651
Z	75800000	75900000	Z	75831629	75831703	-	ENSGALG00000044136
Z	75900000	76000000	Z	75926657	75926941	-	ENSGALG00000033419
Z	75900000	76000000	Z	75939012	75939181	+	ENSGALG00000045799
Z	75900000	76000000	Z	75950052	75950149	+	ENSGALG00000044783
Z	76000000	76100000	Z	76011935	76012141	-	ENSGALG00000044577
Z	76100000	76200000	Z	76161360	76161427	-	ENSGALG00000044593
Z	76100000	76200000	Z	76169711	76169739	-	ENSGALG00000044496
Z	76100000	76200000	Z	76170143	76170453	+	ENSGALG00000044583
Z	76200000	76300000	Z	76233884	76234053	+	ENSGALG00000044658
Z	76200000	76300000	Z	76249020	76249096	-	ENSGALG00000045186
Z	76200000	76300000	Z	76278877	76278974	+	ENSGALG00000046562
Z	76300000	76400000	Z	76329564	76329898	+	ENSGALG00000044742
Z	76300000	76400000	Z	76372828	76373624	-	ENSGALG00000044873
Z	76400000	76500000	Z	76415410	76415579	+	ENSGALG00000044695
Z	76400000	76500000	Z	76421253	76421498	-	ENSGALG00000039845
Z	76400000	76500000	Z	76448783	76449244	-	ENSGALG00000036943
Z	76400000	76500000	Z	76467917	76468086	+	ENSGALG00000043876
Z	76400000	76500000	Z	76494311	76494463	+	ENSGALG00000045331
Z	76500000	76600000	Z	76513929	76513979	+	ENSGALG00000045243
Z	76600000	76700000	Z	76688299	76689574	-	ENSGALG00000044614
Z	76800000	76900000	Z	76879144	76879219	-	ENSGALG00000045435
Z	76800000	76900000	Z	76887398	76887619	+	ENSGALG00000044824
Z	76800000	76900000	Z	76891884	76892097	+	ENSGALG00000038738
Z	76900000	77000000	Z	76962794	76962895	-	ENSGALG00000045411
Z	76900000	77000000	Z	76984277	76984296	-	ENSGALG00000046315
Z	76900000	77000000	Z	76991916	76992779	+	ENSGALG00000044998
Z	77000000	77100000	Z	77030837	77030930	-	ENSGALG00000045463
Z	77100000	77200000	Z	77103958	77104035	-	ENSGALG00000046370
Z	77100000	77200000	Z	77130655	77130746	-	ENSGALG00000044753
Z	77100000	77200000	Z	77138494	77138902	+	ENSGALG00000043883
Z	77100000	77200000	Z	77188580	77189009	+	ENSGALG00000032663
Z	77100000	77200000	Z	77193028	77193251	+	ENSGALG00000037612
Z	77200000	77300000	Z	77246445	77246687	-	ENSGALG00000044084
Z	77300000	77400000	Z	77364349	77364591	-	ENSGALG00000043941
Z	77300000	77400000	Z	77388972	77389049	-	ENSGALG00000045893
Z	77600000	77700000	Z	77688520	77688697	+	ENSGALG00000045650
Z	77700000	77800000	Z	77713009	77713086	-	ENSGALG00000045300
Z	77800000	77900000	Z	77870041	77870198	-	ENSGALG00000045882
Z	77800000	77900000	Z	77875131	77875462	+	ENSGALG00000038176
Z	77800000	77900000	Z	77882561	77882931	+	ENSGALG00000046046
Z	77800000	77900000	Z	77896189	77896971	+	ENSGALG00000045332
Z	77900000	78000000	Z	77942934	77943230	-	ENSGALG00000044184
Z	77900000	78000000	Z	77974678	77974920	-	ENSGALG00000046665
Z	78000000	78100000	Z	78001262	78002044	+	ENSGALG00000046466
Z	78000000	78100000	Z	78030695	78030908	+	ENSGALG00000046100
Z	78000000	78100000	Z	78049808	78049907	-	ENSGALG00000044728
Z	78000000	78100000	Z	78054902	78055840	+	ENSGALG00000033005
Z	78000000	78100000	Z	78058952	78059128	+	ENSGALG00000044277
Z	78100000	78200000	Z	78136174	78136750	+	ENSGALG00000044861
Z	78100000	78200000	Z	78147658	78147871	+	ENSGALG00000037384
Z	78200000	78300000	Z	78218055	78218144	-	ENSGALG00000044401
Z	78200000	78300000	Z	78242274	78242516	-	ENSGALG00000046067
Z	78300000	78400000	Z	78352800	78352997	+	ENSGALG00000044289
Z	78300000	78400000	Z	78390846	78390952	+	ENSGALG00000043836
Z	78300000	78400000	Z	78399065	78399911	+	ENSGALG00000044676
Z	78400000	78500000	Z	78436739	78436952	+	ENSGALG00000045456
Z	78400000	78500000	Z	78468396	78468609	+	ENSGALG00000031558
Z	80100000	80200000	Z	80142304	80142453	+	ENSGALG00000036415
Z	80100000	80200000	Z	80187814	80187983	+	ENSGALG00000045308
Z	80100000	80200000	Z	80198619	80198644	+	ENSGALG00000033071
Z	80200000	80300000	Z	80201379	80201665	-	ENSGALG00000045118
Z	80200000	80300000	Z	80214210	80214379	+	ENSGALG00000044969
Z	80300000	80400000	Z	80308827	80309137	+	ENSGALG00000044785
Z	80300000	80400000	Z	80340312	80340615	-	ENSGALG00000045722
Z	80300000	80400000	Z	80354090	80354232	+	ENSGALG00000045054
Z	80300000	80400000	Z	80365570	80366277	-	ENSGALG00000029603
Z	80300000	80400000	Z	80397293	80397324	-	ENSGALG00000045464
Z	80300000	80400000	Z	80397728	80398037	+	ENSGALG00000044338
Z	80400000	80500000	Z	80436582	80436731	+	ENSGALG00000043993
Z	80500000	80600000	Z	80523720	80523889	+	ENSGALG00000045437
Z	80500000	80600000	Z	80533908	80533977	-	ENSGALG00000044881
Z	80500000	80600000	Z	80581038	80581356	+	ENSGALG00000045069
Z	80600000	80700000	Z	80638086	80638420	+	ENSGALG00000046335
Z	80600000	80700000	Z	80676653	80677136	-	ENSGALG00000034814
Z	80600000	80700000	Z	80683414	80683667	+	ENSGALG00000044810
Z	80800000	80900000	Z	80895245	80895529	-	ENSGALG00000036626
Z	82100000	82200000	Z	82103488	82103932	+	ENSGALG00000044318
Z	82100000	82200000	Z	82114665	82115187	+	ENSGALG00000045167
Z	82100000	82200000	Z	82123643	82124088	+	ENSGALG00000045348
Z	82100000	82200000	Z	82133732	82133833	-	ENSGALG00000044316
Z	82100000	82200000	Z	82164021	82164615	+	ENSGALG00000046029
Z	82200000	82300000	Z	82242931	82243173	-	ENSGALG00000045952
Z	82200000	82300000	Z	82253084	82253758	+	ENSGALG00000045644

[truncated: 2 more sheets: BtoB miRNA, BtoB mRNA]
