# Supplementary material for: Chromatin Interaction Responds to Breast Muscle Development and Intramuscular Fat Deposition Between Chinese Indigenous Chicken and Fast-Growing Broiler
Source: Front Cell Dev Biol. 2021 Nov 29;9:782268. doi: 10.3389/fcell.2021.782268 (PMC8667342; doi:10.3389/fcell.2021.782268)
Supplement: Supplementary file 2 [file DataSheet2.ZIP › Table S3. GO enrichment analysis of mRNAs in A and B compartments.xlsx]

## Sheet: A to A GO enrichment
Category	Term		Count	%	PValue	Genes	List Total	Pop Hits	Pop Total	Fold Enrichment	Bonferroni	Benjamini	FDR
GOTERM_CC_DIRECT	GO:0005829	cytosol	480	6.22972	9.1228e-08	ENSGALG00000017002, ENSGALG00000004160, ENSGALG00000006462, ENSGALG00000017009, ENSGALG00000008880, ENSGALG00000006101, ENSGALG00000004166, ENSGALG00000004288, ENSGALG00000026077, ENSGALG00000027287, ENSGALG00000003074, ENSGALG00000003193, ENSGALG00000012919, ENSGALG00000007305, ENSGALG00000016042, ENSGALG00000004394, ENSGALG00000026081, ENSGALG00000006211, ENSGALG00000005001, ENSGALG00000004034,…	5781	718	10057	1.16301	9.9616e-05	9.96209e-05	9.93473e-05
GOTERM_CC_DIRECT	GO:0005654	nucleoplasm	608	7.89098	3.32698e-07	ENSGALG00000005499, ENSGALG00000007798, ENSGALG00000005138, ENSGALG00000008645, ENSGALG00000007437, ENSGALG00000000802, ENSGALG00000008881, ENSGALG00000009971, ENSGALG00000017009, ENSGALG00000005132, ENSGALG00000006222, ENSGALG00000007555, ENSGALG00000008883, ENSGALG00000006465, ENSGALG00000012915, ENSGALG00000028499, ENSGALG00000028253, ENSGALG00000010612, ENSGALG00000012913, ENSGALG00000003072,…	5781	932	10057	1.13489	0.000363241	0.000181653	0.000181154
GOTERM_MF_DIRECT	GO:0044822	poly(A) RNA binding	402	5.21739	7.28725e-07	ENSGALG00000017002, ENSGALG00000008645, ENSGALG00000015061, ENSGALG00000016392, ENSGALG00000008529, ENSGALG00000007430, ENSGALG00000010973, ENSGALG00000007673, ENSGALG00000003197, ENSGALG00000012919, ENSGALG00000019796, ENSGALG00000009967, ENSGALG00000009968, ENSGALG00000005489, ENSGALG00000005126, ENSGALG00000007305, ENSGALG00000004394, ENSGALG00000005001, ENSGALG00000009841, ENSGALG00000011715,…	4860	605	8532	1.1665	0.00156626	0.00156822	0.00156822
GOTERM_CC_DIRECT	GO:0016020	membrane	422	5.47696	9.64891e-07	ENSGALG00000008405, ENSGALG00000006467, ENSGALG00000016392, ENSGALG00000006583, ENSGALG00000006101, ENSGALG00000007673, ENSGALG00000004166, ENSGALG00000012915, ENSGALG00000003197, ENSGALG00000010618, ENSGALG00000005490, ENSGALG00000015192, ENSGALG00000006457, ENSGALG00000009967, ENSGALG00000005489, ENSGALG00000009844, ENSGALG00000015075, ENSGALG00000000909, ENSGALG00000004034, ENSGALG00000009961,…	5781	633	10057	1.15978	0.00105311	0.00035122	0.000350255
GOTERM_CC_DIRECT	GO:0005730	nucleolus	272	3.53018	1.66671e-06	ENSGALG00000002426, ENSGALG00000000247, ENSGALG00000026999, ENSGALG00000000243, ENSGALG00000009615, ENSGALG00000008645, ENSGALG00000003875, ENSGALG00000015185, ENSGALG00000014096, ENSGALG00000016392, ENSGALG00000010178, ENSGALG00000010973, ENSGALG00000008765, ENSGALG00000003991, ENSGALG00000014410, ENSGALG00000003197, ENSGALG00000003196, ENSGALG00000028253, ENSGALG00000005809, ENSGALG00000002531,…	5781	394	10057	1.20099	0.00181839	0.000455011	0.000453761
GOTERM_CC_DIRECT	GO:0005739	mitochondrion	402	5.21739	8.08671e-06	ENSGALG00000023920, ENSGALG00000010609, ENSGALG00000017246, ENSGALG00000009615, ENSGALG00000022955, ENSGALG00000007559, ENSGALG00000009976, ENSGALG00000005139, ENSGALG00000017120, ENSGALG00000020417, ENSGALG00000006465, ENSGALG00000009610, ENSGALG00000026077, ENSGALG00000027287, ENSGALG00000010614, ENSGALG00000012919, ENSGALG00000004037, ENSGALG00000004039, ENSGALG00000016164, ENSGALG00000016285,…	5781	609	10057	1.14835	0.00879185	0.00176614	0.00176129
GOTERM_CC_DIRECT	GO:0070062	extracellular exosome	900	11.6807	6.4469e-05	ENSGALG00000015180, ENSGALG00000007315, ENSGALG00000004047, ENSGALG00000000927, ENSGALG00000023806, ENSGALG00000016034, ENSGALG00000017365, ENSGALG00000004049, ENSGALG00000016271, ENSGALG00000006462, ENSGALG00000000919, ENSGALG00000007311, ENSGALG00000009975, ENSGALG00000009973, ENSGALG00000008400, ENSGALG00000007554, ENSGALG00000007796, ENSGALG00000016279, ENSGALG00000026077, ENSGALG00000028499,…	5781	1448	10057	1.08128	0.0679814	0.0117334	0.0117011
GOTERM_CC_DIRECT	GO:0005813	centrosome	163	2.11551	0.000236508	ENSGALG00000002666, ENSGALG00000002145, ENSGALG00000003113, ENSGALG00000016674, ENSGALG00000015342, ENSGALG00000014892, ENSGALG00000013041, ENSGALG00000006502, ENSGALG00000010052, ENSGALG00000016836, ENSGALG00000013602, ENSGALG00000016954, ENSGALG00000008368, ENSGALG00000009854, ENSGALG00000011021, ENSGALG00000013565, ENSGALG00000013287, ENSGALG00000015620, ENSGALG00000016676, ENSGALG00000010298,…	5781	236	10057	1.20155	0.227635	0.0368953	0.036794
GOTERM_CC_DIRECT	GO:0005737	cytoplasm	1209	15.6911	0.000311321	ENSGALG00000015180, ENSGALG00000009978, ENSGALG00000005378, ENSGALG00000007798, ENSGALG00000008648, ENSGALG00000005138, ENSGALG00000020534, ENSGALG00000014096, ENSGALG00000008407, ENSGALG00000021869, ENSGALG00000014094, ENSGALG00000016271, ENSGALG00000008881, ENSGALG00000009971, ENSGALG00000007793, ENSGALG00000006461, ENSGALG00000005132, ENSGALG00000006222, ENSGALG00000004285, ENSGALG00000005374,…	5781	1984	10057	1.06011	0.28824	0.0424953	0.0423785
GOTERM_MF_DIRECT	GO:0004402	histone acetyltransferase activity	22	0.285529	0.000382152	ENSGALG00000006688, ENSGALG00000003641, ENSGALG00000009525, ENSGALG00000006326, ENSGALG00000009944, ENSGALG00000008707, ENSGALG00000009564, ENSGALG00000008241, ENSGALG00000010048, ENSGALG00000016624, ENSGALG00000009023, ENSGALG00000009287, ENSGALG00000004570, ENSGALG00000007762, ENSGALG00000011098, ENSGALG00000005452, ENSGALG00000013793, ENSGALG00000005035, ENSGALG00000011992, ENSGALG00000007169,…	4860	23	8532	1.67923	0.560521	0.411195	0.411195
GOTERM_BP_DIRECT	GO:0006810	transport	47	0.609994	0.000560816	ENSGALG00000020410, ENSGALG00000000186, ENSGALG00000008405, ENSGALG00000012272, ENSGALG00000005654, ENSGALG00000008128, ENSGALG00000004467, ENSGALG00000017167, ENSGALG00000023806, ENSGALG00000003798, ENSGALG00000016174, ENSGALG00000012094, ENSGALG00000007519, ENSGALG00000005439, ENSGALG00000004160, ENSGALG00000004141, ENSGALG00000015722, ENSGALG00000005099, ENSGALG00000016479, ENSGALG00000012112,…	5233	58	8994	1.39275	0.975378	1	1
GOTERM_MF_DIRECT	GO:0005524	ATP binding	574	7.44971	0.00246955	ENSGALG00000008648, ENSGALG00000020534, ENSGALG00000006109, ENSGALG00000008407, ENSGALG00000014094, ENSGALG00000009611, ENSGALG00000005374, ENSGALG00000009975, ENSGALG00000004165, ENSGALG00000009854, ENSGALG00000012915, ENSGALG00000027287, ENSGALG00000010612, ENSGALG00000012919, ENSGALG00000007788, ENSGALG00000004037, ENSGALG00000005489, ENSGALG00000005126, ENSGALG00000009844, ENSGALG00000007305,…	4860	935	8532	1.07774	0.9951	1	1
GOTERM_BP_DIRECT	GO:0071222	cellular response to lipopolysaccharide	31	0.402336	0.00280815	ENSGALG00000002469, ENSGALG00000005618, ENSGALG00000005796, ENSGALG00000003398, ENSGALG00000001419, ENSGALG00000007932, ENSGALG00000003875, ENSGALG00000006109, ENSGALG00000005757, ENSGALG00000003217, ENSGALG00000015666, ENSGALG00000011684, ENSGALG00000007874, ENSGALG00000010915, ENSGALG00000002160, ENSGALG00000024391, ENSGALG00000023411, ENSGALG00000000892, ENSGALG00000008439, ENSGALG00000011094,…	5233	37	8994	1.44	1	1	1
GOTERM_CC_DIRECT	GO:0031965	nuclear membrane	73	0.947437	0.00420908	ENSGALG00000002784, ENSGALG00000009934, ENSGALG00000017202, ENSGALG00000008249, ENSGALG00000006703, ENSGALG00000001416, ENSGALG00000017283, ENSGALG00000005857, ENSGALG00000007958, ENSGALG00000013602, ENSGALG00000011660, ENSGALG00000011662, ENSGALG00000015224, ENSGALG00000008003, ENSGALG00000013881, ENSGALG00000003991, ENSGALG00000009172, ENSGALG00000016959, ENSGALG00000001522, ENSGALG00000026687,…	5781	102	10057	1.24505	0.990008	0.510701	0.509298
GOTERM_MF_DIRECT	GO:0061630	ubiquitin protein ligase activity	74	0.960415	0.00530433	ENSGALG00000002225, ENSGALG00000003916, ENSGALG00000024332, ENSGALG00000008648, ENSGALG00000006428, ENSGALG00000002229, ENSGALG00000010411, ENSGALG00000015668, ENSGALG00000016514, ENSGALG00000014851, ENSGALG00000008368, ENSGALG00000007750, ENSGALG00000003111, ENSGALG00000028133, ENSGALG00000009691, ENSGALG00000007272, ENSGALG00000008281, ENSGALG00000002180, ENSGALG00000001640, ENSGALG00000026443,…	4860	105	8532	1.23725	0.999989	1	1
GOTERM_CC_DIRECT	GO:0022627	cytosolic small ribosomal subunit	24	0.311486	0.00537655	ENSGALG00000015082, ENSGALG00000002157, ENSGALG00000024398, ENSGALG00000013990, ENSGALG00000007699, ENSGALG00000017299, ENSGALG00000004588, ENSGALG00000004831, ENSGALG00000000856, ENSGALG00000015195, ENSGALG00000005338, ENSGALG00000017330, ENSGALG00000008517, ENSGALG00000016392, ENSGALG00000010124, ENSGALG00000006096, ENSGALG00000010401, ENSGALG00000010296, ENSGALG00000010077, ENSGALG00000014432,…	5781	28	10057	1.49114	0.997225	0.587119	0.585506
GOTERM_CC_DIRECT	GO:0005925	focal adhesion	165	2.14147	0.00605733	ENSGALG00000002661, ENSGALG00000026995, ENSGALG00000008007, ENSGALG00000008806, ENSGALG00000016392, ENSGALG00000002548, ENSGALG00000004160, ENSGALG00000016797, ENSGALG00000016433, ENSGALG00000003197, ENSGALG00000003194, ENSGALG00000005490, ENSGALG00000001446, ENSGALG00000002655, ENSGALG00000003628, ENSGALG00000017091, ENSGALG00000016564, ENSGALG00000007700, ENSGALG00000010183, ENSGALG00000009844,…	5781	251	10057	1.1436	0.998686	0.601327	0.599675
GOTERM_MF_DIRECT	GO:0031625	ubiquitin protein ligase binding	45	0.584036	0.00636712	ENSGALG00000001315, ENSGALG00000008909, ENSGALG00000000102, ENSGALG00000024332, ENSGALG00000002661, ENSGALG00000008625, ENSGALG00000008648, ENSGALG00000017145, ENSGALG00000005999, ENSGALG00000017165, ENSGALG00000006428, ENSGALG00000017242, ENSGALG00000005537, ENSGALG00000009939, ENSGALG00000003536, ENSGALG00000003812, ENSGALG00000008089, ENSGALG00000006020, ENSGALG00000010131, ENSGALG00000004583,…	4860	60	8532	1.31667	0.999999	1	1
GOTERM_CC_DIRECT	GO:0005788	endoplasmic reticulum lumen	27	0.350422	0.00877531	ENSGALG00000004806, ENSGALG00000003695, ENSGALG00000016894, ENSGALG00000008348, ENSGALG00000004325, ENSGALG00000007659, ENSGALG00000015480, ENSGALG00000014477, ENSGALG00000004165, ENSGALG00000006345, ENSGALG00000012530, ENSGALG00000008862, ENSGALG00000004180, ENSGALG00000013406, ENSGALG00000023510, ENSGALG00000001000, ENSGALG00000002210, ENSGALG00000006677, ENSGALG00000004216, ENSGALG00000012400,…	5781	33	10057	1.42336	0.999934	0.798553	0.796359
GOTERM_MF_DIRECT	GO:0032266	phosphatidylinositol-3-phosphate binding	20	0.259572	0.00901263	ENSGALG00000001425, ENSGALG00000002831, ENSGALG00000003507, ENSGALG00000001563, ENSGALG00000018874, ENSGALG00000009846, ENSGALG00000017026, ENSGALG00000008725, ENSGALG00000001419, ENSGALG00000004557, ENSGALG00000023834, ENSGALG00000006836, ENSGALG00000010840, ENSGALG00000015304, ENSGALG00000015687, ENSGALG00000016523, ENSGALG00000004474, ENSGALG00000013134, ENSGALG00000009031, ENSGALG00000008460	4860	23	8532	1.52657	1	1	1
GOTERM_MF_DIRECT	GO:0015485	cholesterol binding	22	0.285529	0.00977501	ENSGALG00000003308, ENSGALG00000001234, ENSGALG00000000241, ENSGALG00000006401, ENSGALG00000003212, ENSGALG00000006995, ENSGALG00000004357, ENSGALG00000004205, ENSGALG00000015030, ENSGALG00000007109, ENSGALG00000007758, ENSGALG00000003092, ENSGALG00000010652, ENSGALG00000012620, ENSGALG00000005195, ENSGALG00000010246, ENSGALG00000014368, ENSGALG00000003242, ENSGALG00000011474, ENSGALG00000007114,…	4860	26	8532	1.48547	1	1	1
GOTERM_MF_DIRECT	GO:0001047	core promoter binding	24	0.311486	0.010248	ENSGALG00000002866, ENSGALG00000005507, ENSGALG00000002249, ENSGALG00000025977, ENSGALG00000002375, ENSGALG00000001708, ENSGALG00000006457, ENSGALG00000005796, ENSGALG00000026928, ENSGALG00000006205, ENSGALG00000006216, ENSGALG00000016022, ENSGALG00000012680, ENSGALG00000002803, ENSGALG00000017142, ENSGALG00000004108, ENSGALG00000016997, ENSGALG00000013793, ENSGALG00000003297, ENSGALG00000016774,…	4860	29	8532	1.45287	1	1	1
GOTERM_CC_DIRECT	GO:0043209	myelin sheath	79	1.02531	0.0104314	ENSGALG00000001334, ENSGALG00000015783, ENSGALG00000016993, ENSGALG00000013041, ENSGALG00000006503, ENSGALG00000023806, ENSGALG00000005139, ENSGALG00000008606, ENSGALG00000002988, ENSGALG00000005331, ENSGALG00000009975, ENSGALG00000011661, ENSGALG00000008169, ENSGALG00000013167, ENSGALG00000008085, ENSGALG00000008086, ENSGALG00000008084, ENSGALG00000010614, ENSGALG00000028749, ENSGALG00000000674,…	5781	114	10057	1.20556	0.999989	0.87624	0.873833
GOTERM_MF_DIRECT	GO:0000166	nucleotide binding	130	1.68722	0.0106245	ENSGALG00000026999, ENSGALG00000000243, ENSGALG00000016552, ENSGALG00000004324, ENSGALG00000012592, ENSGALG00000004160, ENSGALG00000009332, ENSGALG00000010973, ENSGALG00000012479, ENSGALG00000006068, ENSGALG00000014775, ENSGALG00000015742, ENSGALG00000016312, ENSGALG00000011305, ENSGALG00000013727, ENSGALG00000012638, ENSGALG00000001962, ENSGALG00000002653, ENSGALG00000006457, ENSGALG00000004555,…	4860	198	8532	1.15264	1	1	1
GOTERM_MF_DIRECT	GO:0004721	phosphoprotein phosphatase activity	12	0.155743	0.011678	ENSGALG00000008199, ENSGALG00000006462, ENSGALG00000027768, ENSGALG00000010273, ENSGALG00000012165, ENSGALG00000005243, ENSGALG00000016522, ENSGALG00000005710, ENSGALG00000023131, ENSGALG00000011524, ENSGALG00000005888, ENSGALG00000003634	4860	12	8532	1.75556	1	1	1
GOTERM_MF_DIRECT	GO:0008138	protein tyrosine/serine/threonine phosphatase activity	21	0.27255	0.0141087	ENSGALG00000001963, ENSGALG00000001633, ENSGALG00000021572, ENSGALG00000000399, ENSGALG00000004928, ENSGALG00000015453, ENSGALG00000005017, ENSGALG00000005754, ENSGALG00000005248, ENSGALG00000021017, ENSGALG00000005019, ENSGALG00000003634, ENSGALG00000017031, ENSGALG00000016271, ENSGALG00000015787, ENSGALG00000012275, ENSGALG00000003265, ENSGALG00000008091, ENSGALG00000012627, ENSGALG00000007084,…	4860	25	8532	1.47467	1	1	1
GOTERM_CC_DIRECT	GO:0005764	lysosome	56	0.726801	0.0176223	ENSGALG00000028935, ENSGALG00000009856, ENSGALG00000000845, ENSGALG00000000769, ENSGALG00000016590, ENSGALG00000004769, ENSGALG00000016917, ENSGALG00000012833, ENSGALG00000010018, ENSGALG00000011900, ENSGALG00000002138, ENSGALG00000006613, ENSGALG00000005646, ENSGALG00000005649, ENSGALG00000006052, ENSGALG00000011434, ENSGALG00000007462, ENSGALG00000015831, ENSGALG00000004594, ENSGALG00000004474,…	5781	79	10057	1.23318	1	1	0.998167
GOTERM_BP_DIRECT	GO:0006260	DNA replication	39	0.506165	0.0187011	ENSGALG00000002424, ENSGALG00000002288, ENSGALG00000014298, ENSGALG00000008703, ENSGALG00000008249, ENSGALG00000012592, ENSGALG00000017064, ENSGALG00000009837, ENSGALG00000005715, ENSGALG00000012876, ENSGALG00000017307, ENSGALG00000014457, ENSGALG00000007155, ENSGALG00000015800, ENSGALG00000012856, ENSGALG00000003072, ENSGALG00000009195, ENSGALG00000001644, ENSGALG00000001126, ENSGALG00000003520,…	5233	52	8994	1.28903	1	1	1
GOTERM_BP_DIRECT	GO:0070059	intrinsic apoptotic signaling pathway in response to endoplasmic reticulum stress	14	0.1817	0.0194549	ENSGALG00000027874, ENSGALG00000005796, ENSGALG00000004003, ENSGALG00000003476, ENSGALG00000001419, ENSGALG00000012885, ENSGALG00000011531, ENSGALG00000006681, ENSGALG00000012135, ENSGALG00000008014, ENSGALG00000008862, ENSGALG00000008294, ENSGALG00000027592, ENSGALG00000012404	5233	15	8994	1.60413	1	1	1
GOTERM_BP_DIRECT	GO:0030433	ER-associated ubiquitin-dependent protein catabolic process	29	0.376379	0.0206753	ENSGALG00000000564, ENSGALG00000004806, ENSGALG00000008108, ENSGALG00000000868, ENSGALG00000000349, ENSGALG00000003092, ENSGALG00000008320, ENSGALG00000013569, ENSGALG00000011465, ENSGALG00000010675, ENSGALG00000012259, ENSGALG00000012530, ENSGALG00000003331, ENSGALG00000008862, ENSGALG00000015809, ENSGALG00000009492, ENSGALG00000003107, ENSGALG00000003308, ENSGALG00000003128, ENSGALG00000005667,…	5233	37	8994	1.3471	1	1	1
GOTERM_CC_DIRECT	GO:0071013	catalytic step 2 spliceosome	43	0.558079	0.0209339	ENSGALG00000002943, ENSGALG00000000787, ENSGALG00000026999, ENSGALG00000003532, ENSGALG00000013383, ENSGALG00000008228, ENSGALG00000000988, ENSGALG00000007937, ENSGALG00000015061, ENSGALG00000008429, ENSGALG00000009838, ENSGALG00000003658, ENSGALG00000014756, ENSGALG00000017207, ENSGALG00000006001, ENSGALG00000004486, ENSGALG00000010677, ENSGALG00000007170, ENSGALG00000024391, ENSGALG00000012813,…	5781	59	10057	1.26789	1	1	0.998167
GOTERM_CC_DIRECT	GO:0016607	nuclear speck	43	0.558079	0.0209339	ENSGALG00000001731, ENSGALG00000004926, ENSGALG00000001551, ENSGALG00000002144, ENSGALG00000014276, ENSGALG00000004324, ENSGALG00000016198, ENSGALG00000000988, ENSGALG00000017142, ENSGALG00000009332, ENSGALG00000012952, ENSGALG00000011660, ENSGALG00000004186, ENSGALG00000019524, ENSGALG00000002142, ENSGALG00000011745, ENSGALG00000000533, ENSGALG00000028205, ENSGALG00000001364, ENSGALG00000004311,…	5781	59	10057	1.26789	1	1	0.998167
GOTERM_CC_DIRECT	GO:0005759	mitochondrial matrix	41	0.532122	0.0220652	ENSGALG00000004869, ENSGALG00000002304, ENSGALG00000002321, ENSGALG00000016254, ENSGALG00000012692, ENSGALG00000004302, ENSGALG00000003995, ENSGALG00000006947, ENSGALG00000015549, ENSGALG00000014217, ENSGALG00000010651, ENSGALG00000014897, ENSGALG00000007036, ENSGALG00000006122, ENSGALG00000015961, ENSGALG00000005398, ENSGALG00000012639, ENSGALG00000011904, ENSGALG00000010636, ENSGALG00000003948,…	5781	56	10057	1.27368	1	1	0.998167
GOTERM_CC_DIRECT	GO:0005793	endoplasmic reticulum-Golgi intermediate compartment	22	0.285529	0.023283	ENSGALG00000003307, ENSGALG00000005904, ENSGALG00000002863, ENSGALG00000027501, ENSGALG00000001000, ENSGALG00000013462, ENSGALG00000014496, ENSGALG00000008569, ENSGALG00000003578, ENSGALG00000005637, ENSGALG00000000811, ENSGALG00000020939, ENSGALG00000005360, ENSGALG00000012414, ENSGALG00000011214, ENSGALG00000016447, ENSGALG00000016578, ENSGALG00000013452, ENSGALG00000013794, ENSGALG00000010318,…	5781	27	10057	1.4175	1	1	0.998167
GOTERM_MF_DIRECT	GO:0004003	ATP-dependent DNA helicase activity	13	0.168722	0.0239163	ENSGALG00000005279, ENSGALG00000017211, ENSGALG00000005931, ENSGALG00000011492, ENSGALG00000012348, ENSGALG00000006794, ENSGALG00000006123, ENSGALG00000008256, ENSGALG00000012915, ENSGALG00000012969, ENSGALG00000008162, ENSGALG00000011932, ENSGALG00000011515	4860	14	8532	1.63016	1	1	1
GOTERM_MF_DIRECT	GO:0005525	GTP binding	152	1.97274	0.0276757	ENSGALG00000026995, ENSGALG00000007435, ENSGALG00000007710, ENSGALG00000003995, ENSGALG00000003238, ENSGALG00000003359, ENSGALG00000000769, ENSGALG00000013962, ENSGALG00000007793, ENSGALG00000014931, ENSGALG00000009974, ENSGALG00000006101, ENSGALG00000016556, ENSGALG00000013045, ENSGALG00000017248, ENSGALG00000007554, ENSGALG00000016279, ENSGALG00000014939, ENSGALG00000003073, ENSGALG00000016717,…	4860	239	8532	1.1165	1	1	1
GOTERM_BP_DIRECT	GO:0006457	protein folding	55	0.713822	0.0290578	ENSGALG00000004809, ENSGALG00000014331, ENSGALG00000013041, ENSGALG00000007914, ENSGALG00000015549, ENSGALG00000015821, ENSGALG00000010175, ENSGALG00000003154, ENSGALG00000015704, ENSGALG00000004115, ENSGALG00000004874, ENSGALG00000016088, ENSGALG00000008916, ENSGALG00000001965, ENSGALG00000015237, ENSGALG00000016447, ENSGALG00000013452, ENSGALG00000001918, ENSGALG00000028587, ENSGALG00000016808,…	5233	78	8994	1.21191	1	1	1
GOTERM_CC_DIRECT	GO:0005794	Golgi apparatus	218	2.82933	0.0290966	ENSGALG00000016391, ENSGALG00000002663, ENSGALG00000006908, ENSGALG00000005499, ENSGALG00000017002, ENSGALG00000005931, ENSGALG00000008880, ENSGALG00000004166, ENSGALG00000012112, ENSGALG00000010978, ENSGALG00000010618, ENSGALG00000001684, ENSGALG00000002893, ENSGALG00000017135, ENSGALG00000009965, ENSGALG00000005249, ENSGALG00000016164, ENSGALG00000028709, ENSGALG00000003744, ENSGALG00000007549,…	5781	347	10057	1.09293	1	1	0.998167
GOTERM_BP_DIRECT	GO:0046034	ATP metabolic process	13	0.168722	0.0294379	ENSGALG00000004628, ENSGALG00000000048, ENSGALG00000010609, ENSGALG00000001000, ENSGALG00000006512, ENSGALG00000003597, ENSGALG00000029150, ENSGALG00000014800, ENSGALG00000010202, ENSGALG00000009325, ENSGALG00000005662, ENSGALG00000011035, ENSGALG00000011715	5233	14	8994	1.59594	1	1	1
GOTERM_MF_DIRECT	GO:0005096	GTPase activator activity	89	1.15509	0.0305316	ENSGALG00000003319, ENSGALG00000021143, ENSGALG00000025941, ENSGALG00000003717, ENSGALG00000023364, ENSGALG00000003113, ENSGALG00000001770, ENSGALG00000008405, ENSGALG00000017169, ENSGALG00000004323, ENSGALG00000009855, ENSGALG00000000847, ENSGALG00000001419, ENSGALG00000001737, ENSGALG00000005856, ENSGALG00000002549, ENSGALG00000005737, ENSGALG00000008881, ENSGALG00000015546, ENSGALG00000008247,…	4860	135	8532	1.15737	1	1	1
GOTERM_CC_DIRECT	GO:0005694	chromosome	23	0.298507	0.0318332	ENSGALG00000000402, ENSGALG00000002424, ENSGALG00000019358, ENSGALG00000005028, ENSGALG00000009800, ENSGALG00000004324, ENSGALG00000013174, ENSGALG00000009837, ENSGALG00000003922, ENSGALG00000007936, ENSGALG00000009553, ENSGALG00000004195, ENSGALG00000006098, ENSGALG00000007520, ENSGALG00000003681, ENSGALG00000013422, ENSGALG00000009843, ENSGALG00000005452, ENSGALG00000013793, ENSGALG00000017006,…	5781	29	10057	1.37973	1	1	0.998167
GOTERM_BP_DIRECT	GO:0006974	cellular response to DNA damage stimulus	44	0.571058	0.0321217	ENSGALG00000000102, ENSGALG00000026776, ENSGALG00000003233, ENSGALG00000004348, ENSGALG00000009837, ENSGALG00000002009, ENSGALG00000000668, ENSGALG00000007396, ENSGALG00000008302, ENSGALG00000008666, ENSGALG00000007357, ENSGALG00000007555, ENSGALG00000016830, ENSGALG00000005674, ENSGALG00000008162, ENSGALG00000016739, ENSGALG00000009195, ENSGALG00000017392, ENSGALG00000017170, ENSGALG00000000410,…	5233	61	8994	1.23972	1	1	1
GOTERM_CC_DIRECT	GO:0008540	proteasome regulatory particle, base subcomplex	10	0.129786	0.0329619	ENSGALG00000008287, ENSGALG00000006294, ENSGALG00000010675, ENSGALG00000028505, ENSGALG00000008236, ENSGALG00000007664, ENSGALG00000008108, ENSGALG00000012408, ENSGALG00000001637, ENSGALG00000000349	5781	10	10057	1.73966	1	1	0.998167
GOTERM_BP_DIRECT	GO:0042147	retrograde transport, endosome to Golgi	31	0.402336	0.0342472	ENSGALG00000004529, ENSGALG00000026278, ENSGALG00000005951, ENSGALG00000017320, ENSGALG00000004326, ENSGALG00000005637, ENSGALG00000008847, ENSGALG00000008880, ENSGALG00000012974, ENSGALG00000016579, ENSGALG00000014675, ENSGALG00000006101, ENSGALG00000008842, ENSGALG00000004166, ENSGALG00000012857, ENSGALG00000001467, ENSGALG00000001521, ENSGALG00000004918, ENSGALG00000005840, ENSGALG00000009526,…	5233	41	8994	1.29951	1	1	1
GOTERM_BP_DIRECT	GO:0000381	regulation of alternative mRNA splicing, via spliceosome	17	0.220636	0.0359322	ENSGALG00000001962, ENSGALG00000028478, ENSGALG00000002144, ENSGALG00000006457, ENSGALG00000007017, ENSGALG00000003532, ENSGALG00000006216, ENSGALG00000016890, ENSGALG00000007937, ENSGALG00000009288, ENSGALG00000009332, ENSGALG00000008530, ENSGALG00000004186, ENSGALG00000011660, ENSGALG00000014775, ENSGALG00000017357, ENSGALG00000006531	5233	20	8994	1.4609	1	1	1
GOTERM_CC_DIRECT	GO:0030529	intracellular ribonucleoprotein complex	26	0.337443	0.0400239	ENSGALG00000011184, ENSGALG00000016053, ENSGALG00000002504, ENSGALG00000004160, ENSGALG00000009677, ENSGALG00000004186, ENSGALG00000009598, ENSGALG00000010694, ENSGALG00000002087, ENSGALG00000019355, ENSGALG00000001364, ENSGALG00000001000, ENSGALG00000006512, ENSGALG00000009967, ENSGALG00000009901, ENSGALG00000007963, ENSGALG00000011570, ENSGALG00000001802, ENSGALG00000012048, ENSGALG00000007387,…	5781	34	10057	1.33033	1	1	0.998167
GOTERM_MF_DIRECT	GO:0003723	RNA binding	123	1.59637	0.043506	ENSGALG00000002426, ENSGALG00000004848, ENSGALG00000000243, ENSGALG00000012591, ENSGALG00000004324, ENSGALG00000010178, ENSGALG00000003470, ENSGALG00000008765, ENSGALG00000015742, ENSGALG00000009577, ENSGALG00000014652, ENSGALG00000003197, ENSGALG00000028253, ENSGALG00000001962, ENSGALG00000002531, ENSGALG00000021475, ENSGALG00000009967, ENSGALG00000004311, ENSGALG00000006457, ENSGALG00000010060,…	4860	193	8532	1.11883	1	1	1
GOTERM_BP_DIRECT	GO:0032436	positive regulation of proteasomal ubiquitin-dependent protein catabolic process	30	0.389358	0.0441678	ENSGALG00000004500, ENSGALG00000015163, ENSGALG00000008287, ENSGALG00000011620, ENSGALG00000008021, ENSGALG00000010016, ENSGALG00000016514, ENSGALG00000007971, ENSGALG00000009556, ENSGALG00000011880, ENSGALG00000016457, ENSGALG00000007970, ENSGALG00000016313, ENSGALG00000012179, ENSGALG00000007272, ENSGALG00000002180, ENSGALG00000001600, ENSGALG00000003803, ENSGALG00000001364, ENSGALG00000002719,…	5233	40	8994	1.28903	1	1	1
GOTERM_BP_DIRECT	GO:0006886	intracellular protein transport	89	1.15509	0.0449659	ENSGALG00000004529, ENSGALG00000006906, ENSGALG00000026796, ENSGALG00000002189, ENSGALG00000008009, ENSGALG00000016795, ENSGALG00000004840, ENSGALG00000006786, ENSGALG00000009855, ENSGALG00000016551, ENSGALG00000005139, ENSGALG00000000848, ENSGALG00000005337, ENSGALG00000005856, ENSGALG00000005737, ENSGALG00000015944, ENSGALG00000012513, ENSGALG00000015546, ENSGALG00000012033, ENSGALG00000007992,…	5233	134	8994	1.14153	1	1	1
GOTERM_BP_DIRECT	GO:0030163	protein catabolic process	14	0.1817	0.0484733	ENSGALG00000000786, ENSGALG00000008819, ENSGALG00000028489, ENSGALG00000006613, ENSGALG00000003435, ENSGALG00000004932, ENSGALG00000000437, ENSGALG00000011620, ENSGALG00000010675, ENSGALG00000007298, ENSGALG00000007289, ENSGALG00000015301, ENSGALG00000012408, ENSGALG00000010018	5233	16	8994	1.50387	1	1	1
GOTERM_BP_DIRECT	GO:0045214	sarcomere organization	14	0.1817	0.0484733	ENSGALG00000028749, ENSGALG00000003925, ENSGALG00000017389, ENSGALG00000014463, ENSGALG00000004237, ENSGALG00000008805, ENSGALG00000007769, ENSGALG00000019719, ENSGALG00000015018, ENSGALG00000010027, ENSGALG00000013124, ENSGALG00000007145, ENSGALG00000009050, ENSGALG00000014957	5233	16	8994	1.50387	1	1	1
GOTERM_MF_DIRECT	GO:0003735	structural constituent of ribosome	89	1.15509	0.0487291	ENSGALG00000002621, ENSGALG00000003919, ENSGALG00000001938, ENSGALG00000007479, ENSGALG00000016794, ENSGALG00000016232, ENSGALG00000007999, ENSGALG00000005458, ENSGALG00000005338, ENSGALG00000008806, ENSGALG00000001658, ENSGALG00000002868, ENSGALG00000016392, ENSGALG00000011225, ENSGALG00000008682, ENSGALG00000011220, ENSGALG00000010296, ENSGALG00000009890, ENSGALG00000010614, ENSGALG00000005490,…	4860	137	8532	1.14047	1	1	1
GOTERM_MF_DIRECT	GO:0016279	protein-lysine N-methyltransferase activity	9	0.116807	0.0490883	ENSGALG00000012269, ENSGALG00000012830, ENSGALG00000002247, ENSGALG00000009788, ENSGALG00000027056, ENSGALG00000016024, ENSGALG00000001959, ENSGALG00000017133, ENSGALG00000008493	4860	9	8532	1.75556	1	1	1
GOTERM_MF_DIRECT	GO:0003678	DNA helicase activity	9	0.116807	0.0490883	ENSGALG00000012348, ENSGALG00000012546, ENSGALG00000004197, ENSGALG00000008553, ENSGALG00000006037, ENSGALG00000016676, ENSGALG00000005279, ENSGALG00000004037, ENSGALG00000008162	4860	9	8532	1.75556	1	1	1
GOTERM_MF_DIRECT	GO:0070300	phosphatidic acid binding	9	0.116807	0.0490883	ENSGALG00000005805, ENSGALG00000012265, ENSGALG00000014159, ENSGALG00000020249, ENSGALG00000008931, ENSGALG00000003774, ENSGALG00000009031, ENSGALG00000000977, ENSGALG00000023834	4860	9	8532	1.75556	1	1	1
GOTERM_BP_DIRECT	GO:0021762	substantia nigra development	22	0.285529	0.0502286	ENSGALG00000003806, ENSGALG00000000112, ENSGALG00000001000, ENSGALG00000002661, ENSGALG00000003365, ENSGALG00000005589, ENSGALG00000025748, ENSGALG00000000977, ENSGALG00000003457, ENSGALG00000008627, ENSGALG00000012049, ENSGALG00000012952, ENSGALG00000011511, ENSGALG00000009621, ENSGALG00000008983, ENSGALG00000010023, ENSGALG00000016433, ENSGALG00000015751, ENSGALG00000007147, ENSGALG00000007393,…	5233	28	8994	1.35041	1	1	1
GOTERM_BP_DIRECT	GO:0006094	gluconeogenesis	20	0.259572	0.0510527	ENSGALG00000025887, ENSGALG00000006629, ENSGALG00000002377, ENSGALG00000002321, ENSGALG00000007636, ENSGALG00000004956, ENSGALG00000007606, ENSGALG00000007936, ENSGALG00000012543, ENSGALG00000014526, ENSGALG00000012612, ENSGALG00000007484, ENSGALG00000013069, ENSGALG00000015544, ENSGALG00000012135, ENSGALG00000014442, ENSGALG00000026077, ENSGALG00000012613, ENSGALG00000012638, ENSGALG00000014528	5233	25	8994	1.37497	1	1	1
GOTERM_CC_DIRECT	GO:0000139	Golgi membrane	87	1.12914	0.0538735	ENSGALG00000001258, ENSGALG00000024056, ENSGALG00000021345, ENSGALG00000023882, ENSGALG00000017002, ENSGALG00000008569, ENSGALG00000017320, ENSGALG00000004326, ENSGALG00000008122, ENSGALG00000008045, ENSGALG00000007430, ENSGALG00000004085, ENSGALG00000008440, ENSGALG00000009452, ENSGALG00000015225, ENSGALG00000016996, ENSGALG00000007434, ENSGALG00000005772, ENSGALG00000010253, ENSGALG00000003153,…	5781	133	10057	1.13798	1	1	0.998167
GOTERM_CC_DIRECT	GO:0005743	mitochondrial inner membrane	90	1.16807	0.0546731	ENSGALG00000026239, ENSGALG00000002621, ENSGALG00000015783, ENSGALG00000001938, ENSGALG00000003597, ENSGALG00000006503, ENSGALG00000007878, ENSGALG00000003995, ENSGALG00000000802, ENSGALG00000017163, ENSGALG00000006947, ENSGALG00000004845, ENSGALG00000014217, ENSGALG00000014897, ENSGALG00000005571, ENSGALG00000007077, ENSGALG00000009973, ENSGALG00000011661, ENSGALG00000008840, ENSGALG00000013167,…	5781	138	10057	1.13456	1	1	0.998167
GOTERM_BP_DIRECT	GO:0042384	cilium assembly	55	0.713822	0.0551029	ENSGALG00000001652, ENSGALG00000003631, ENSGALG00000013602, ENSGALG00000010179, ENSGALG00000009176, ENSGALG00000005850, ENSGALG00000016477, ENSGALG00000016279, ENSGALG00000009570, ENSGALG00000001722, ENSGALG00000005806, ENSGALG00000005809, ENSGALG00000002179, ENSGALG00000009846, ENSGALG00000016321, ENSGALG00000005248, ENSGALG00000004236, ENSGALG00000014064, ENSGALG00000001801, ENSGALG00000007021,…	5233	80	8994	1.18161	1	1	1
GOTERM_BP_DIRECT	GO:0010507	negative regulation of autophagy	9	0.116807	0.0569058	ENSGALG00000007681, ENSGALG00000012885, ENSGALG00000011620, ENSGALG00000011058, ENSGALG00000003381, ENSGALG00000012974, ENSGALG00000015546, ENSGALG00000013002, ENSGALG00000010074	5233	9	8994	1.71871	1	1	1
GOTERM_BP_DIRECT	GO:0010592	positive regulation of lamellipodium assembly	9	0.116807	0.0569058	ENSGALG00000012456, ENSGALG00000007130, ENSGALG00000023843, ENSGALG00000003126, ENSGALG00000002750, ENSGALG00000014012, ENSGALG00000021128, ENSGALG00000003977, ENSGALG00000003339	5233	9	8994	1.71871	1	1	1
GOTERM_MF_DIRECT	GO:0003684	damaged DNA binding	26	0.337443	0.0570479	ENSGALG00000023682, ENSGALG00000028998, ENSGALG00000015540, ENSGALG00000001954, ENSGALG00000008962, ENSGALG00000013926, ENSGALG00000003072, ENSGALG00000014956, ENSGALG00000010317, ENSGALG00000001586, ENSGALG00000008218, ENSGALG00000008559, ENSGALG00000003365, ENSGALG00000011492, ENSGALG00000017330, ENSGALG00000008938, ENSGALG00000008957, ENSGALG00000016766, ENSGALG00000007762, ENSGALG00000011992,…	4860	35	8532	1.30413	1	1	1
GOTERM_MF_DIRECT	GO:0070273	phosphatidylinositol-4-phosphate binding	13	0.168722	0.0576492	ENSGALG00000002831, ENSGALG00000018874, ENSGALG00000006401, ENSGALG00000011185, ENSGALG00000001419, ENSGALG00000023834, ENSGALG00000010246, ENSGALG00000016523, ENSGALG00000014640, ENSGALG00000004474, ENSGALG00000013134, ENSGALG00000028267, ENSGALG00000009031	4860	15	8532	1.52148	1	1	1
GOTERM_MF_DIRECT	GO:0004190	aspartic-type endopeptidase activity	13	0.168722	0.0576492	ENSGALG00000000786, ENSGALG00000005903, ENSGALG00000000545, ENSGALG00000028489, ENSGALG00000008933, ENSGALG00000006613, ENSGALG00000003435, ENSGALG00000000437, ENSGALG00000007298, ENSGALG00000009320, ENSGALG00000010638, ENSGALG00000010018, ENSGALG00000009073	4860	15	8532	1.52148	1	1	1
GOTERM_MF_DIRECT	GO:0061631	ubiquitin conjugating enzyme activity	13	0.168722	0.0576492	ENSGALG00000001315, ENSGALG00000000102, ENSGALG00000024332, ENSGALG00000021213, ENSGALG00000001441, ENSGALG00000020793, ENSGALG00000008648, ENSGALG00000005667, ENSGALG00000001848, ENSGALG00000010541, ENSGALG00000015775, ENSGALG00000012311, ENSGALG00000028133	4860	15	8532	1.52148	1	1	1
GOTERM_BP_DIRECT	GO:0006397	mRNA processing	36	0.467229	0.0579775	ENSGALG00000004848, ENSGALG00000001555, ENSGALG00000001550, ENSGALG00000014276, ENSGALG00000002906, ENSGALG00000000988, ENSGALG00000007516, ENSGALG00000008265, ENSGALG00000009332, ENSGALG00000015669, ENSGALG00000011685, ENSGALG00000008561, ENSGALG00000016910, ENSGALG00000003272, ENSGALG00000007299, ENSGALG00000004981, ENSGALG00000016936, ENSGALG00000001962, ENSGALG00000004839, ENSGALG00000017092,…	5233	50	8994	1.23747	1	1	1
GOTERM_BP_DIRECT	GO:0006979	response to oxidative stress	36	0.467229	0.0579775	ENSGALG00000001314, ENSGALG00000028998, ENSGALG00000005631, ENSGALG00000016377, ENSGALG00000004521, ENSGALG00000000209, ENSGALG00000005414, ENSGALG00000001639, ENSGALG00000005979, ENSGALG00000006968, ENSGALG00000014732, ENSGALG00000011325, ENSGALG00000014312, ENSGALG00000015105, ENSGALG00000012550, ENSGALG00000009898, ENSGALG00000016313, ENSGALG00000026651, ENSGALG00000010633, ENSGALG00000028032,…	5233	50	8994	1.23747	1	1	1
GOTERM_CC_DIRECT	GO:0030904	retromer complex	13	0.168722	0.0624683	ENSGALG00000004529, ENSGALG00000001467, ENSGALG00000001521, ENSGALG00000005951, ENSGALG00000005840, ENSGALG00000015083, ENSGALG00000005902, ENSGALG00000001921, ENSGALG00000015304, ENSGALG00000004174, ENSGALG00000004375, ENSGALG00000004255, ENSGALG00000008691	5781	15	10057	1.50771	1	1	0.998167
GOTERM_CC_DIRECT	GO:0005778	peroxisomal membrane	15	0.194679	0.0628342	ENSGALG00000002159, ENSGALG00000009505, ENSGALG00000003487, ENSGALG00000003652, ENSGALG00000014683, ENSGALG00000011163, ENSGALG00000001429, ENSGALG00000005647, ENSGALG00000002836, ENSGALG00000007519, ENSGALG00000009410, ENSGALG00000005353, ENSGALG00000009236, ENSGALG00000003042, ENSGALG00000014948	5781	18	10057	1.44972	1	1	0.998167
GOTERM_MF_DIRECT	GO:0003755	peptidyl-prolyl cis-trans isomerase activity	22	0.285529	0.0650329	ENSGALG00000025764, ENSGALG00000004809, ENSGALG00000028600, ENSGALG00000002210, ENSGALG00000005346, ENSGALG00000014331, ENSGALG00000017652, ENSGALG00000004874, ENSGALG00000013383, ENSGALG00000008228, ENSGALG00000003357, ENSGALG00000009839, ENSGALG00000011181, ENSGALG00000003878, ENSGALG00000014756, ENSGALG00000012466, ENSGALG00000009451, ENSGALG00000015237, ENSGALG00000016500, ENSGALG00000016808,…	4860	29	8532	1.3318	1	1	1
GOTERM_BP_DIRECT	GO:0043044	ATP-dependent chromatin remodeling	11	0.142764	0.0655733	ENSGALG00000008431, ENSGALG00000013565, ENSGALG00000013034, ENSGALG00000003297, ENSGALG00000009621, ENSGALG00000003882, ENSGALG00000014991, ENSGALG00000009061, ENSGALG00000005983, ENSGALG00000009913, ENSGALG00000003522	5233	12	8994	1.57548	1	1	1
GOTERM_BP_DIRECT	GO:0031122	cytoplasmic microtubule organization	21	0.27255	0.0665853	ENSGALG00000015390, ENSGALG00000017083, ENSGALG00000001600, ENSGALG00000017190, ENSGALG00000008549, ENSGALG00000008318, ENSGALG00000003652, ENSGALG00000005303, ENSGALG00000008569, ENSGALG00000003526, ENSGALG00000016836, ENSGALG00000006130, ENSGALG00000013602, ENSGALG00000012378, ENSGALG00000008351, ENSGALG00000010620, ENSGALG00000016735, ENSGALG00000008302, ENSGALG00000014115, ENSGALG00000016509,…	5233	27	8994	1.33677	1	1	1
GOTERM_CC_DIRECT	GO:0001726	ruffle	31	0.402336	0.0677391	ENSGALG00000006409, ENSGALG00000000681, ENSGALG00000026159, ENSGALG00000002709, ENSGALG00000007952, ENSGALG00000014012, ENSGALG00000004467, ENSGALG00000021128, ENSGALG00000002548, ENSGALG00000009476, ENSGALG00000007650, ENSGALG00000013742, ENSGALG00000012454, ENSGALG00000009096, ENSGALG00000002932, ENSGALG00000003628, ENSGALG00000026944, ENSGALG00000023451, ENSGALG00000007700, ENSGALG00000016421,…	5781	43	10057	1.25418	1	1	0.998167
GOTERM_CC_DIRECT	GO:0005635	nuclear envelope	41	0.532122	0.0684719	ENSGALG00000004707, ENSGALG00000002861, ENSGALG00000002882, ENSGALG00000000409, ENSGALG00000004467, ENSGALG00000000903, ENSGALG00000005834, ENSGALG00000002803, ENSGALG00000012456, ENSGALG00000010476, ENSGALG00000014614, ENSGALG00000012953, ENSGALG00000004064, ENSGALG00000012611, ENSGALG00000013105, ENSGALG00000007673, ENSGALG00000004165, ENSGALG00000005299, ENSGALG00000004661, ENSGALG00000011541,…	5781	59	10057	1.20892	1	1	0.998167
GOTERM_BP_DIRECT	GO:0006470	protein dephosphorylation	13	0.168722	0.0693699	ENSGALG00000000466, ENSGALG00000007820, ENSGALG00000005710, ENSGALG00000003634, ENSGALG00000002229, ENSGALG00000008199, ENSGALG00000012885, ENSGALG00000010026, ENSGALG00000014711, ENSGALG00000010273, ENSGALG00000004550, ENSGALG00000003672, ENSGALG00000010325	5233	15	8994	1.48955	1	1	1
GOTERM_BP_DIRECT	GO:0051496	positive regulation of stress fiber assembly	17	0.220636	0.0699913	ENSGALG00000003806, ENSGALG00000000681, ENSGALG00000016421, ENSGALG00000000839, ENSGALG00000016350, ENSGALG00000003339, ENSGALG00000007130, ENSGALG00000012865, ENSGALG00000016954, ENSGALG00000014687, ENSGALG00000003254, ENSGALG00000007114, ENSGALG00000011209, ENSGALG00000028774, ENSGALG00000013605, ENSGALG00000015729, ENSGALG00000008073	5233	21	8994	1.39134	1	1	1
GOTERM_BP_DIRECT	GO:0009411	response to UV	15	0.194679	0.0704676	ENSGALG00000028998, ENSGALG00000008933, ENSGALG00000008648, ENSGALG00000006109, ENSGALG00000002649, ENSGALG00000008957, ENSGALG00000009837, ENSGALG00000002504, ENSGALG00000014732, ENSGALG00000014832, ENSGALG00000016766, ENSGALG00000008368, ENSGALG00000012223, ENSGALG00000010957, ENSGALG00000010636	5233	18	8994	1.43226	1	1	1
GOTERM_BP_DIRECT	GO:0042542	response to hydrogen peroxide	15	0.194679	0.0704676	ENSGALG00000028204, ENSGALG00000009549, ENSGALG00000003398, ENSGALG00000006049, ENSGALG00000016199, ENSGALG00000007945, ENSGALG00000001954, ENSGALG00000013568, ENSGALG00000012885, ENSGALG00000015844, ENSGALG00000014832, ENSGALG00000010273, ENSGALG00000016500, ENSGALG00000016885, ENSGALG00000011661	5233	18	8994	1.43226	1	1	1
GOTERM_BP_DIRECT	GO:0032007	negative regulation of TOR signaling	15	0.194679	0.0704676	ENSGALG00000004816, ENSGALG00000002761, ENSGALG00000003500, ENSGALG00000006766, ENSGALG00000005646, ENSGALG00000017462, ENSGALG00000012731, ENSGALG00000004140, ENSGALG00000014832, ENSGALG00000009249, ENSGALG00000013400, ENSGALG00000007456, ENSGALG00000011870, ENSGALG00000010826, ENSGALG00000009096	5233	18	8994	1.43226	1	1	1
GOTERM_BP_DIRECT	GO:0046854	phosphatidylinositol phosphorylation	15	0.194679	0.0704676	ENSGALG00000003428, ENSGALG00000006829, ENSGALG00000002510, ENSGALG00000007877, ENSGALG00000005701, ENSGALG00000005649, ENSGALG00000016605, ENSGALG00000015107, ENSGALG00000010335, ENSGALG00000010680, ENSGALG00000014786, ENSGALG00000009576, ENSGALG00000002583, ENSGALG00000010925, ENSGALG00000013814	5233	18	8994	1.43226	1	1	1
GOTERM_CC_DIRECT	GO:0005789	endoplasmic reticulum membrane	120	1.55743	0.0705085	ENSGALG00000000764, ENSGALG00000008009, ENSGALG00000017366, ENSGALG00000017365, ENSGALG00000003357, ENSGALG00000003358, ENSGALG00000004205, ENSGALG00000004965, ENSGALG00000003757, ENSGALG00000014899, ENSGALG00000016559, ENSGALG00000009330, ENSGALG00000008880, ENSGALG00000009056, ENSGALG00000016710, ENSGALG00000007673, ENSGALG00000007434, ENSGALG00000005772, ENSGALG00000010736, ENSGALG00000010975,…	5781	189	10057	1.10455	1	1	0.998167
GOTERM_BP_DIRECT	GO:0051301	cell division	50	0.648929	0.0740157	ENSGALG00000001652, ENSGALG00000006428, ENSGALG00000017283, ENSGALG00000003438, ENSGALG00000016997, ENSGALG00000006422, ENSGALG00000007555, ENSGALG00000009455, ENSGALG00000005090, ENSGALG00000014737, ENSGALG00000011427, ENSGALG00000028900, ENSGALG00000023612, ENSGALG00000005809, ENSGALG00000001364, ENSGALG00000008713, ENSGALG00000005248, ENSGALG00000006657, ENSGALG00000007507, ENSGALG00000010026,…	5233	73	8994	1.1772	1	1	1
GOTERM_CC_DIRECT	GO:0030496	midbody	42	0.545101	0.0774761	ENSGALG00000002666, ENSGALG00000001652, ENSGALG00000005676, ENSGALG00000007537, ENSGALG00000000845, ENSGALG00000017384, ENSGALG00000004889, ENSGALG00000016759, ENSGALG00000009157, ENSGALG00000012378, ENSGALG00000009854, ENSGALG00000012770, ENSGALG00000005894, ENSGALG00000012299, ENSGALG00000008382, ENSGALG00000008460, ENSGALG00000009690, ENSGALG00000013208, ENSGALG00000000551, ENSGALG00000001000,…	5781	61	10057	1.1978	1	1	0.998167
GOTERM_CC_DIRECT	GO:0072562	blood microparticle	32	0.415315	0.0790366	ENSGALG00000001434, ENSGALG00000001697, ENSGALG00000026674, ENSGALG00000008601, ENSGALG00000003578, ENSGALG00000004889, ENSGALG00000000349, ENSGALG00000010850, ENSGALG00000007114, ENSGALG00000001691, ENSGALG00000015409, ENSGALG00000028749, ENSGALG00000001000, ENSGALG00000022586, ENSGALG00000006512, ENSGALG00000000619, ENSGALG00000009844, ENSGALG00000006833, ENSGALG00000003589, ENSGALG00000007109,…	5781	45	10057	1.23709	1	1	0.998167
GOTERM_MF_DIRECT	GO:0001948	glycoprotein binding	23	0.298507	0.0793427	ENSGALG00000026811, ENSGALG00000003128, ENSGALG00000000466, ENSGALG00000002643, ENSGALG00000000653, ENSGALG00000024024, ENSGALG00000002003, ENSGALG00000001000, ENSGALG00000000209, ENSGALG00000015022, ENSGALG00000016480, ENSGALG00000008320, ENSGALG00000012216, ENSGALG00000016833, ENSGALG00000011621, ENSGALG00000008677, ENSGALG00000000909, ENSGALG00000007511, ENSGALG00000012530, ENSGALG00000010166,…	4860	31	8532	1.30251	1	1	1
GOTERM_BP_DIRECT	GO:0046777	protein autophosphorylation	61	0.791694	0.079435	ENSGALG00000004727, ENSGALG00000001731, ENSGALG00000006829, ENSGALG00000002663, ENSGALG00000000681, ENSGALG00000005699, ENSGALG00000006426, ENSGALG00000015022, ENSGALG00000003479, ENSGALG00000000525, ENSGALG00000003391, ENSGALG00000007396, ENSGALG00000015027, ENSGALG00000007993, ENSGALG00000009854, ENSGALG00000005695, ENSGALG00000006982, ENSGALG00000013929, ENSGALG00000015708, ENSGALG00000023576,…	5233	91	8994	1.1521	1	1	1
GOTERM_MF_DIRECT	GO:0044325	ion channel binding	14	0.1817	0.0808454	ENSGALG00000002661, ENSGALG00000004146, ENSGALG00000014463, ENSGALG00000015944, ENSGALG00000008567, ENSGALG00000008435, ENSGALG00000014860, ENSGALG00000008432, ENSGALG00000016500, ENSGALG00000005674, ENSGALG00000009995, ENSGALG00000028774, ENSGALG00000003174, ENSGALG00000027151	4860	17	8532	1.44575	1	1	1
GOTERM_MF_DIRECT	GO:0005212	structural constituent of eye lens	14	0.1817	0.0808454	ENSGALG00000002558, ENSGALG00000002576, ENSGALG00000008735, ENSGALG00000016199, ENSGALG00000005634, ENSGALG00000015240, ENSGALG00000005515, ENSGALG00000007945, ENSGALG00000006574, ENSGALG00000008677, ENSGALG00000011354, ENSGALG00000004035, ENSGALG00000005630, ENSGALG00000026086	4860	17	8532	1.44575	1	1	1
GOTERM_MF_DIRECT	GO:0017127	cholesterol transporter activity	10	0.129786	0.0831362	ENSGALG00000001234, ENSGALG00000014368, ENSGALG00000003242, ENSGALG00000015433, ENSGALG00000006795, ENSGALG00000007114, ENSGALG00000009955, ENSGALG00000016164, ENSGALG00000007109, ENSGALG00000009958	4860	11	8532	1.59596	1	1	1
GOTERM_CC_DIRECT	GO:1904115	axon cytoplasm	16	0.207657	0.0844088	ENSGALG00000026822, ENSGALG00000000996, ENSGALG00000026796, ENSGALG00000013591, ENSGALG00000005834, ENSGALG00000014261, ENSGALG00000002726, ENSGALG00000015844, ENSGALG00000010620, ENSGALG00000012782, ENSGALG00000005794, ENSGALG00000011870, ENSGALG00000002341, ENSGALG00000005070, ENSGALG00000012703, ENSGALG00000004390	5781	20	10057	1.39173	1	1	0.998167
GOTERM_BP_DIRECT	GO:0006511	ubiquitin-dependent protein catabolic process	54	0.700844	0.0862876	ENSGALG00000002107, ENSGALG00000004366, ENSGALG00000003799, ENSGALG00000006022, ENSGALG00000012039, ENSGALG00000016236, ENSGALG00000005894, ENSGALG00000002180, ENSGALG00000011427, ENSGALG00000028505, ENSGALG00000003147, ENSGALG00000001441, ENSGALG00000023256, ENSGALG00000010060, ENSGALG00000005569, ENSGALG00000014261, ENSGALG00000005803, ENSGALG00000003547, ENSGALG00000004834, ENSGALG00000003427,…	5233	80	8994	1.16013	1	1	1
GOTERM_CC_DIRECT	GO:0030864	cortical actin cytoskeleton	14	0.1817	0.0875306	ENSGALG00000003904, ENSGALG00000026159, ENSGALG00000007138, ENSGALG00000008667, ENSGALG00000015132, ENSGALG00000017153, ENSGALG00000004889, ENSGALG00000009947, ENSGALG00000015917, ENSGALG00000014408, ENSGALG00000013715, ENSGALG00000012715, ENSGALG00000008073, ENSGALG00000014957	5781	17	10057	1.43266	1	1	0.998167
GOTERM_BP_DIRECT	GO:0071380	cellular response to prostaglandin E stimulus	8	0.103829	0.0884489	ENSGALG00000011620, ENSGALG00000014832, ENSGALG00000017327, ENSGALG00000003473, ENSGALG00000010826, ENSGALG00000004346, ENSGALG00000014824, ENSGALG00000005439	5233	8	8994	1.71871	1	1	1
GOTERM_BP_DIRECT	GO:0043517	positive regulation of DNA damage response, signal transduction by p53 class mediator	8	0.103829	0.0884489	ENSGALG00000011149, ENSGALG00000012781, ENSGALG00000002663, ENSGALG00000028203, ENSGALG00000017159, ENSGALG00000003532, ENSGALG00000008778, ENSGALG00000006491	5233	8	8994	1.71871	1	1	1
GOTERM_BP_DIRECT	GO:0008156	negative regulation of DNA replication	8	0.103829	0.0884489	ENSGALG00000010346, ENSGALG00000013743, ENSGALG00000002663, ENSGALG00000001907, ENSGALG00000014286, ENSGALG00000006703, ENSGALG00000008073, ENSGALG00000013626	5233	8	8994	1.71871	1	1	1
GOTERM_BP_DIRECT	GO:0045862	positive regulation of proteolysis	8	0.103829	0.0884489	ENSGALG00000001555, ENSGALG00000007981, ENSGALG00000028543, ENSGALG00000014991, ENSGALG00000009050, ENSGALG00000007820, ENSGALG00000000811, ENSGALG00000002229	5233	8	8994	1.71871	1	1	1
GOTERM_BP_DIRECT	GO:0010971	positive regulation of G2/M transition of mitotic cell cycle	8	0.103829	0.0884489	ENSGALG00000003429, ENSGALG00000001644, ENSGALG00000007555, ENSGALG00000015770, ENSGALG00000007615, ENSGALG00000009491, ENSGALG00000006051, ENSGALG00000012879	5233	8	8994	1.71871	1	1	1
GOTERM_BP_DIRECT	GO:0030036	actin cytoskeleton organization	39	0.506165	0.0892068	ENSGALG00000004928, ENSGALG00000000681, ENSGALG00000026995, ENSGALG00000026159, ENSGALG00000028457, ENSGALG00000007952, ENSGALG00000014012, ENSGALG00000015066, ENSGALG00000005678, ENSGALG00000005834, ENSGALG00000001933, ENSGALG00000004901, ENSGALG00000011543, ENSGALG00000010410, ENSGALG00000008043, ENSGALG00000007650, ENSGALG00000009650, ENSGALG00000012017, ENSGALG00000009457, ENSGALG00000014159,…	5233	56	8994	1.19696	1	1	1
GOTERM_CC_DIRECT	GO:0005719	nuclear euchromatin	12	0.155743	0.0893607	ENSGALG00000008494, ENSGALG00000011038, ENSGALG00000013034, ENSGALG00000002761, ENSGALG00000010485, ENSGALG00000010870, ENSGALG00000003233, ENSGALG00000006457, ENSGALG00000026928, ENSGALG00000011171, ENSGALG00000014023, ENSGALG00000006480	5781	14	10057	1.49114	1	1	0.998167
GOTERM_MF_DIRECT	GO:0003697	single-stranded DNA binding	29	0.376379	0.0934744	ENSGALG00000002689, ENSGALG00000023089, ENSGALG00000025884, ENSGALG00000005411, ENSGALG00000015163, ENSGALG00000012236, ENSGALG00000017627, ENSGALG00000012876, ENSGALG00000010774, ENSGALG00000008962, ENSGALG00000003430, ENSGALG00000012915, ENSGALG00000008162, ENSGALG00000003072, ENSGALG00000009491, ENSGALG00000017073, ENSGALG00000026865, ENSGALG00000002116, ENSGALG00000009967, ENSGALG00000016860,…	4860	41	8532	1.24173	1	1	1
GOTERM_BP_DIRECT	GO:0006412	translation	82	1.06424	0.0943745	ENSGALG00000002621, ENSGALG00000003919, ENSGALG00000001938, ENSGALG00000007479, ENSGALG00000016794, ENSGALG00000007999, ENSGALG00000005458, ENSGALG00000005338, ENSGALG00000008806, ENSGALG00000001658, ENSGALG00000016392, ENSGALG00000014217, ENSGALG00000013962, ENSGALG00000011225, ENSGALG00000008682, ENSGALG00000011220, ENSGALG00000003197, ENSGALG00000009890, ENSGALG00000010614, ENSGALG00000005490,…	5233	126	8994	1.11852	1	1	1
GOTERM_BP_DIRECT	GO:0051402	neuron apoptotic process	16	0.207657	0.0945188	ENSGALG00000004003, ENSGALG00000008933, ENSGALG00000015770, ENSGALG00000004412, ENSGALG00000012885, ENSGALG00000011531, ENSGALG00000009320, ENSGALG00000006211, ENSGALG00000014554, ENSGALG00000016997, ENSGALG00000005772, ENSGALG00000014442, ENSGALG00000007324, ENSGALG00000017159, ENSGALG00000003909, ENSGALG00000008491	5233	20	8994	1.37497	1	1	1
GOTERM_BP_DIRECT	GO:0007274	neuromuscular synaptic transmission	16	0.207657	0.0945188	ENSGALG00000007906, ENSGALG00000002622, ENSGALG00000003005, ENSGALG00000003014, ENSGALG00000002707, ENSGALG00000007899, ENSGALG00000015384, ENSGALG00000005801, ENSGALG00000005768, ENSGALG00000015382, ENSGALG00000002726, ENSGALG00000006273, ENSGALG00000017329, ENSGALG00000009301, ENSGALG00000016565, ENSGALG00000003021	5233	20	8994	1.37497	1	1	1
GOTERM_BP_DIRECT	GO:0006417	regulation of translation	16	0.207657	0.0945188	ENSGALG00000001465, ENSGALG00000005587, ENSGALG00000005753, ENSGALG00000015770, ENSGALG00000004743, ENSGALG00000007914, ENSGALG00000010178, ENSGALG00000008530, ENSGALG00000010961, ENSGALG00000007276, ENSGALG00000010401, ENSGALG00000011555, ENSGALG00000014038, ENSGALG00000011494, ENSGALG00000002162, ENSGALG00000013649	5233	20	8994	1.37497	1	1	1
GOTERM_BP_DIRECT	GO:0030198	extracellular matrix organization	42	0.545101	0.0946595	ENSGALG00000006707, ENSGALG00000007839, ENSGALG00000002667, ENSGALG00000010928, ENSGALG00000005653, ENSGALG00000016377, ENSGALG00000008747, ENSGALG00000008469, ENSGALG00000004526, ENSGALG00000003757, ENSGALG00000007837, ENSGALG00000015307, ENSGALG00000008661, ENSGALG00000008266, ENSGALG00000012873, ENSGALG00000009572, ENSGALG00000015305, ENSGALG00000011203, ENSGALG00000028091, ENSGALG00000016357,…	5233	61	8994	1.18337	1	1	1
GOTERM_CC_DIRECT	GO:0005874	microtubule	66	0.856587	0.0951538	ENSGALG00000006508, ENSGALG00000017083, ENSGALG00000006908, ENSGALG00000017201, ENSGALG00000013041, ENSGALG00000004767, ENSGALG00000005173, ENSGALG00000015821, ENSGALG00000006860, ENSGALG00000009975, ENSGALG00000013045, ENSGALG00000003595, ENSGALG00000008444, ENSGALG00000006267, ENSGALG00000001692, ENSGALG00000014737, ENSGALG00000013208, ENSGALG00000009967, ENSGALG00000003860, ENSGALG00000006657,…	5781	101	10057	1.13681	1	1	0.998167
GOTERM_BP_DIRECT	GO:0051865	protein autoubiquitination	25	0.324465	0.0958932	ENSGALG00000000102, ENSGALG00000019622, ENSGALG00000008648, ENSGALG00000007932, ENSGALG00000002649, ENSGALG00000010411, ENSGALG00000014732, ENSGALG00000011682, ENSGALG00000008368, ENSGALG00000012311, ENSGALG00000006960, ENSGALG00000003111, ENSGALG00000010539, ENSGALG00000009691, ENSGALG00000015804, ENSGALG00000003107, ENSGALG00000000699, ENSGALG00000008819, ENSGALG00000026820, ENSGALG00000023256,…	5233	34	8994	1.26376	1	1	1
GOTERM_BP_DIRECT	GO:0006744	ubiquinone biosynthetic process	10	0.129786	0.0962667	ENSGALG00000007185, ENSGALG00000004927, ENSGALG00000015313, ENSGALG00000010197, ENSGALG00000006861, ENSGALG00000015486, ENSGALG00000009082, ENSGALG00000001184, ENSGALG00000007559, ENSGALG00000003358	5233	11	8994	1.56246	1	1	1
GOTERM_BP_DIRECT	GO:0048745	smooth muscle tissue development	10	0.129786	0.0962667	ENSGALG00000010256, ENSGALG00000005660, ENSGALG00000009424, ENSGALG00000006908, ENSGALG00000007324, ENSGALG00000015144, ENSGALG00000008747, ENSGALG00000027151, ENSGALG00000007769, ENSGALG00000001449	5233	11	8994	1.56246	1	1	1
GOTERM_BP_DIRECT	GO:0030488	tRNA methylation	10	0.129786	0.0962667	ENSGALG00000015923, ENSGALG00000012264, ENSGALG00000009169, ENSGALG00000000396, ENSGALG00000017333, ENSGALG00000001959, ENSGALG00000009119, ENSGALG00000013064, ENSGALG00000005290, ENSGALG00000008394	5233	11	8994	1.56246	1	1	1
GOTERM_BP_DIRECT	GO:0055072	iron ion homeostasis	10	0.129786	0.0962667	ENSGALG00000003391, ENSGALG00000006838, ENSGALG00000001774, ENSGALG00000010005, ENSGALG00000006453, ENSGALG00000012550, ENSGALG00000011661, ENSGALG00000006855, ENSGALG00000002160, ENSGALG00000012338	5233	11	8994	1.56246	1	1	1
GOTERM_BP_DIRECT	GO:0043967	histone H4 acetylation	14	0.1817	0.0970722	ENSGALG00000006688, ENSGALG00000003596, ENSGALG00000005931, ENSGALG00000006216, ENSGALG00000012830, ENSGALG00000009023, ENSGALG00000010104, ENSGALG00000015314, ENSGALG00000008146, ENSGALG00000011992, ENSGALG00000007169, ENSGALG00000009061, ENSGALG00000029135, ENSGALG00000016617	5233	17	8994	1.41541	1	1	1
GOTERM_BP_DIRECT	GO:0072593	reactive oxygen species metabolic process	14	0.1817	0.0970722	ENSGALG00000015286, ENSGALG00000003863, ENSGALG00000008606, ENSGALG00000008661, ENSGALG00000012885, ENSGALG00000010476, ENSGALG00000011149, ENSGALG00000009700, ENSGALG00000016357, ENSGALG00000012178, ENSGALG00000027564, ENSGALG00000007161, ENSGALG00000008084, ENSGALG00000014869	5233	17	8994	1.41541	1	1	1
GOTERM_BP_DIRECT	GO:0006378	mRNA polyadenylation	12	0.155743	0.09812	ENSGALG00000007351, ENSGALG00000010783, ENSGALG00000002469, ENSGALG00000001489, ENSGALG00000019355, ENSGALG00000006760, ENSGALG00000004123, ENSGALG00000004696, ENSGALG00000015770, ENSGALG00000003084, ENSGALG00000004714, ENSGALG00000007370	5233	14	8994	1.47318	1	1	1
GOTERM_BP_DIRECT	GO:0043123	positive regulation of I-kappaB kinase/NF-kappaB signaling	58	0.752758	0.0983115	ENSGALG00000028935, ENSGALG00000000685, ENSGALG00000000884, ENSGALG00000015022, ENSGALG00000003875, ENSGALG00000006428, ENSGALG00000000525, ENSGALG00000009179, ENSGALG00000012356, ENSGALG00000004085, ENSGALG00000010174, ENSGALG00000015666, ENSGALG00000012550, ENSGALG00000010253, ENSGALG00000015026, ENSGALG00000003076, ENSGALG00000011822, ENSGALG00000003195, ENSGALG00000008240, ENSGALG00000015596,…	5233	87	8994	1.14581	1	1	1

## Sheet: B to B GO enrichment
Category	Term		Count	%	PValue	Genes	List Total	Pop Hits	Pop Total	Fold Enrichment	Bonferroni	Benjamini	FDR
GOTERM_CC_DIRECT	GO:0005887	integral component of plasma membrane	155	7.19926	1.21464e-13	ENSGALG00000023521, ENSGALG00000027965, ENSGALG00000004729, ENSGALG00000020656, ENSGALG00000011262, ENSGALG00000006469, ENSGALG00000015348, ENSGALG00000014136, ENSGALG00000012594, ENSGALG00000007794, ENSGALG00000005256, ENSGALG00000010859, ENSGALG00000019276, ENSGALG00000026768, ENSGALG00000028304, ENSGALG00000017091, ENSGALG00000001167, ENSGALG00000003908, ENSGALG00000016684, ENSGALG00000008997,…	1590	555	10057	1.76649	7.1539e-11	7.15424e-11	7.03277e-11
GOTERM_CC_DIRECT	GO:0030054	cell junction	48	2.22945	1.30365e-08	ENSGALG00000001698, ENSGALG00000017280, ENSGALG00000027207, ENSGALG00000001476, ENSGALG00000001695, ENSGALG00000002002, ENSGALG00000015089, ENSGALG00000016154, ENSGALG00000016571, ENSGALG00000004083, ENSGALG00000012732, ENSGALG00000007278, ENSGALG00000016138, ENSGALG00000012894, ENSGALG00000010770, ENSGALG00000015620, ENSGALG00000004420, ENSGALG00000003793, ENSGALG00000010397, ENSGALG00000001690,…	1590	131	10057	2.31761	7.67845e-06	3.83924e-06	3.77406e-06
GOTERM_CC_DIRECT	GO:0016021	integral component of membrane	452	20.994	3.62385e-07	ENSGALG00000019662, ENSGALG00000012907, ENSGALG00000005257, ENSGALG00000020656, ENSGALG00000004048, ENSGALG00000000806, ENSGALG00000015068, ENSGALG00000005259, ENSGALG00000008888, ENSGALG00000006469, ENSGALG00000009739, ENSGALG00000003078, ENSGALG00000010858, ENSGALG00000011704, ENSGALG00000010737, ENSGALG00000012917, ENSGALG00000012911, ENSGALG00000028250, ENSGALG00000011823, ENSGALG00000019551,…	1590	2357	10057	1.21297	0.000213422	7.11482e-05	6.99403e-05
GOTERM_CC_DIRECT	GO:0005886	plasma membrane	224	10.4041	1.05815e-06	ENSGALG00000000003, ENSGALG00000012907, ENSGALG00000004048, ENSGALG00000002428, ENSGALG00000012357, ENSGALG00000005011, ENSGALG00000005256, ENSGALG00000002781, ENSGALG00000027960, ENSGALG00000012917, ENSGALG00000001690, ENSGALG00000012911, ENSGALG00000012913, ENSGALG00000009173, ENSGALG00000011823, ENSGALG00000002536, ENSGALG00000003748, ENSGALG00000027853, ENSGALG00000002652, ENSGALG00000001442,…	1590	1060	10057	1.33664	0.000623054	0.000155812	0.000153167
GOTERM_MF_DIRECT	GO:0005509	calcium ion binding	101	4.69113	3.74044e-06	ENSGALG00000004960, ENSGALG00000015624, ENSGALG00000009573, ENSGALG00000016833, ENSGALG00000009458, ENSGALG00000010692, ENSGALG00000010858, ENSGALG00000012917, ENSGALG00000012911, ENSGALG00000011823, ENSGALG00000015351, ENSGALG00000001968, ENSGALG00000003227, ENSGALG00000005483, ENSGALG00000009567, ENSGALG00000009601, ENSGALG00000015630, ENSGALG00000012407, ENSGALG00000012923, ENSGALG00000017183,…	1364	409	8532	1.54467	0.00366638	0.00367685	0.00367311
GOTERM_BP_DIRECT	GO:0007411	axon guidance	27	1.25406	5.26905e-06	ENSGALG00000001774, ENSGALG00000001079, ENSGALG00000004741, ENSGALG00000011581, ENSGALG00000013085, ENSGALG00000011680, ENSGALG00000021567, ENSGALG00000008263, ENSGALG00000015348, ENSGALG00000008941, ENSGALG00000000280, ENSGALG00000004631, ENSGALG00000001608, ENSGALG00000001768, ENSGALG00000010663, ENSGALG00000011630, ENSGALG00000010664, ENSGALG00000009523, ENSGALG00000015511, ENSGALG00000012462,…	1413	68	8994	2.52735	0.0188364	0.0190107	0.0190107
GOTERM_CC_DIRECT	GO:0045211	postsynaptic membrane	27	1.25406	1.11075e-05	ENSGALG00000001698, ENSGALG00000001695, ENSGALG00000016154, ENSGALG00000008926, ENSGALG00000016571, ENSGALG00000004083, ENSGALG00000007278, ENSGALG00000012594, ENSGALG00000012894, ENSGALG00000010397, ENSGALG00000001172, ENSGALG00000020292, ENSGALG00000009395, ENSGALG00000010778, ENSGALG00000013505, ENSGALG00000015551, ENSGALG00000008898, ENSGALG00000009405, ENSGALG00000001768, ENSGALG00000004096,…	1590	70	10057	2.4397	0.00652099	0.00130846	0.00128625
GOTERM_CC_DIRECT	GO:0045202	synapse	29	1.34696	1.89562e-05	ENSGALG00000017280, ENSGALG00000003818, ENSGALG00000014793, ENSGALG00000009514, ENSGALG00000002802, ENSGALG00000012732, ENSGALG00000016138, ENSGALG00000012894, ENSGALG00000004420, ENSGALG00000010958, ENSGALG00000001690, ENSGALG00000026034, ENSGALG00000010778, ENSGALG00000012219, ENSGALG00000002579, ENSGALG00000020143, ENSGALG00000001046, ENSGALG00000015132, ENSGALG00000015096, ENSGALG00000001768,…	1590	80	10057	2.29287	0.0111032	0.00186087	0.00182927
GOTERM_BP_DIRECT	GO:0007156	homophilic cell adhesion via plasma membrane adhesion molecules	29	1.34696	3.60281e-05	ENSGALG00000009514, ENSGALG00000015142, ENSGALG00000015140, ENSGALG00000009719, ENSGALG00000005319, ENSGALG00000016934, ENSGALG00000017229, ENSGALG00000015348, ENSGALG00000016138, ENSGALG00000013782, ENSGALG00000004420, ENSGALG00000001450, ENSGALG00000012917, ENSGALG00000011823, ENSGALG00000002314, ENSGALG00000002555, ENSGALG00000002553, ENSGALG00000004630, ENSGALG00000015132, ENSGALG00000005505,…	1413	83	8994	2.22398	0.121929	0.0649946	0.0649946
GOTERM_MF_DIRECT	GO:0004890	GABA-A receptor activity	11	0.510915	6.90981e-05	ENSGALG00000014206, ENSGALG00000020143, ENSGALG00000001698, ENSGALG00000014202, ENSGALG00000016744, ENSGALG00000001695, ENSGALG00000007269, ENSGALG00000002152, ENSGALG00000001690, ENSGALG00000001282, ENSGALG00000020292	1364	17	8532	4.04744	0.0656056	0.0339617	0.0339272
GOTERM_BP_DIRECT	GO:0051965	positive regulation of synapse assembly	17	0.789596	8.87099e-05	ENSGALG00000002864, ENSGALG00000004741, ENSGALG00000009107, ENSGALG00000012163, ENSGALG00000001869, ENSGALG00000009739, ENSGALG00000015967, ENSGALG00000007242, ENSGALG00000012594, ENSGALG00000009488, ENSGALG00000027255, ENSGALG00000019019, ENSGALG00000010518, ENSGALG00000010589, ENSGALG00000000280, ENSGALG00000016905, ENSGALG00000016904, ENSGALG00000026361	1413	38	8994	2.84758	0.273973	0.106688	0.106688
GOTERM_CC_DIRECT	GO:0030425	dendrite	32	1.4863	0.000124694	ENSGALG00000004209, ENSGALG00000000820, ENSGALG00000017280, ENSGALG00000008907, ENSGALG00000016992, ENSGALG00000004741, ENSGALG00000011680, ENSGALG00000004448, ENSGALG00000014875, ENSGALG00000015348, ENSGALG00000007794, ENSGALG00000012297, ENSGALG00000009895, ENSGALG00000015422, ENSGALG00000005256, ENSGALG00000001450, ENSGALG00000015826, ENSGALG00000006719, ENSGALG00000007007, ENSGALG00000006997,…	1590	101	10057	2.00401	0.0708169	0.0104921	0.010314
GOTERM_CC_DIRECT	GO:0043005	neuron projection	32	1.4863	0.00015249	ENSGALG00000002789, ENSGALG00000027965, ENSGALG00000001476, ENSGALG00000015089, ENSGALG00000021567, ENSGALG00000004921, ENSGALG00000015261, ENSGALG00000008442, ENSGALG00000007278, ENSGALG00000005971, ENSGALG00000010198, ENSGALG00000011562, ENSGALG00000026034, ENSGALG00000010139, ENSGALG00000012219, ENSGALG00000013604, ENSGALG00000004796, ENSGALG00000015551, ENSGALG00000015132, ENSGALG00000001768,…	1590	102	10057	1.98436	0.0859074	0.0112271	0.0110365
GOTERM_MF_DIRECT	GO:0005234	extracellular-glutamate-gated ion channel activity	9	0.418021	0.000251343	ENSGALG00000004083, ENSGALG00000007278, ENSGALG00000015434, ENSGALG00000010397, ENSGALG00000015551, ENSGALG00000002098, ENSGALG00000008898, ENSGALG00000009405, ENSGALG00000001172	1364	13	8532	4.33048	0.218742	0.0636384	0.0635737
GOTERM_MF_DIRECT	GO:0005230	extracellular ligand-gated ion channel activity	10	0.464468	0.000258956	ENSGALG00000014206, ENSGALG00000020143, ENSGALG00000001698, ENSGALG00000014202, ENSGALG00000016744, ENSGALG00000001695, ENSGALG00000007269, ENSGALG00000001690, ENSGALG00000001282, ENSGALG00000020292	1364	16	8532	3.90946	0.224562	0.0636384	0.0635737
GOTERM_CC_DIRECT	GO:1902711	GABA-A receptor complex	10	0.464468	0.000435058	ENSGALG00000014206, ENSGALG00000020143, ENSGALG00000001698, ENSGALG00000014202, ENSGALG00000016744, ENSGALG00000001695, ENSGALG00000007269, ENSGALG00000001690, ENSGALG00000001282, ENSGALG00000020292	1590	17	10057	3.72068	0.226094	0.0284721	0.0279887
GOTERM_MF_DIRECT	GO:0005004	GPI-linked ephrin receptor activity	6	0.278681	0.000538093	ENSGALG00000015403, ENSGALG00000012594, ENSGALG00000005256, ENSGALG00000011680, ENSGALG00000021567, ENSGALG00000015593	1364	6	8532	6.25513	0.41054	0.105789	0.105681
GOTERM_CC_DIRECT	GO:0043197	dendritic spine	13	0.603809	0.000592915	ENSGALG00000007700, ENSGALG00000008898, ENSGALG00000013085, ENSGALG00000015770, ENSGALG00000016154, ENSGALG00000004657, ENSGALG00000002539, ENSGALG00000001768, ENSGALG00000004083, ENSGALG00000009066, ENSGALG00000006576, ENSGALG00000010397, ENSGALG00000001183	1590	28	10057	2.93668	0.29484	0.0349227	0.0343298
GOTERM_BP_DIRECT	GO:0007626	locomotory behavior	19	0.88249	0.000610899	ENSGALG00000015070, ENSGALG00000008709, ENSGALG00000011350, ENSGALG00000003930, ENSGALG00000008947, ENSGALG00000015967, ENSGALG00000009498, ENSGALG00000009289, ENSGALG00000009003, ENSGALG00000010533, ENSGALG00000009100, ENSGALG00000004472, ENSGALG00000008456, ENSGALG00000017238, ENSGALG00000012297, ENSGALG00000016138, ENSGALG00000015422, ENSGALG00000013616, ENSGALG00000007184	1413	52	8994	2.32574	0.889794	0.551031	0.551031
GOTERM_CC_DIRECT	GO:0043025	neuronal cell body	27	1.25406	0.000812067	ENSGALG00000017280, ENSGALG00000021665, ENSGALG00000009737, ENSGALG00000004741, ENSGALG00000007732, ENSGALG00000004448, ENSGALG00000016491, ENSGALG00000004083, ENSGALG00000015348, ENSGALG00000005971, ENSGALG00000001450, ENSGALG00000003052, ENSGALG00000007007, ENSGALG00000007326, ENSGALG00000004796, ENSGALG00000015551, ENSGALG00000009107, ENSGALG00000006997, ENSGALG00000002539, ENSGALG00000002515,…	1590	88	10057	1.94067	0.380289	0.0434825	0.0427443
GOTERM_BP_DIRECT	GO:0043410	positive regulation of MAPK cascade	14	0.650255	0.001209	ENSGALG00000001882, ENSGALG00000004796, ENSGALG00000021567, ENSGALG00000001826, ENSGALG00000015132, ENSGALG00000003788, ENSGALG00000001416, ENSGALG00000000469, ENSGALG00000012292, ENSGALG00000009495, ENSGALG00000006351, ENSGALG00000004263, ENSGALG00000012594, ENSGALG00000012124	1413	34	8994	2.62096	0.987297	0.633976	0.633976
GOTERM_BP_DIRECT	GO:0007155	cell adhesion	35	1.62564	0.00121003	ENSGALG00000007839, ENSGALG00000006409, ENSGALG00000002546, ENSGALG00000001774, ENSGALG00000017046, ENSGALG00000006648, ENSGALG00000002845, ENSGALG00000001437, ENSGALG00000015624, ENSGALG00000008263, ENSGALG00000015348, ENSGALG00000016138, ENSGALG00000011200, ENSGALG00000005256, ENSGALG00000015908, ENSGALG00000010518, ENSGALG00000011206, ENSGALG00000015627, ENSGALG00000007927, ENSGALG00000001442,…	1413	129	8994	1.72699	0.987344	0.633976	0.633976
GOTERM_BP_DIRECT	GO:0002548	monocyte chemotaxis	9	0.418021	0.00142503	ENSGALG00000017091, ENSGALG00000015148, ENSGALG00000014585, ENSGALG00000003003, ENSGALG00000024470, ENSGALG00000026098, ENSGALG00000013085, ENSGALG00000026163, ENSGALG00000002329	1413	16	8994	3.58041	0.994181	0.633976	0.633976
GOTERM_CC_DIRECT	GO:0005912	adherens junction	11	0.510915	0.00148678	ENSGALG00000004150, ENSGALG00000013951, ENSGALG00000027853, ENSGALG00000004796, ENSGALG00000011680, ENSGALG00000015132, ENSGALG00000009020, ENSGALG00000000280, ENSGALG00000012913, ENSGALG00000001503, ENSGALG00000002845	1590	23	10057	3.02508	0.583708	0.0729763	0.0717373
GOTERM_BP_DIRECT	GO:0007268	chemical synaptic transmission	24	1.11472	0.00148951	ENSGALG00000002118, ENSGALG00000020143, ENSGALG00000000820, ENSGALG00000027965, ENSGALG00000016992, ENSGALG00000014793, ENSGALG00000009845, ENSGALG00000003930, ENSGALG00000015261, ENSGALG00000004921, ENSGALG00000004879, ENSGALG00000004083, ENSGALG00000015846, ENSGALG00000009289, ENSGALG00000029170, ENSGALG00000014742, ENSGALG00000015895, ENSGALG00000009280, ENSGALG00000008591, ENSGALG00000013616,…	1413	78	8994	1.95852	0.995391	0.633976	0.633976
GOTERM_BP_DIRECT	GO:0045666	positive regulation of neuron differentiation	14	0.650255	0.00165084	ENSGALG00000008908, ENSGALG00000006997, ENSGALG00000004304, ENSGALG00000003788, ENSGALG00000004448, ENSGALG00000013081, ENSGALG00000011630, ENSGALG00000003472, ENSGALG00000008941, ENSGALG00000010857, ENSGALG00000003078, ENSGALG00000015608, ENSGALG00000001093, ENSGALG00000007184	1413	35	8994	2.54607	0.997427	0.633976	0.633976
GOTERM_CC_DIRECT	GO:0005615	extracellular space	120	5.57362	0.00174509	ENSGALG00000004969, ENSGALG00000000364, ENSGALG00000003114, ENSGALG00000000120, ENSGALG00000004960, ENSGALG00000009737, ENSGALG00000004568, ENSGALG00000009693, ENSGALG00000016834, ENSGALG00000006343, ENSGALG00000003472, ENSGALG00000012872, ENSGALG00000015908, ENSGALG00000010859, ENSGALG00000011668, ENSGALG00000028770, ENSGALG00000013604, ENSGALG00000002536, ENSGALG00000019551, ENSGALG00000019552,…	1590	587	10057	1.29305	0.642549	0.0790661	0.0777237
GOTERM_BP_DIRECT	GO:0001964	startle response	7	0.325128	0.00175714	ENSGALG00000017280, ENSGALG00000007278, ENSGALG00000015422, ENSGALG00000004134, ENSGALG00000011562, ENSGALG00000009395, ENSGALG00000016904	1413	10	8994	4.45563	0.998248	0.633976	0.633976
GOTERM_BP_DIRECT	GO:0007267	cell-cell signaling	15	0.696702	0.00213953	ENSGALG00000023521, ENSGALG00000002556, ENSGALG00000006379, ENSGALG00000009737, ENSGALG00000009724, ENSGALG00000012163, ENSGALG00000025748, ENSGALG00000001416, ENSGALG00000000469, ENSGALG00000008253, ENSGALG00000014873, ENSGALG00000027299, ENSGALG00000002550, ENSGALG00000010864, ENSGALG00000015608	1413	40	8994	2.38694	0.99956	0.701766	0.701766
GOTERM_BP_DIRECT	GO:0007169	transmembrane receptor protein tyrosine kinase signaling pathway	19	0.88249	0.00253122	ENSGALG00000003857, ENSGALG00000002556, ENSGALG00000002555, ENSGALG00000002113, ENSGALG00000001486, ENSGALG00000021647, ENSGALG00000005257, ENSGALG00000013253, ENSGALG00000006973, ENSGALG00000008615, ENSGALG00000016661, ENSGALG00000012163, ENSGALG00000015216, ENSGALG00000005011, ENSGALG00000007786, ENSGALG00000027299, ENSGALG00000019019, ENSGALG00000014979, ENSGALG00000026250	1413	58	8994	2.08515	0.999893	0.761055	0.761055
GOTERM_BP_DIRECT	GO:0008104	protein localization	12	0.557362	0.00306815	ENSGALG00000017062, ENSGALG00000002403, ENSGALG00000010664, ENSGALG00000027853, ENSGALG00000007278, ENSGALG00000012462, ENSGALG00000007794, ENSGALG00000009895, ENSGALG00000016287, ENSGALG00000011581, ENSGALG00000009514, ENSGALG00000027053	1413	29	8994	2.63387	0.999985	0.851529	0.851529
GOTERM_MF_DIRECT	GO:0042803	protein homodimerization activity	31	1.43985	0.00352232	ENSGALG00000008206, ENSGALG00000004304, ENSGALG00000008442, ENSGALG00000009495, ENSGALG00000012594, ENSGALG00000009378, ENSGALG00000009477, ENSGALG00000010436, ENSGALG00000001093, ENSGALG00000028770, ENSGALG00000029023, ENSGALG00000026790, ENSGALG00000000430, ENSGALG00000002773, ENSGALG00000004212, ENSGALG00000010160, ENSGALG00000009748, ENSGALG00000006511, ENSGALG00000010161, ENSGALG00000016680,…	1364	115	8532	1.68617	0.968728	0.577074	0.576487
GOTERM_BP_DIRECT	GO:0007612	learning	10	0.464468	0.0040247	ENSGALG00000010533, ENSGALG00000015080, ENSGALG00000008434, ENSGALG00000017238, ENSGALG00000012594, ENSGALG00000014236, ENSGALG00000009400, ENSGALG00000011562, ENSGALG00000004741, ENSGALG00000008947	1413	22	8994	2.89326	1	0.958645	0.958645
GOTERM_CC_DIRECT	GO:0009986	cell surface	54	2.50813	0.00414886	ENSGALG00000017280, ENSGALG00000000120, ENSGALG00000010050, ENSGALG00000015142, ENSGALG00000017044, ENSGALG00000004083, ENSGALG00000012357, ENSGALG00000006382, ENSGALG00000009495, ENSGALG00000007278, ENSGALG00000009378, ENSGALG00000005212, ENSGALG00000001608, ENSGALG00000006379, ENSGALG00000006855, ENSGALG00000009724, ENSGALG00000002539, ENSGALG00000015910, ENSGALG00000005483, ENSGALG00000004593,…	1590	236	10057	1.44728	0.9136	0.169603	0.166724
GOTERM_BP_DIRECT	GO:0043406	positive regulation of MAP kinase activity	11	0.510915	0.00418408	ENSGALG00000008442, ENSGALG00000009740, ENSGALG00000014843, ENSGALG00000002203, ENSGALG00000017091, ENSGALG00000009378, ENSGALG00000009477, ENSGALG00000017235, ENSGALG00000010859, ENSGALG00000026167, ENSGALG00000011206	1413	26	8994	2.69296	1	0.958645	0.958645
GOTERM_BP_DIRECT	GO:0070374	positive regulation of ERK1 and ERK2 cascade	24	1.11472	0.0042512	ENSGALG00000002203, ENSGALG00000001476, ENSGALG00000003003, ENSGALG00000017235, ENSGALG00000016992, ENSGALG00000021656, ENSGALG00000016364, ENSGALG00000004788, ENSGALG00000002329, ENSGALG00000009266, ENSGALG00000009740, ENSGALG00000007001, ENSGALG00000011104, ENSGALG00000009100, ENSGALG00000009378, ENSGALG00000014585, ENSGALG00000007687, ENSGALG00000009268, ENSGALG00000014872, ENSGALG00000024470,…	1413	84	8994	1.81862	1	0.958645	0.958645
GOTERM_CC_DIRECT	GO:0030424	axon	27	1.25406	0.00431927	ENSGALG00000015089, ENSGALG00000009737, ENSGALG00000004741, ENSGALG00000011680, ENSGALG00000009514, ENSGALG00000004921, ENSGALG00000015967, ENSGALG00000014875, ENSGALG00000010379, ENSGALG00000006560, ENSGALG00000015348, ENSGALG00000007794, ENSGALG00000016138, ENSGALG00000005256, ENSGALG00000027853, ENSGALG00000008733, ENSGALG00000015770, ENSGALG00000002515, ENSGALG00000005209, ENSGALG00000014206,…	1590	98	10057	1.74265	0.921884	0.169603	0.166724
GOTERM_BP_DIRECT	GO:0007204	positive regulation of cytosolic calcium ion concentration	13	0.603809	0.00528162	ENSGALG00000027965, ENSGALG00000008901, ENSGALG00000015068, ENSGALG00000009737, ENSGALG00000013086, ENSGALG00000009509, ENSGALG00000000667, ENSGALG00000001416, ENSGALG00000000469, ENSGALG00000014268, ENSGALG00000004101, ENSGALG00000010078, ENSGALG00000026011	1413	35	8994	2.36421	1	1	1
GOTERM_BP_DIRECT	GO:0018108	peptidyl-tyrosine phosphorylation	13	0.603809	0.00528162	ENSGALG00000017091, ENSGALG00000004741, ENSGALG00000011680, ENSGALG00000015593, ENSGALG00000016438, ENSGALG00000009495, ENSGALG00000015216, ENSGALG00000015403, ENSGALG00000012594, ENSGALG00000005256, ENSGALG00000019019, ENSGALG00000014749, ENSGALG00000008193	1413	35	8994	2.36421	1	1	1
GOTERM_BP_DIRECT	GO:0010976	positive regulation of neuron projection development	13	0.603809	0.00681333	ENSGALG00000002555, ENSGALG00000001476, ENSGALG00000008615, ENSGALG00000011350, ENSGALG00000016364, ENSGALG00000009900, ENSGALG00000005470, ENSGALG00000015403, ENSGALG00000011962, ENSGALG00000009523, ENSGALG00000012594, ENSGALG00000017106, ENSGALG00000019019	1413	36	8994	2.29854	1	1	1
GOTERM_BP_DIRECT	GO:0048265	response to pain	6	0.278681	0.0068558	ENSGALG00000002555, ENSGALG00000008456, ENSGALG00000003560, ENSGALG00000004101, ENSGALG00000009737, ENSGALG00000008193	1413	9	8994	4.24345	1	1	1
GOTERM_BP_DIRECT	GO:0046548	retinal rod cell development	5	0.232234	0.00695265	ENSGALG00000005718, ENSGALG00000003849, ENSGALG00000005450, ENSGALG00000012594, ENSGALG00000015150	1413	6	8994	5.30432	1	1	1
GOTERM_CC_DIRECT	GO:0005577	fibrinogen complex	5	0.232234	0.00712189	ENSGALG00000009266, ENSGALG00000009268, ENSGALG00000014233, ENSGALG00000009626, ENSGALG00000009262	1590	6	10057	5.27096	0.985151	0.262174	0.257723
GOTERM_BP_DIRECT	GO:0086091	regulation of heart rate by cardiac conduction	8	0.371575	0.00717073	ENSGALG00000008486, ENSGALG00000005332, ENSGALG00000015142, ENSGALG00000012790, ENSGALG00000008591, ENSGALG00000012913, ENSGALG00000002845, ENSGALG00000006490	1413	16	8994	3.18259	1	1	1
GOTERM_BP_DIRECT	GO:0009888	tissue development	8	0.371575	0.00717073	ENSGALG00000014976, ENSGALG00000012115, ENSGALG00000005352, ENSGALG00000005909, ENSGALG00000006379, ENSGALG00000016662, ENSGALG00000017046, ENSGALG00000002182	1413	16	8994	3.18259	1	1	1
GOTERM_CC_DIRECT	GO:0008076	voltage-gated potassium channel complex	15	0.696702	0.00760275	ENSGALG00000002118, ENSGALG00000001512, ENSGALG00000017280, ENSGALG00000007700, ENSGALG00000009877, ENSGALG00000012142, ENSGALG00000005502, ENSGALG00000005822, ENSGALG00000016470, ENSGALG00000004758, ENSGALG00000007980, ENSGALG00000009066, ENSGALG00000016448, ENSGALG00000004980, ENSGALG00000009687	1590	45	10057	2.10839	0.988837	0.263413	0.258941
GOTERM_BP_DIRECT	GO:0019233	sensory perception of pain	9	0.418021	0.00777128	ENSGALG00000009498, ENSGALG00000027965, ENSGALG00000009066, ENSGALG00000007278, ENSGALG00000012297, ENSGALG00000009737, ENSGALG00000008898, ENSGALG00000013616, ENSGALG00000005209	1413	20	8994	2.86433	1	1	1
GOTERM_BP_DIRECT	GO:0048013	ephrin receptor signaling pathway	10	0.464468	0.00787795	ENSGALG00000015119, ENSGALG00000015403, ENSGALG00000012594, ENSGALG00000005256, ENSGALG00000004741, ENSGALG00000011680, ENSGALG00000015593, ENSGALG00000014749, ENSGALG00000000280, ENSGALG00000009381	1413	24	8994	2.65216	1	1	1
GOTERM_BP_DIRECT	GO:0043524	negative regulation of neuron apoptotic process	19	0.88249	0.00800217	ENSGALG00000000314, ENSGALG00000002556, ENSGALG00000019842, ENSGALG00000004631, ENSGALG00000008898, ENSGALG00000012163, ENSGALG00000016680, ENSGALG00000010379, ENSGALG00000011962, ENSGALG00000016854, ENSGALG00000014884, ENSGALG00000016744, ENSGALG00000015434, ENSGALG00000012594, ENSGALG00000027299, ENSGALG00000027498, ENSGALG00000019019, ENSGALG00000001690, ENSGALG00000015529	1413	64	8994	1.88966	1	1	1
GOTERM_BP_DIRECT	GO:0007193	adenylate cyclase-inhibiting G-protein coupled receptor signaling pathway	11	0.510915	0.0101027	ENSGALG00000000820, ENSGALG00000003837, ENSGALG00000027965, ENSGALG00000017405, ENSGALG00000009100, ENSGALG00000015895, ENSGALG00000009280, ENSGALG00000016992, ENSGALG00000013616, ENSGALG00000005208, ENSGALG00000015826	1413	29	8994	2.41438	1	1	1
GOTERM_BP_DIRECT	GO:0035115	embryonic forelimb morphogenesis	9	0.418021	0.0108567	ENSGALG00000004270, ENSGALG00000012775, ENSGALG00000008253, ENSGALG00000001079, ENSGALG00000005123, ENSGALG00000015013, ENSGALG00000006379, ENSGALG00000016473, ENSGALG00000003602	1413	21	8994	2.72793	1	1	1
GOTERM_BP_DIRECT	GO:0048514	blood vessel morphogenesis	6	0.278681	0.0119545	ENSGALG00000007000, ENSGALG00000015216, ENSGALG00000014873, ENSGALG00000014872, ENSGALG00000004347, ENSGALG00000015132	1413	10	8994	3.81911	1	1	1
GOTERM_BP_DIRECT	GO:0046579	positive regulation of Ras protein signal transduction	6	0.278681	0.0119545	ENSGALG00000008771, ENSGALG00000009740, ENSGALG00000015422, ENSGALG00000014872, ENSGALG00000019019, ENSGALG00000011206	1413	10	8994	3.81911	1	1	1
GOTERM_BP_DIRECT	GO:0042730	fibrinolysis	6	0.278681	0.0119545	ENSGALG00000009266, ENSGALG00000004293, ENSGALG00000009268, ENSGALG00000003770, ENSGALG00000028886, ENSGALG00000009262	1413	10	8994	3.81911	1	1	1
GOTERM_BP_DIRECT	GO:0048468	cell development	12	0.557362	0.0119981	ENSGALG00000014976, ENSGALG00000016899, ENSGALG00000005352, ENSGALG00000000120, ENSGALG00000005909, ENSGALG00000005981, ENSGALG00000016662, ENSGALG00000005985, ENSGALG00000007932, ENSGALG00000028770, ENSGALG00000001405, ENSGALG00000016293	1413	34	8994	2.24653	1	1	1
GOTERM_MF_DIRECT	GO:0005249	voltage-gated potassium channel activity	9	0.418021	0.0120385	ENSGALG00000001512, ENSGALG00000014875, ENSGALG00000009066, ENSGALG00000014136, ENSGALG00000004980, ENSGALG00000011858, ENSGALG00000009877, ENSGALG00000011262, ENSGALG00000012142	1364	21	8532	2.68077	0.999993	1	1
GOTERM_BP_DIRECT	GO:0008152	metabolic process	17	0.789596	0.0122553	ENSGALG00000002899, ENSGALG00000003574, ENSGALG00000001749, ENSGALG00000016648, ENSGALG00000016636, ENSGALG00000012018, ENSGALG00000010940, ENSGALG00000005472, ENSGALG00000005473, ENSGALG00000007652, ENSGALG00000012011, ENSGALG00000016622, ENSGALG00000005474, ENSGALG00000016654, ENSGALG00000000161, ENSGALG00000005280, ENSGALG00000012978	1413	57	8994	1.89839	1	1	1
GOTERM_MF_DIRECT	GO:0003707	steroid hormone receptor activity	13	0.603809	0.0124775	ENSGALG00000005708, ENSGALG00000002588, ENSGALG00000016287, ENSGALG00000011294, ENSGALG00000004974, ENSGALG00000008519, ENSGALG00000017195, ENSGALG00000015150, ENSGALG00000007000, ENSGALG00000011594, ENSGALG00000009645, ENSGALG00000002182, ENSGALG00000002170	1364	38	8532	2.13991	0.999996	1	1
GOTERM_CC_DIRECT	GO:0005768	endosome	27	1.25406	0.0126685	ENSGALG00000005478, ENSGALG00000016154, ENSGALG00000004545, ENSGALG00000011080, ENSGALG00000007912, ENSGALG00000002802, ENSGALG00000014853, ENSGALG00000007012, ENSGALG00000011005, ENSGALG00000006387, ENSGALG00000015148, ENSGALG00000009017, ENSGALG00000011241, ENSGALG00000017106, ENSGALG00000007038, ENSGALG00000003011, ENSGALG00000010858, ENSGALG00000013907, ENSGALG00000025898, ENSGALG00000001864,…	1590	106	10057	1.61112	0.999452	0.414541	0.407503
GOTERM_MF_DIRECT	GO:0016594	glycine binding	6	0.278681	0.0128729	ENSGALG00000010781, ENSGALG00000004134, ENSGALG00000015551, ENSGALG00000008898, ENSGALG00000016571, ENSGALG00000009395	1364	10	8532	3.75308	0.999997	1	1
GOTERM_BP_DIRECT	GO:0009887	organ morphogenesis	11	0.510915	0.0130699	ENSGALG00000014976, ENSGALG00000010114, ENSGALG00000005352, ENSGALG00000009378, ENSGALG00000005909, ENSGALG00000001916, ENSGALG00000016662, ENSGALG00000011294, ENSGALG00000007932, ENSGALG00000001161, ENSGALG00000026163	1413	30	8994	2.3339	1	1	1
GOTERM_BP_DIRECT	GO:0021902	commitment of neuronal cell to specific neuron type in forebrain	4	0.185787	0.0136341	ENSGALG00000008135, ENSGALG00000012123, ENSGALG00000005909, ENSGALG00000007184	1413	4	8994	6.36518	1	1	1
GOTERM_BP_DIRECT	GO:0045793	positive regulation of cell size	4	0.185787	0.0136341	ENSGALG00000002555, ENSGALG00000015259, ENSGALG00000012735, ENSGALG00000002183	1413	4	8994	6.36518	1	1	1
GOTERM_BP_DIRECT	GO:0010628	positive regulation of gene expression	31	1.43985	0.0136729	ENSGALG00000001079, ENSGALG00000008901, ENSGALG00000016473, ENSGALG00000025748, ENSGALG00000004648, ENSGALG00000016491, ENSGALG00000007373, ENSGALG00000014873, ENSGALG00000006343, ENSGALG00000012594, ENSGALG00000009477, ENSGALG00000012575, ENSGALG00000015388, ENSGALG00000026098, ENSGALG00000011849, ENSGALG00000012916, ENSGALG00000010875, ENSGALG00000013604, ENSGALG00000000379, ENSGALG00000002556,…	1413	128	8994	1.54157	1	1	1
GOTERM_MF_DIRECT	GO:0004867	serine-type endopeptidase inhibitor activity	14	0.650255	0.0139627	ENSGALG00000019551, ENSGALG00000019552, ENSGALG00000019553, ENSGALG00000020388, ENSGALG00000015770, ENSGALG00000005503, ENSGALG00000012872, ENSGALG00000002594, ENSGALG00000010969, ENSGALG00000023070, ENSGALG00000012866, ENSGALG00000012869, ENSGALG00000009470, ENSGALG00000020390	1364	43	8532	2.03655	0.999999	1	1
GOTERM_BP_DIRECT	GO:0035646	endosome to melanosome transport	5	0.232234	0.0142145	ENSGALG00000000996, ENSGALG00000003959, ENSGALG00000028018, ENSGALG00000004671, ENSGALG00000012300	1413	7	8994	4.54656	1	1	1
GOTERM_BP_DIRECT	GO:0010738	regulation of protein kinase A signaling	5	0.232234	0.0142145	ENSGALG00000002974, ENSGALG00000009100, ENSGALG00000022739, ENSGALG00000011537, ENSGALG00000027053	1413	7	8994	4.54656	1	1	1
GOTERM_BP_DIRECT	GO:0048672	positive regulation of collateral sprouting	5	0.232234	0.0142145	ENSGALG00000012594, ENSGALG00000008733, ENSGALG00000012163, ENSGALG00000002804, ENSGALG00000000280	1413	7	8994	4.54656	1	1	1
GOTERM_CC_DIRECT	GO:0031225	anchored component of membrane	10	0.464468	0.0146314	ENSGALG00000016902, ENSGALG00000012623, ENSGALG00000005483, ENSGALG00000009523, ENSGALG00000001442, ENSGALG00000008802, ENSGALG00000011350, ENSGALG00000017197, ENSGALG00000001437, ENSGALG00000009173	1590	26	10057	2.43275	0.99983	0.453574	0.445873
GOTERM_MF_DIRECT	GO:0005262	calcium channel activity	11	0.510915	0.0147029	ENSGALG00000014746, ENSGALG00000003849, ENSGALG00000015080, ENSGALG00000014268, ENSGALG00000007278, ENSGALG00000003770, ENSGALG00000010793, ENSGALG00000015551, ENSGALG00000004885, ENSGALG00000008898, ENSGALG00000004116	1364	30	8532	2.29355	1	1	1
GOTERM_BP_DIRECT	GO:0007631	feeding behavior	8	0.371575	0.0149858	ENSGALG00000009498, ENSGALG00000012907, ENSGALG00000012594, ENSGALG00000015895, ENSGALG00000009280, ENSGALG00000011350, ENSGALG00000016297, ENSGALG00000012757	1413	18	8994	2.82897	1	1	1
GOTERM_BP_DIRECT	GO:0010975	regulation of neuron projection development	8	0.371575	0.0149858	ENSGALG00000007582, ENSGALG00000009003, ENSGALG00000015720, ENSGALG00000010397, ENSGALG00000001163, ENSGALG00000009514, ENSGALG00000008602, ENSGALG00000009241	1413	18	8994	2.82897	1	1	1
GOTERM_BP_DIRECT	GO:0007200	phospholipase C-activating G-protein coupled receptor signaling pathway	12	0.557362	0.0150764	ENSGALG00000000820, ENSGALG00000009100, ENSGALG00000015895, ENSGALG00000004101, ENSGALG00000016992, ENSGALG00000027146, ENSGALG00000004930, ENSGALG00000003425, ENSGALG00000001416, ENSGALG00000000469, ENSGALG00000015826, ENSGALG00000001866	1413	35	8994	2.18235	1	1	1
GOTERM_MF_DIRECT	GO:0004222	metalloendopeptidase activity	20	0.928936	0.0159048	ENSGALG00000017183, ENSGALG00000000357, ENSGALG00000001115, ENSGALG00000027655, ENSGALG00000004212, ENSGALG00000009747, ENSGALG00000016375, ENSGALG00000005347, ENSGALG00000019060, ENSGALG00000019061, ENSGALG00000019063, ENSGALG00000017184, ENSGALG00000010861, ENSGALG00000003580, ENSGALG00000009567, ENSGALG00000007079, ENSGALG00000000151, ENSGALG00000002461, ENSGALG00000026395, ENSGALG00000014736	1364	72	8532	1.73754	1	1	1
GOTERM_CC_DIRECT	GO:0043235	receptor complex	20	0.928936	0.019053	ENSGALG00000023521, ENSGALG00000002555, ENSGALG00000017091, ENSGALG00000006038, ENSGALG00000013253, ENSGALG00000005259, ENSGALG00000015770, ENSGALG00000002639, ENSGALG00000015570, ENSGALG00000017195, ENSGALG00000014965, ENSGALG00000010692, ENSGALG00000014225, ENSGALG00000013576, ENSGALG00000012594, ENSGALG00000005223, ENSGALG00000010858, ENSGALG00000019019, ENSGALG00000012407, ENSGALG00000026361	1590	74	10057	1.7095	0.999988	0.56111	0.551583
GOTERM_BP_DIRECT	GO:0021772	olfactory bulb development	6	0.278681	0.0191214	ENSGALG00000010663, ENSGALG00000006560, ENSGALG00000012595, ENSGALG00000008941, ENSGALG00000027247, ENSGALG00000003602	1413	11	8994	3.47192	1	1	1
GOTERM_BP_DIRECT	GO:0048812	neuron projection morphogenesis	9	0.418021	0.0195906	ENSGALG00000000314, ENSGALG00000012018, ENSGALG00000002556, ENSGALG00000004671, ENSGALG00000007700, ENSGALG00000027299, ENSGALG00000012163, ENSGALG00000004966, ENSGALG00000002802	1413	23	8994	2.49072	1	1	1
GOTERM_BP_DIRECT	GO:0071300	cellular response to retinoic acid	9	0.418021	0.0195906	ENSGALG00000004270, ENSGALG00000015403, ENSGALG00000002555, ENSGALG00000004386, ENSGALG00000008615, ENSGALG00000016473, ENSGALG00000008206, ENSGALG00000006997, ENSGALG00000004448	1413	23	8994	2.49072	1	1	1
GOTERM_BP_DIRECT	GO:0007214	gamma-aminobutyric acid signaling pathway	7	0.325128	0.0207103	ENSGALG00000014206, ENSGALG00000020143, ENSGALG00000001698, ENSGALG00000014202, ENSGALG00000016744, ENSGALG00000001695, ENSGALG00000020292	1413	15	8994	2.97042	1	1	1
GOTERM_BP_DIRECT	GO:0008045	motor neuron axon guidance	7	0.325128	0.0207103	ENSGALG00000006560, ENSGALG00000015348, ENSGALG00000012462, ENSGALG00000002223, ENSGALG00000003114, ENSGALG00000005256, ENSGALG00000007769	1413	15	8994	2.97042	1	1	1
GOTERM_CC_DIRECT	GO:0042734	presynaptic membrane	7	0.325128	0.021345	ENSGALG00000009003, ENSGALG00000002840, ENSGALG00000007278, ENSGALG00000015434, ENSGALG00000006576, ENSGALG00000009107, ENSGALG00000008926	1590	15	10057	2.95174	0.999997	0.598677	0.588513
GOTERM_MF_DIRECT	GO:0004012	phospholipid-translocating ATPase activity	7	0.325128	0.022449	ENSGALG00000001662, ENSGALG00000014236, ENSGALG00000017106, ENSGALG00000001084, ENSGALG00000008839, ENSGALG00000007912, ENSGALG00000014192	1364	15	8532	2.91906	1	1	1
GOTERM_BP_DIRECT	GO:0000187	activation of MAPK activity	12	0.557362	0.022959	ENSGALG00000004096, ENSGALG00000007001, ENSGALG00000002840, ENSGALG00000024024, ENSGALG00000012297, ENSGALG00000015422, ENSGALG00000014872, ENSGALG00000027299, ENSGALG00000009626, ENSGALG00000008181, ENSGALG00000010859, ENSGALG00000008733	1413	37	8994	2.06438	1	1	1
GOTERM_BP_DIRECT	GO:0060012	synaptic transmission, glycinergic	5	0.232234	0.0249316	ENSGALG00000010781, ENSGALG00000004134, ENSGALG00000003908, ENSGALG00000016571, ENSGALG00000009395	1413	8	8994	3.97824	1	1	1
GOTERM_BP_DIRECT	GO:0050795	regulation of behavior	5	0.232234	0.0249316	ENSGALG00000000820, ENSGALG00000014742, ENSGALG00000015895, ENSGALG00000016992, ENSGALG00000008193	1413	8	8994	3.97824	1	1	1
GOTERM_BP_DIRECT	GO:0060134	prepulse inhibition	5	0.232234	0.0249316	ENSGALG00000007794, ENSGALG00000010397, ENSGALG00000015551, ENSGALG00000009107, ENSGALG00000008898	1413	8	8994	3.97824	1	1	1
GOTERM_BP_DIRECT	GO:0090277	positive regulation of peptide hormone secretion	5	0.232234	0.0249316	ENSGALG00000009266, ENSGALG00000003560, ENSGALG00000009268, ENSGALG00000009262, ENSGALG00000013604	1413	8	8994	3.97824	1	1	1
GOTERM_BP_DIRECT	GO:0048149	behavioral response to ethanol	5	0.232234	0.0249316	ENSGALG00000004096, ENSGALG00000010874, ENSGALG00000007794, ENSGALG00000000371, ENSGALG00000013616	1413	8	8994	3.97824	1	1	1
GOTERM_BP_DIRECT	GO:0007189	adenylate cyclase-activating G-protein coupled receptor signaling pathway	9	0.418021	0.025447	ENSGALG00000009684, ENSGALG00000003837, ENSGALG00000002632, ENSGALG00000009100, ENSGALG00000005212, ENSGALG00000008901, ENSGALG00000015595, ENSGALG00000009509, ENSGALG00000017295	1413	24	8994	2.38694	1	1	1
GOTERM_BP_DIRECT	GO:0007186	G-protein coupled receptor signaling pathway	27	1.25406	0.0258002	ENSGALG00000027389, ENSGALG00000020656, ENSGALG00000004621, ENSGALG00000002848, ENSGALG00000002329, ENSGALG00000017228, ENSGALG00000016699, ENSGALG00000024470, ENSGALG00000026098, ENSGALG00000026035, ENSGALG00000026595, ENSGALG00000011668, ENSGALG00000009152, ENSGALG00000002652, ENSGALG00000003003, ENSGALG00000007667, ENSGALG00000015153, ENSGALG00000001866, ENSGALG00000010762, ENSGALG00000013576,…	1413	113	8994	1.52088	1	1	1
GOTERM_MF_DIRECT	GO:0005003	ephrin receptor activity	5	0.232234	0.0264659	ENSGALG00000015403, ENSGALG00000011680, ENSGALG00000014749, ENSGALG00000001912, ENSGALG00000015418	1364	8	8532	3.90946	1	1	1
GOTERM_BP_DIRECT	GO:0060291	long-term synaptic potentiation	8	0.371575	0.0274787	ENSGALG00000015967, ENSGALG00000009003, ENSGALG00000010379, ENSGALG00000015080, ENSGALG00000007278, ENSGALG00000012594, ENSGALG00000009400, ENSGALG00000008193	1413	20	8994	2.54607	1	1	1
GOTERM_BP_DIRECT	GO:0030819	positive regulation of cAMP biosynthetic process	8	0.371575	0.0274787	ENSGALG00000003837, ENSGALG00000002632, ENSGALG00000011104, ENSGALG00000012907, ENSGALG00000010595, ENSGALG00000005212, ENSGALG00000017295, ENSGALG00000013604	1413	20	8994	2.54607	1	1	1
GOTERM_BP_DIRECT	GO:0045860	positive regulation of protein kinase activity	8	0.371575	0.0274787	ENSGALG00000011104, ENSGALG00000009314, ENSGALG00000002113, ENSGALG00000003078, ENSGALG00000010857, ENSGALG00000004796, ENSGALG00000010864, ENSGALG00000008193	1413	20	8994	2.54607	1	1	1
GOTERM_BP_DIRECT	GO:0018149	peptide cross-linking	6	0.278681	0.0286197	ENSGALG00000021232, ENSGALG00000004804, ENSGALG00000021230, ENSGALG00000015148, ENSGALG00000009626, ENSGALG00000012790	1413	12	8994	3.18259	1	1	1
GOTERM_BP_DIRECT	GO:0031290	retinal ganglion cell axon guidance	6	0.278681	0.0286197	ENSGALG00000015348, ENSGALG00000014884, ENSGALG00000004741, ENSGALG00000009514, ENSGALG00000015593, ENSGALG00000000280	1413	12	8994	3.18259	1	1	1
GOTERM_BP_DIRECT	GO:0045987	positive regulation of smooth muscle contraction	6	0.278681	0.0286197	ENSGALG00000007700, ENSGALG00000001021, ENSGALG00000000667, ENSGALG00000001416, ENSGALG00000010778, ENSGALG00000000469	1413	12	8994	3.18259	1	1	1
GOTERM_BP_DIRECT	GO:0007157	heterophilic cell-cell adhesion via plasma membrane cell adhesion molecules	7	0.325128	0.028834	ENSGALG00000008442, ENSGALG00000015348, ENSGALG00000005102, ENSGALG00000010397, ENSGALG00000015132, ENSGALG00000001768, ENSGALG00000011823	1413	16	8994	2.78477	1	1	1
GOTERM_BP_DIRECT	GO:0016358	dendrite development	7	0.325128	0.028834	ENSGALG00000003805, ENSGALG00000009895, ENSGALG00000010857, ENSGALG00000015551, ENSGALG00000015770, ENSGALG00000008193, ENSGALG00000007184	1413	16	8994	2.78477	1	1	1
GOTERM_BP_DIRECT	GO:0042428	serotonin metabolic process	4	0.185787	0.0301142	ENSGALG00000014743, ENSGALG00000007278, ENSGALG00000010131, ENSGALG00000014742	1413	5	8994	5.09214	1	1	1
GOTERM_BP_DIRECT	GO:0010460	positive regulation of heart rate	4	0.185787	0.0301142	ENSGALG00000010187, ENSGALG00000012735, ENSGALG00000000667, ENSGALG00000006490	1413	5	8994	5.09214	1	1	1
GOTERM_BP_DIRECT	GO:0021707	cerebellar granule cell differentiation	4	0.185787	0.0301142	ENSGALG00000005123, ENSGALG00000010397, ENSGALG00000007007, ENSGALG00000009791	1413	5	8994	5.09214	1	1	1
GOTERM_BP_DIRECT	GO:0086073	bundle of His cell-Purkinje myocyte adhesion involved in cell communication	4	0.185787	0.0301142	ENSGALG00000015142, ENSGALG00000012790, ENSGALG00000012913, ENSGALG00000002845	1413	5	8994	5.09214	1	1	1
GOTERM_MF_DIRECT	GO:0000977	RNA polymerase II regulatory region sequence-specific DNA binding	23	1.06828	0.0303848	ENSGALG00000019178, ENSGALG00000003059, ENSGALG00000027213, ENSGALG00000019842, ENSGALG00000005909, ENSGALG00000027247, ENSGALG00000015013, ENSGALG00000016662, ENSGALG00000025817, ENSGALG00000023415, ENSGALG00000000669, ENSGALG00000016680, ENSGALG00000014976, ENSGALG00000012775, ENSGALG00000014138, ENSGALG00000010114, ENSGALG00000008253, ENSGALG00000005352, ENSGALG00000009645, ENSGALG00000011254,…	1364	92	8532	1.56378	1	1	1
GOTERM_MF_DIRECT	GO:0005242	inward rectifier potassium channel activity	6	0.278681	0.0306666	ENSGALG00000011005, ENSGALG00000004373, ENSGALG00000004376, ENSGALG00000016055, ENSGALG00000012537, ENSGALG00000001181	1364	12	8532	3.12757	1	1	1
GOTERM_MF_DIRECT	GO:0017128	phospholipid scramblase activity	4	0.185787	0.0315811	ENSGALG00000006805, ENSGALG00000006807, ENSGALG00000013311, ENSGALG00000011614	1364	5	8532	5.00411	1	1	1
GOTERM_MF_DIRECT	GO:0016934	extracellular-glycine-gated chloride channel activity	4	0.185787	0.0315811	ENSGALG00000010781, ENSGALG00000004134, ENSGALG00000016571, ENSGALG00000009395	1364	5	8532	5.00411	1	1	1
GOTERM_MF_DIRECT	GO:0005179	hormone activity	10	0.464468	0.0321674	ENSGALG00000011104, ENSGALG00000006054, ENSGALG00000004572, ENSGALG00000002860, ENSGALG00000004574, ENSGALG00000002550, ENSGALG00000015143, ENSGALG00000028770, ENSGALG00000017295, ENSGALG00000013604	1364	29	8532	2.15694	1	1	1
GOTERM_BP_DIRECT	GO:0030593	neutrophil chemotaxis	9	0.418021	0.0324207	ENSGALG00000015216, ENSGALG00000014585, ENSGALG00000003003, ENSGALG00000024470, ENSGALG00000026098, ENSGALG00000004621, ENSGALG00000014727, ENSGALG00000000667, ENSGALG00000002329	1413	25	8994	2.29146	1	1	1
GOTERM_BP_DIRECT	GO:0045732	positive regulation of protein catabolic process	9	0.418021	0.0324207	ENSGALG00000004386, ENSGALG00000001055, ENSGALG00000013189, ENSGALG00000016563, ENSGALG00000004347, ENSGALG00000000812, ENSGALG00000004932, ENSGALG00000014725, ENSGALG00000013604	1413	25	8994	2.29146	1	1	1
GOTERM_MF_DIRECT	GO:0008083	growth factor activity	13	0.603809	0.0330397	ENSGALG00000002556, ENSGALG00000024024, ENSGALG00000012163, ENSGALG00000009378, ENSGALG00000015422, ENSGALG00000005981, ENSGALG00000027299, ENSGALG00000026098, ENSGALG00000010859, ENSGALG00000010864, ENSGALG00000011206, ENSGALG00000028770, ENSGALG00000010866	1364	43	8532	1.89109	1	1	1
GOTERM_MF_DIRECT	GO:0001227	transcriptional repressor activity, RNA polymerase II transcription regulatory region sequence-specific binding	9	0.418021	0.035581	ENSGALG00000002588, ENSGALG00000008941, ENSGALG00000003396, ENSGALG00000012123, ENSGALG00000011254, ENSGALG00000015013, ENSGALG00000000669, ENSGALG00000010436, ENSGALG00000007184	1364	25	8532	2.25185	1	1	1
GOTERM_BP_DIRECT	GO:0007613	memory	10	0.464468	0.0359171	ENSGALG00000004083, ENSGALG00000004096, ENSGALG00000015080, ENSGALG00000007278, ENSGALG00000008434, ENSGALG00000009400, ENSGALG00000004930, ENSGALG00000011744, ENSGALG00000014725, ENSGALG00000008947	1413	30	8994	2.12173	1	1	1
GOTERM_BP_DIRECT	GO:0042472	inner ear morphogenesis	10	0.464468	0.0359171	ENSGALG00000012775, ENSGALG00000002105, ENSGALG00000014268, ENSGALG00000017106, ENSGALG00000005909, ENSGALG00000004741, ENSGALG00000025748, ENSGALG00000023415, ENSGALG00000005180, ENSGALG00000023626	1413	30	8994	2.12173	1	1	1
GOTERM_BP_DIRECT	GO:0008284	positive regulation of cell proliferation	34	1.57919	0.0383044	ENSGALG00000002203, ENSGALG00000001939, ENSGALG00000008901, ENSGALG00000025748, ENSGALG00000000667, ENSGALG00000023626, ENSGALG00000009495, ENSGALG00000011423, ENSGALG00000009314, ENSGALG00000005011, ENSGALG00000012594, ENSGALG00000009378, ENSGALG00000015422, ENSGALG00000009477, ENSGALG00000005212, ENSGALG00000010859, ENSGALG00000001841, ENSGALG00000024024, ENSGALG00000004212, ENSGALG00000015495,…	1413	155	8994	1.39623	1	1	1
GOTERM_BP_DIRECT	GO:0051260	protein homooligomerization	24	1.11472	0.0384615	ENSGALG00000001512, ENSGALG00000017280, ENSGALG00000026862, ENSGALG00000002675, ENSGALG00000003079, ENSGALG00000012142, ENSGALG00000022557, ENSGALG00000005502, ENSGALG00000016470, ENSGALG00000017272, ENSGALG00000004758, ENSGALG00000007980, ENSGALG00000009066, ENSGALG00000016448, ENSGALG00000016943, ENSGALG00000008940, ENSGALG00000014225, ENSGALG00000009678, ENSGALG00000010781, ENSGALG00000014178,…	1413	101	8994	1.51252	1	1	1
GOTERM_BP_DIRECT	GO:0031016	pancreas development	5	0.232234	0.0393923	ENSGALG00000004270, ENSGALG00000014884, ENSGALG00000014872, ENSGALG00000006379, ENSGALG00000009791	1413	9	8994	3.53621	1	1	1
GOTERM_BP_DIRECT	GO:0051893	regulation of focal adhesion assembly	5	0.232234	0.0393923	ENSGALG00000015403, ENSGALG00000008318, ENSGALG00000009724, ENSGALG00000008866, ENSGALG00000000280	1413	9	8994	3.53621	1	1	1
GOTERM_BP_DIRECT	GO:0042438	melanin biosynthetic process	5	0.232234	0.0393923	ENSGALG00000016899, ENSGALG00000015205, ENSGALG00000017237, ENSGALG00000016740, ENSGALG00000002639	1413	9	8994	3.53621	1	1	1
GOTERM_BP_DIRECT	GO:0043616	keratinocyte proliferation	5	0.232234	0.0393923	ENSGALG00000002588, ENSGALG00000005483, ENSGALG00000014872, ENSGALG00000010864, ENSGALG00000001405	1413	9	8994	3.53621	1	1	1
GOTERM_BP_DIRECT	GO:0019228	neuronal action potential	5	0.232234	0.0393923	ENSGALG00000017280, ENSGALG00000009066, ENSGALG00000006112, ENSGALG00000015434, ENSGALG00000011040	1413	9	8994	3.53621	1	1	1
GOTERM_BP_DIRECT	GO:0006885	regulation of pH	5	0.232234	0.0393923	ENSGALG00000016912, ENSGALG00000002374, ENSGALG00000006635, ENSGALG00000006469, ENSGALG00000012735	1413	9	8994	3.53621	1	1	1
GOTERM_CC_DIRECT	GO:0042101	T cell receptor complex	5	0.232234	0.0402409	ENSGALG00000015348, ENSGALG00000015216, ENSGALG00000001486, ENSGALG00000004398, ENSGALG00000007579	1590	9	10057	3.51398	1	1	0.984694
GOTERM_BP_DIRECT	GO:0046426	negative regulation of JAK-STAT cascade	9	0.418021	0.0405902	ENSGALG00000015967, ENSGALG00000008908, ENSGALG00000000476, ENSGALG00000002864, ENSGALG00000013731, ENSGALG00000010857, ENSGALG00000007732, ENSGALG00000010589, ENSGALG00000007948	1413	26	8994	2.20333	1	1	1
GOTERM_BP_DIRECT	GO:0086010	membrane depolarization during action potential	6	0.278681	0.0406353	ENSGALG00000016868, ENSGALG00000006112, ENSGALG00000008357, ENSGALG00000005332, ENSGALG00000011040, ENSGALG00000006743	1413	13	8994	2.93778	1	1	1
GOTERM_BP_DIRECT	GO:0098779	mitophagy in response to mitochondrial depolarization	18	0.836043	0.0452224	ENSGALG00000003805, ENSGALG00000019553, ENSGALG00000011708, ENSGALG00000020002, ENSGALG00000011251, ENSGALG00000000317, ENSGALG00000008519, ENSGALG00000004921, ENSGALG00000006783, ENSGALG00000016744, ENSGALG00000015248, ENSGALG00000003582, ENSGALG00000003660, ENSGALG00000007687, ENSGALG00000011562, ENSGALG00000006520, ENSGALG00000012778, ENSGALG00000015627	1413	71	8994	1.61371	1	1	1
GOTERM_BP_DIRECT	GO:0007507	heart development	23	1.06828	0.0486192	ENSGALG00000002632, ENSGALG00000022896, ENSGALG00000002992, ENSGALG00000005909, ENSGALG00000004960, ENSGALG00000006038, ENSGALG00000016662, ENSGALG00000016473, ENSGALG00000014976, ENSGALG00000012115, ENSGALG00000011630, ENSGALG00000008253, ENSGALG00000014876, ENSGALG00000005352, ENSGALG00000011473, ENSGALG00000014873, ENSGALG00000015259, ENSGALG00000015511, ENSGALG00000007687, ENSGALG00000017159,…	1413	98	8994	1.49387	1	1	1
GOTERM_CC_DIRECT	GO:0005576	extracellular region	55	2.55458	0.0489189	ENSGALG00000002860, ENSGALG00000015662, ENSGALG00000012032, ENSGALG00000013083, ENSGALG00000004129, ENSGALG00000008442, ENSGALG00000011104, ENSGALG00000016833, ENSGALG00000007079, ENSGALG00000015422, ENSGALG00000013604, ENSGALG00000000556, ENSGALG00000019551, ENSGALG00000017091, ENSGALG00000004631, ENSGALG00000006379, ENSGALG00000014661, ENSGALG00000012163, ENSGALG00000007668, ENSGALG00000010224,…	1590	275	10057	1.26503	1	1	0.984694
GOTERM_MF_DIRECT	GO:0005251	delayed rectifier potassium channel activity	8	0.371575	0.0494967	ENSGALG00000017280, ENSGALG00000007980, ENSGALG00000016448, ENSGALG00000009877, ENSGALG00000005502, ENSGALG00000005822, ENSGALG00000016470, ENSGALG00000004758	1364	22	8532	2.27459	1	1	1
GOTERM_BP_DIRECT	GO:0010923	negative regulation of phosphatase activity	9	0.418021	0.0500193	ENSGALG00000004209, ENSGALG00000002579, ENSGALG00000010971, ENSGALG00000003906, ENSGALG00000028203, ENSGALG00000002671, ENSGALG00000009627, ENSGALG00000023032, ENSGALG00000013846	1413	27	8994	2.12173	1	1	1
GOTERM_BP_DIRECT	GO:0010107	potassium ion import	7	0.325128	0.0507068	ENSGALG00000004373, ENSGALG00000001167, ENSGALG00000004376, ENSGALG00000016055, ENSGALG00000006469, ENSGALG00000012537, ENSGALG00000001181	1413	18	8994	2.47535	1	1	1
GOTERM_MF_DIRECT	GO:0005201	extracellular matrix structural constituent	11	0.510915	0.0507788	ENSGALG00000004946, ENSGALG00000002546, ENSGALG00000015624, ENSGALG00000013234, ENSGALG00000014233, ENSGALG00000006864, ENSGALG00000004960, ENSGALG00000008802, ENSGALG00000005180, ENSGALG00000006958, ENSGALG00000015627	1364	36	8532	1.91129	1	1	1
GOTERM_BP_DIRECT	GO:0035810	positive regulation of urine volume	4	0.185787	0.0532757	ENSGALG00000017405, ENSGALG00000007794, ENSGALG00000012735, ENSGALG00000016680	1413	6	8994	4.24345	1	1	1
GOTERM_BP_DIRECT	GO:0019229	regulation of vasoconstriction	4	0.185787	0.0532757	ENSGALG00000004930, ENSGALG00000012735, ENSGALG00000015608, ENSGALG00000000667	1413	6	8994	4.24345	1	1	1
GOTERM_BP_DIRECT	GO:0021517	ventral spinal cord development	4	0.185787	0.0532757	ENSGALG00000010692, ENSGALG00000010857, ENSGALG00000007769, ENSGALG00000008193	1413	6	8994	4.24345	1	1	1
GOTERM_BP_DIRECT	GO:0045776	negative regulation of blood pressure	4	0.185787	0.0532757	ENSGALG00000009013, ENSGALG00000008177, ENSGALG00000007794, ENSGALG00000003185	1413	6	8994	4.24345	1	1	1
GOTERM_BP_DIRECT	GO:0030238	male sex determination	4	0.185787	0.0532757	ENSGALG00000013253, ENSGALG00000010160, ENSGALG00000016287, ENSGALG00000025748	1413	6	8994	4.24345	1	1	1
GOTERM_BP_DIRECT	GO:0098911	regulation of ventricular cardiac muscle cell action potential	4	0.185787	0.0532757	ENSGALG00000015142, ENSGALG00000012790, ENSGALG00000012913, ENSGALG00000002845	1413	6	8994	4.24345	1	1	1
GOTERM_BP_DIRECT	GO:0072488	ammonium transmembrane transport	4	0.185787	0.0532757	ENSGALG00000013232, ENSGALG00000016684, ENSGALG00000006635, ENSGALG00000005209	1413	6	8994	4.24345	1	1	1
GOTERM_BP_DIRECT	GO:0045780	positive regulation of bone resorption	4	0.185787	0.0532757	ENSGALG00000015216, ENSGALG00000012907, ENSGALG00000012140, ENSGALG00000026163	1413	6	8994	4.24345	1	1	1
GOTERM_BP_DIRECT	GO:2000727	positive regulation of cardiac muscle cell differentiation	4	0.185787	0.0532757	ENSGALG00000015422, ENSGALG00000001021, ENSGALG00000009724, ENSGALG00000007769	1413	6	8994	4.24345	1	1	1
GOTERM_BP_DIRECT	GO:0061564	axon development	4	0.185787	0.0532757	ENSGALG00000002554, ENSGALG00000007101, ENSGALG00000015089, ENSGALG00000000317	1413	6	8994	4.24345	1	1	1
GOTERM_CC_DIRECT	GO:0005732	small nucleolar ribonucleoprotein complex	4	0.185787	0.054177	ENSGALG00000009496, ENSGALG00000009985, ENSGALG00000003906, ENSGALG00000000408	1590	6	10057	4.21677	1	1	0.984694
GOTERM_BP_DIRECT	GO:0030334	regulation of cell migration	11	0.510915	0.054324	ENSGALG00000000379, ENSGALG00000007582, ENSGALG00000012357, ENSGALG00000005030, ENSGALG00000015415, ENSGALG00000006252, ENSGALG00000012123, ENSGALG00000008318, ENSGALG00000014485, ENSGALG00000023626, ENSGALG00000012219	1413	37	8994	1.89235	1	1	1
GOTERM_BP_DIRECT	GO:0001822	kidney development	12	0.557362	0.0550367	ENSGALG00000012775, ENSGALG00000012115, ENSGALG00000011630, ENSGALG00000014227, ENSGALG00000015466, ENSGALG00000002461, ENSGALG00000006038, ENSGALG00000008866, ENSGALG00000016680, ENSGALG00000009791, ENSGALG00000003602, ENSGALG00000015529	1413	42	8994	1.81862	1	1	1
GOTERM_BP_DIRECT	GO:0000902	cell morphogenesis	12	0.557362	0.0550367	ENSGALG00000015119, ENSGALG00000008442, ENSGALG00000021230, ENSGALG00000014227, ENSGALG00000003939, ENSGALG00000015422, ENSGALG00000017235, ENSGALG00000015013, ENSGALG00000013372, ENSGALG00000009724, ENSGALG00000011635, ENSGALG00000001768	1413	42	8994	1.81862	1	1	1
GOTERM_BP_DIRECT	GO:0060384	innervation	6	0.278681	0.0552721	ENSGALG00000001733, ENSGALG00000014884, ENSGALG00000016744, ENSGALG00000004593, ENSGALG00000001690, ENSGALG00000016904	1413	14	8994	2.72793	1	1	1
GOTERM_BP_DIRECT	GO:0048709	oligodendrocyte differentiation	6	0.278681	0.0552721	ENSGALG00000002554, ENSGALG00000012594, ENSGALG00000004386, ENSGALG00000015422, ENSGALG00000009400, ENSGALG00000017044	1413	14	8994	2.72793	1	1	1
GOTERM_BP_DIRECT	GO:0006939	smooth muscle contraction	6	0.278681	0.0552721	ENSGALG00000011708, ENSGALG00000002860, ENSGALG00000006520, ENSGALG00000016992, ENSGALG00000014727, ENSGALG00000011080	1413	14	8994	2.72793	1	1	1
GOTERM_BP_DIRECT	GO:0048565	digestive tract development	8	0.371575	0.0569837	ENSGALG00000014976, ENSGALG00000006593, ENSGALG00000005352, ENSGALG00000009378, ENSGALG00000005909, ENSGALG00000001021, ENSGALG00000016662, ENSGALG00000011823	1413	23	8994	2.21398	1	1	1
GOTERM_BP_DIRECT	GO:0032438	melanosome organization	5	0.232234	0.0576842	ENSGALG00000003959, ENSGALG00000015205, ENSGALG00000028018, ENSGALG00000012300, ENSGALG00000004390	1413	10	8994	3.18259	1	1	1
GOTERM_BP_DIRECT	GO:0045921	positive regulation of exocytosis	5	0.232234	0.0576842	ENSGALG00000009266, ENSGALG00000009268, ENSGALG00000016464, ENSGALG00000009262, ENSGALG00000008926	1413	10	8994	3.18259	1	1	1
GOTERM_BP_DIRECT	GO:0048247	lymphocyte chemotaxis	5	0.232234	0.0576842	ENSGALG00000014585, ENSGALG00000003003, ENSGALG00000024470, ENSGALG00000026098, ENSGALG00000002329	1413	10	8994	3.18259	1	1	1
GOTERM_BP_DIRECT	GO:0060174	limb bud formation	5	0.232234	0.0576842	ENSGALG00000008253, ENSGALG00000001079, ENSGALG00000004386, ENSGALG00000014872, ENSGALG00000006379	1413	10	8994	3.18259	1	1	1
GOTERM_BP_DIRECT	GO:0048169	regulation of long-term neuronal synaptic plasticity	5	0.232234	0.0576842	ENSGALG00000010379, ENSGALG00000015434, ENSGALG00000017238, ENSGALG00000007794, ENSGALG00000008898	1413	10	8994	3.18259	1	1	1
GOTERM_BP_DIRECT	GO:0042572	retinol metabolic process	5	0.232234	0.0576842	ENSGALG00000004270, ENSGALG00000005408, ENSGALG00000009276, ENSGALG00000015147, ENSGALG00000015143	1413	10	8994	3.18259	1	1	1
GOTERM_CC_DIRECT	GO:0031091	platelet alpha granule	5	0.232234	0.058875	ENSGALG00000009266, ENSGALG00000011200, ENSGALG00000009268, ENSGALG00000009626, ENSGALG00000009262	1590	10	10057	3.16258	1	1	0.984694
GOTERM_MF_DIRECT	GO:0001077	transcriptional activator activity, RNA polymerase II core promoter proximal region sequence-specific binding	27	1.25406	0.0601859	ENSGALG00000008908, ENSGALG00000007817, ENSGALG00000002105, ENSGALG00000003059, ENSGALG00000000242, ENSGALG00000016431, ENSGALG00000006445, ENSGALG00000001518, ENSGALG00000004304, ENSGALG00000003699, ENSGALG00000012775, ENSGALG00000012115, ENSGALG00000004386, ENSGALG00000003396, ENSGALG00000002182, ENSGALG00000007690, ENSGALG00000005909, ENSGALG00000015495, ENSGALG00000000616, ENSGALG00000016680,…	1364	120	8532	1.4074	1	1	1
GOTERM_BP_DIRECT	GO:0060271	cilium morphogenesis	9	0.418021	0.0607555	ENSGALG00000012159, ENSGALG00000013951, ENSGALG00000014876, ENSGALG00000012100, ENSGALG00000006532, ENSGALG00000011177, ENSGALG00000010956, ENSGALG00000005128, ENSGALG00000003523	1413	28	8994	2.04595	1	1	1
GOTERM_MF_DIRECT	GO:0008375	acetylglucosaminyltransferase activity	5	0.232234	0.0609474	ENSGALG00000014944, ENSGALG00000006600, ENSGALG00000015166, ENSGALG00000006757, ENSGALG00000007717	1364	10	8532	3.12757	1	1	1
GOTERM_MF_DIRECT	GO:0051378	serotonin binding	5	0.232234	0.0609474	ENSGALG00000000820, ENSGALG00000014742, ENSGALG00000015895, ENSGALG00000016992, ENSGALG00000015826	1364	10	8532	3.12757	1	1	1
GOTERM_BP_DIRECT	GO:0008285	negative regulation of cell proliferation	32	1.4863	0.0615461	ENSGALG00000001916, ENSGALG00000008206, ENSGALG00000000669, ENSGALG00000004648, ENSGALG00000016293, ENSGALG00000012775, ENSGALG00000012115, ENSGALG00000006382, ENSGALG00000008941, ENSGALG00000007794, ENSGALG00000010770, ENSGALG00000014872, ENSGALG00000010139, ENSGALG00000009791, ENSGALG00000017235, ENSGALG00000015013, ENSGALG00000010580, ENSGALG00000003786, ENSGALG00000017274, ENSGALG00000007527,…	1413	150	8994	1.35791	1	1	1
GOTERM_BP_DIRECT	GO:0006874	cellular calcium ion homeostasis	13	0.603809	0.0634439	ENSGALG00000015080, ENSGALG00000000364, ENSGALG00000004885, ENSGALG00000008898, ENSGALG00000004116, ENSGALG00000003601, ENSGALG00000005505, ENSGALG00000020827, ENSGALG00000004096, ENSGALG00000007179, ENSGALG00000015434, ENSGALG00000010793, ENSGALG00000014736	1413	48	8994	1.7239	1	1	1
GOTERM_BP_DIRECT	GO:0042391	regulation of membrane potential	11	0.510915	0.0637725	ENSGALG00000015944, ENSGALG00000014875, ENSGALG00000004096, ENSGALG00000014136, ENSGALG00000004980, ENSGALG00000002098, ENSGALG00000011858, ENSGALG00000009877, ENSGALG00000011262, ENSGALG00000004347, ENSGALG00000009395	1413	38	8994	1.84255	1	1	1
GOTERM_BP_DIRECT	GO:0014068	positive regulation of phosphatidylinositol 3-kinase signaling	12	0.557362	0.0638939	ENSGALG00000002588, ENSGALG00000009100, ENSGALG00000017091, ENSGALG00000004263, ENSGALG00000014213, ENSGALG00000012594, ENSGALG00000004386, ENSGALG00000015422, ENSGALG00000009378, ENSGALG00000013907, ENSGALG00000004347, ENSGALG00000008193	1413	43	8994	1.77633	1	1	1
GOTERM_BP_DIRECT	GO:0007602	phototransduction	7	0.325128	0.064611	ENSGALG00000010762, ENSGALG00000016699, ENSGALG00000001431, ENSGALG00000002299, ENSGALG00000015153, ENSGALG00000002848, ENSGALG00000001418	1413	19	8994	2.34507	1	1	1
GOTERM_BP_DIRECT	GO:0007628	adult walking behavior	7	0.325128	0.064611	ENSGALG00000012595, ENSGALG00000007794, ENSGALG00000005256, ENSGALG00000004134, ENSGALG00000010857, ENSGALG00000010161, ENSGALG00000009395	1413	19	8994	2.34507	1	1	1
GOTERM_BP_DIRECT	GO:0072378	blood coagulation, fibrin clot formation	3	0.13934	0.0661718	ENSGALG00000009268, ENSGALG00000014233, ENSGALG00000009262	1413	3	8994	6.36518	1	1	1
GOTERM_BP_DIRECT	GO:0097156	fasciculation of motor neuron axon	3	0.13934	0.0661718	ENSGALG00000015403, ENSGALG00000006560, ENSGALG00000005256	1413	3	8994	6.36518	1	1	1
GOTERM_BP_DIRECT	GO:0035609	C-terminal protein deglutamylation	3	0.13934	0.0661718	ENSGALG00000006819, ENSGALG00000012595, ENSGALG00000017234	1413	3	8994	6.36518	1	1	1
GOTERM_BP_DIRECT	GO:0010667	negative regulation of cardiac muscle cell apoptotic process	3	0.13934	0.0661718	ENSGALG00000001021, ENSGALG00000009241, ENSGALG00000006418	1413	3	8994	6.36518	1	1	1
GOTERM_BP_DIRECT	GO:0060729	intestinal epithelial structure maintenance	3	0.13934	0.0661718	ENSGALG00000007001, ENSGALG00000004386, ENSGALG00000013156	1413	3	8994	6.36518	1	1	1
GOTERM_BP_DIRECT	GO:1904694	negative regulation of vascular smooth muscle contraction	3	0.13934	0.0661718	ENSGALG00000000311, ENSGALG00000009480, ENSGALG00000017196	1413	3	8994	6.36518	1	1	1
GOTERM_BP_DIRECT	GO:0045927	positive regulation of growth	3	0.13934	0.0661718	ENSGALG00000007101, ENSGALG00000011635, ENSGALG00000015529	1413	3	8994	6.36518	1	1	1
GOTERM_BP_DIRECT	GO:0060298	positive regulation of sarcomere organization	3	0.13934	0.0661718	ENSGALG00000000120, ENSGALG00000012735, ENSGALG00000009791	1413	3	8994	6.36518	1	1	1
GOTERM_BP_DIRECT	GO:0034116	positive regulation of heterotypic cell-cell adhesion	3	0.13934	0.0661718	ENSGALG00000009266, ENSGALG00000009268, ENSGALG00000009262	1413	3	8994	6.36518	1	1	1
GOTERM_BP_DIRECT	GO:0014826	vein smooth muscle contraction	3	0.13934	0.0661718	ENSGALG00000016912, ENSGALG00000012735, ENSGALG00000000667	1413	3	8994	6.36518	1	1	1
GOTERM_BP_DIRECT	GO:0007216	G-protein coupled glutamate receptor signaling pathway	3	0.13934	0.0661718	ENSGALG00000003849, ENSGALG00000017238, ENSGALG00000012297	1413	3	8994	6.36518	1	1	1
GOTERM_BP_DIRECT	GO:0050951	sensory perception of temperature stimulus	3	0.13934	0.0661718	ENSGALG00000015126, ENSGALG00000010131, ENSGALG00000004116	1413	3	8994	6.36518	1	1	1
GOTERM_MF_DIRECT	GO:0008201	heparin binding	17	0.789596	0.0667168	ENSGALG00000002623, ENSGALG00000002546, ENSGALG00000015662, ENSGALG00000009626, ENSGALG00000006038, ENSGALG00000001916, ENSGALG00000017046, ENSGALG00000015770, ENSGALG00000016491, ENSGALG00000004648, ENSGALG00000015307, ENSGALG00000010773, ENSGALG00000011962, ENSGALG00000011200, ENSGALG00000000719, ENSGALG00000014872, ENSGALG00000011205	1364	68	8532	1.56378	1	1	1
GOTERM_MF_DIRECT	GO:0031419	cobalamin binding	3	0.13934	0.0683756	ENSGALG00000014464, ENSGALG00000016697, ENSGALG00000016174	1364	3	8532	6.25513	1	1	1
GOTERM_MF_DIRECT	GO:0000155	phosphorelay sensor kinase activity	3	0.13934	0.0683756	ENSGALG00000011858, ENSGALG00000009877, ENSGALG00000011262	1364	3	8532	6.25513	1	1	1
GOTERM_CC_DIRECT	GO:0048471	perinuclear region of cytoplasm	48	2.22945	0.0689078	ENSGALG00000001238, ENSGALG00000001476, ENSGALG00000003818, ENSGALG00000002267, ENSGALG00000008207, ENSGALG00000008920, ENSGALG00000016375, ENSGALG00000016297, ENSGALG00000008602, ENSGALG00000004347, ENSGALG00000007712, ENSGALG00000006766, ENSGALG00000007932, ENSGALG00000007912, ENSGALG00000016294, ENSGALG00000008442, ENSGALG00000011423, ENSGALG00000010379, ENSGALG00000007651, ENSGALG00000015720,…	1590	241	10057	1.25978	1	1	0.984694
GOTERM_CC_DIRECT	GO:0031012	extracellular matrix	20	0.928936	0.0695396	ENSGALG00000017183, ENSGALG00000016292, ENSGALG00000000377, ENSGALG00000009626, ENSGALG00000004960, ENSGALG00000016222, ENSGALG00000019060, ENSGALG00000019061, ENSGALG00000019063, ENSGALG00000002428, ENSGALG00000017184, ENSGALG00000009495, ENSGALG00000009693, ENSGALG00000003580, ENSGALG00000003770, ENSGALG00000011200, ENSGALG00000000719, ENSGALG00000014872, ENSGALG00000015908, ENSGALG00000002461	1590	85	10057	1.48827	1	1	0.984694
GOTERM_BP_DIRECT	GO:0048813	dendrite morphogenesis	8	0.371575	0.0699694	ENSGALG00000002789, ENSGALG00000010533, ENSGALG00000006560, ENSGALG00000027853, ENSGALG00000009028, ENSGALG00000016138, ENSGALG00000009723, ENSGALG00000026361	1413	24	8994	2.12173	1	1	1
GOTERM_BP_DIRECT	GO:0050770	regulation of axonogenesis	6	0.278681	0.0725531	ENSGALG00000002555, ENSGALG00000005256, ENSGALG00000001916, ENSGALG00000008898, ENSGALG00000009381, ENSGALG00000007948	1413	15	8994	2.54607	1	1	1
GOTERM_CC_DIRECT	GO:0005901	caveola	9	0.418021	0.0751315	ENSGALG00000008177, ENSGALG00000005483, ENSGALG00000010692, ENSGALG00000004980, ENSGALG00000027058, ENSGALG00000017044, ENSGALG00000012160, ENSGALG00000006705, ENSGALG00000028174	1590	29	10057	1.96298	1	1	0.984694
GOTERM_CC_DIRECT	GO:0014069	postsynaptic density	12	0.557362	0.076464	ENSGALG00000004083, ENSGALG00000008907, ENSGALG00000007278, ENSGALG00000015434, ENSGALG00000017238, ENSGALG00000012297, ENSGALG00000012594, ENSGALG00000006576, ENSGALG00000004212, ENSGALG00000015089, ENSGALG00000008898, ENSGALG00000016154	1590	44	10057	1.72504	1	1	0.984694
GOTERM_MF_DIRECT	GO:0008009	chemokine activity	6	0.278681	0.0771869	ENSGALG00000014585, ENSGALG00000003003, ENSGALG00000024470, ENSGALG00000026098, ENSGALG00000011668, ENSGALG00000002329	1364	15	8532	2.50205	1	1	1
GOTERM_CC_DIRECT	GO:0005578	proteinaceous extracellular matrix	28	1.30051	0.0780677	ENSGALG00000004969, ENSGALG00000027526, ENSGALG00000001079, ENSGALG00000006864, ENSGALG00000004960, ENSGALG00000001916, ENSGALG00000008802, ENSGALG00000006104, ENSGALG00000017046, ENSGALG00000009415, ENSGALG00000015624, ENSGALG00000011962, ENSGALG00000014233, ENSGALG00000015908, ENSGALG00000015627, ENSGALG00000005628, ENSGALG00000015970, ENSGALG00000006379, ENSGALG00000006038, ENSGALG00000005347,…	1590	130	10057	1.36234	1	1	0.984694
GOTERM_BP_DIRECT	GO:0021549	cerebellum development	5	0.232234	0.0797202	ENSGALG00000008908, ENSGALG00000009523, ENSGALG00000004048, ENSGALG00000008519, ENSGALG00000003602	1413	11	8994	2.89326	1	1	1
GOTERM_BP_DIRECT	GO:0055010	ventricular cardiac muscle tissue morphogenesis	5	0.232234	0.0797202	ENSGALG00000014884, ENSGALG00000000120, ENSGALG00000005180, ENSGALG00000009791, ENSGALG00000012913	1413	11	8994	2.89326	1	1	1
GOTERM_BP_DIRECT	GO:0007269	neurotransmitter secretion	5	0.232234	0.0797202	ENSGALG00000008456, ENSGALG00000005123, ENSGALG00000027255, ENSGALG00000009107, ENSGALG00000010518, ENSGALG00000004955	1413	11	8994	2.89326	1	1	1
GOTERM_BP_DIRECT	GO:0001709	cell fate determination	5	0.232234	0.0797202	ENSGALG00000012123, ENSGALG00000005909, ENSGALG00000000242, ENSGALG00000006379, ENSGALG00000009791	1413	11	8994	2.89326	1	1	1
GOTERM_BP_DIRECT	GO:0051928	positive regulation of calcium ion transport	5	0.232234	0.0797202	ENSGALG00000011708, ENSGALG00000005332, ENSGALG00000003770, ENSGALG00000008591, ENSGALG00000015529	1413	11	8994	2.89326	1	1	1
GOTERM_BP_DIRECT	GO:0042310	vasoconstriction	5	0.232234	0.0797202	ENSGALG00000016912, ENSGALG00000000820, ENSGALG00000014742, ENSGALG00000015895, ENSGALG00000011080	1413	11	8994	2.89326	1	1	1
GOTERM_BP_DIRECT	GO:0007585	respiratory gaseous exchange	5	0.232234	0.0797202	ENSGALG00000000972, ENSGALG00000000255, ENSGALG00000008898, ENSGALG00000014361, ENSGALG00000012735	1413	11	8994	2.89326	1	1	1
GOTERM_BP_DIRECT	GO:0048839	inner ear development	7	0.325128	0.0805248	ENSGALG00000008908, ENSGALG00000010163, ENSGALG00000015511, ENSGALG00000025896, ENSGALG00000015015, ENSGALG00000006379, ENSGALG00000009791	1413	20	8994	2.22781	1	1	1
GOTERM_CC_DIRECT	GO:0030057	desmosome	5	0.232234	0.0812956	ENSGALG00000013642, ENSGALG00000001472, ENSGALG00000015142, ENSGALG00000012790, ENSGALG00000012913	1590	11	10057	2.87507	1	1	0.984694
GOTERM_BP_DIRECT	GO:0007409	axonogenesis	13	0.603809	0.082425	ENSGALG00000027853, ENSGALG00000025896, ENSGALG00000007732, ENSGALG00000010050, ENSGALG00000007242, ENSGALG00000006681, ENSGALG00000007794, ENSGALG00000017106, ENSGALG00000028851, ENSGALG00000028483, ENSGALG00000016905, ENSGALG00000016904, ENSGALG00000026361	1413	50	8994	1.65495	1	1	1
GOTERM_BP_DIRECT	GO:0030949	positive regulation of vascular endothelial growth factor receptor signaling pathway	4	0.185787	0.0825717	ENSGALG00000002203, ENSGALG00000017091, ENSGALG00000014872, ENSGALG00000025748	1413	7	8994	3.63725	1	1	1
GOTERM_BP_DIRECT	GO:0032836	glomerular basement membrane development	4	0.185787	0.0825717	ENSGALG00000004946, ENSGALG00000012115, ENSGALG00000004150, ENSGALG00000004593	1413	7	8994	3.63725	1	1	1
GOTERM_BP_DIRECT	GO:0045664	regulation of neuron differentiation	4	0.185787	0.0825717	ENSGALG00000002556, ENSGALG00000027247, ENSGALG00000027299, ENSGALG00000012163	1413	7	8994	3.63725	1	1	1
GOTERM_BP_DIRECT	GO:0010467	gene expression	4	0.185787	0.0825717	ENSGALG00000025950, ENSGALG00000017235, ENSGALG00000009723, ENSGALG00000013604	1413	7	8994	3.63725	1	1	1
GOTERM_BP_DIRECT	GO:0007512	adult heart development	4	0.185787	0.0825717	ENSGALG00000014873, ENSGALG00000000120, ENSGALG00000001183, ENSGALG00000000469	1413	7	8994	3.63725	1	1	1
GOTERM_BP_DIRECT	GO:0071880	adenylate cyclase-activating adrenergic receptor signaling pathway	4	0.185787	0.0825717	ENSGALG00000023521, ENSGALG00000015608, ENSGALG00000001416, ENSGALG00000000469	1413	7	8994	3.63725	1	1	1
GOTERM_BP_DIRECT	GO:0021670	lateral ventricle development	4	0.185787	0.0825717	ENSGALG00000016431, ENSGALG00000001183, ENSGALG00000003602, ENSGALG00000005209	1413	7	8994	3.63725	1	1	1
GOTERM_BP_DIRECT	GO:0035584	calcium-mediated signaling using intracellular calcium source	4	0.185787	0.0825717	ENSGALG00000012594, ENSGALG00000008901, ENSGALG00000013907, ENSGALG00000001768	1413	7	8994	3.63725	1	1	1
GOTERM_BP_DIRECT	GO:0006995	cellular response to nitrogen starvation	4	0.185787	0.0825717	ENSGALG00000010741, ENSGALG00000015259, ENSGALG00000015387, ENSGALG00000004932	1413	7	8994	3.63725	1	1	1
GOTERM_CC_DIRECT	GO:0005783	endoplasmic reticulum	67	3.11194	0.0836621	ENSGALG00000000406, ENSGALG00000004448, ENSGALG00000002428, ENSGALG00000004083, ENSGALG00000008442, ENSGALG00000029140, ENSGALG00000012677, ENSGALG00000007278, ENSGALG00000006783, ENSGALG00000005971, ENSGALG00000010858, ENSGALG00000007700, ENSGALG00000016487, ENSGALG00000006413, ENSGALG00000014661, ENSGALG00000013294, ENSGALG00000005206, ENSGALG00000008839, ENSGALG00000004833, ENSGALG00000001768,…	1590	355	10057	1.19376	1	1	0.984694
GOTERM_CC_DIRECT	GO:0005790	smooth endoplasmic reticulum	4	0.185787	0.0838996	ENSGALG00000008907, ENSGALG00000015770, ENSGALG00000002539, ENSGALG00000009705	1590	7	10057	3.61438	1	1	0.984694
GOTERM_CC_DIRECT	GO:0097038	perinuclear endoplasmic reticulum	4	0.185787	0.0838996	ENSGALG00000004212, ENSGALG00000001968, ENSGALG00000011007, ENSGALG00000009360	1590	7	10057	3.61438	1	1	0.984694
GOTERM_MF_DIRECT	GO:0030594	neurotransmitter receptor activity	5	0.232234	0.0840378	ENSGALG00000000820, ENSGALG00000014742, ENSGALG00000015895, ENSGALG00000016992, ENSGALG00000015826	1364	11	8532	2.84324	1	1	1
GOTERM_BP_DIRECT	GO:0042493	response to drug	16	0.743149	0.0843557	ENSGALG00000000820, ENSGALG00000009626, ENSGALG00000015387, ENSGALG00000016992, ENSGALG00000016662, ENSGALG00000013143, ENSGALG00000015119, ENSGALG00000010379, ENSGALG00000007278, ENSGALG00000003681, ENSGALG00000003582, ENSGALG00000007794, ENSGALG00000015895, ENSGALG00000009302, ENSGALG00000009241, ENSGALG00000015826	1413	66	8994	1.54307	1	1	1
GOTERM_BP_DIRECT	GO:0030900	forebrain development	8	0.371575	0.0845717	ENSGALG00000004270, ENSGALG00000003805, ENSGALG00000007000, ENSGALG00000004631, ENSGALG00000015013, ENSGALG00000010858, ENSGALG00000015770, ENSGALG00000010974	1413	25	8994	2.03686	1	1	1
GOTERM_BP_DIRECT	GO:0009636	response to toxic substance	8	0.371575	0.0845717	ENSGALG00000009289, ENSGALG00000000820, ENSGALG00000007794, ENSGALG00000009758, ENSGALG00000015154, ENSGALG00000013094, ENSGALG00000009916, ENSGALG00000005703	1413	25	8994	2.03686	1	1	1
GOTERM_MF_DIRECT	GO:0005154	epidermal growth factor receptor binding	4	0.185787	0.0862113	ENSGALG00000024024, ENSGALG00000010859, ENSGALG00000010864, ENSGALG00000010866	1364	7	8532	3.57436	1	1	1
GOTERM_MF_DIRECT	GO:0008519	ammonium transmembrane transporter activity	4	0.185787	0.0862113	ENSGALG00000013232, ENSGALG00000016684, ENSGALG00000006635, ENSGALG00000005209	1364	7	8532	3.57436	1	1	1
GOTERM_MF_DIRECT	GO:0004970	ionotropic glutamate receptor activity	4	0.185787	0.0862113	ENSGALG00000010397, ENSGALG00000008898, ENSGALG00000009405, ENSGALG00000001172	1364	7	8532	3.57436	1	1	1
GOTERM_MF_DIRECT	GO:0004879	RNA polymerase II transcription factor activity, ligand-activated sequence-specific DNA binding	7	0.325128	0.0862263	ENSGALG00000002588, ENSGALG00000007000, ENSGALG00000016287, ENSGALG00000004974, ENSGALG00000008519, ENSGALG00000002182, ENSGALG00000015150	1364	20	8532	2.1893	1	1	1
GOTERM_BP_DIRECT	GO:0007601	visual perception	18	0.836043	0.0866053	ENSGALG00000003849, ENSGALG00000015080, ENSGALG00000001431, ENSGALG00000002299, ENSGALG00000015153, ENSGALG00000009845, ENSGALG00000002848, ENSGALG00000001418, ENSGALG00000005978, ENSGALG00000010762, ENSGALG00000014136, ENSGALG00000004134, ENSGALG00000008591, ENSGALG00000009395, ENSGALG00000005180, ENSGALG00000016904, ENSGALG00000015529, ENSGALG00000007150	1413	77	8994	1.48796	1	1	1
GOTERM_BP_DIRECT	GO:0045907	positive regulation of vasoconstriction	6	0.278681	0.0924254	ENSGALG00000009266, ENSGALG00000009268, ENSGALG00000004930, ENSGALG00000009262, ENSGALG00000001416, ENSGALG00000000469	1413	16	8994	2.38694	1	1	1
GOTERM_BP_DIRECT	GO:0030534	adult behavior	6	0.278681	0.0924254	ENSGALG00000014743, ENSGALG00000016941, ENSGALG00000016431, ENSGALG00000009107, ENSGALG00000016905, ENSGALG00000026361	1413	16	8994	2.38694	1	1	1
GOTERM_BP_DIRECT	GO:0007187	G-protein coupled receptor signaling pathway, coupled to cyclic nucleotide second messenger	6	0.278681	0.0924254	ENSGALG00000027965, ENSGALG00000029170, ENSGALG00000015148, ENSGALG00000013616, ENSGALG00000010139, ENSGALG00000015261	1413	16	8994	2.38694	1	1	1
GOTERM_CC_DIRECT	GO:0043231	intracellular membrane-bounded organelle	17	0.789596	0.0942698	ENSGALG00000004333, ENSGALG00000009747, ENSGALG00000004621, ENSGALG00000006469, ENSGALG00000003601, ENSGALG00000006705, ENSGALG00000020703, ENSGALG00000020827, ENSGALG00000004261, ENSGALG00000012018, ENSGALG00000007980, ENSGALG00000007179, ENSGALG00000009796, ENSGALG00000005971, ENSGALG00000004134, ENSGALG00000028573, ENSGALG00000029012	1590	72	10057	1.49344	1	1	0.984694
GOTERM_CC_DIRECT	GO:0014704	intercalated disc	6	0.278681	0.0944964	ENSGALG00000014873, ENSGALG00000015142, ENSGALG00000012790, ENSGALG00000015132, ENSGALG00000012913, ENSGALG00000011009	1590	16	10057	2.37193	1	1	0.984694
GOTERM_MF_DIRECT	GO:0042923	neuropeptide binding	6	0.278681	0.0981006	ENSGALG00000027965, ENSGALG00000029170, ENSGALG00000012907, ENSGALG00000013616, ENSGALG00000010139, ENSGALG00000015261	1364	16	8532	2.34567	1	1	1
GOTERM_BP_DIRECT	GO:0040018	positive regulation of multicellular organism growth	7	0.325128	0.0984188	ENSGALG00000009013, ENSGALG00000007794, ENSGALG00000017106, ENSGALG00000008795, ENSGALG00000005212, ENSGALG00000015495, ENSGALG00000002647	1413	21	8994	2.12173	1	1	1

## Sheet: A to B GO enrichment
Category	Term	Count	%	PValue	Genes	List Total	Pop Hits	Pop Total	Fold Enrichment	Bonferroni	Benjamini	FDR
GOTERM_MF_DIRECT	GO:0015057~thrombin receptor activity	3	1.28755	0.00192093	ENSGALG00000023379, ENSGALG00000014983, ENSGALG00000014984	156	4	8532	41.0192	0.349947	0.432209	0.432209
GOTERM_BP_DIRECT	GO:0090331~negative regulation of platelet aggregation	3	1.28755	0.00299891	ENSGALG00000003805, ENSGALG00000002016, ENSGALG00000005135	160	5	8994	33.7275	0.902182	1	1
GOTERM_CC_DIRECT	GO:0005887~integral component of plasma membrane	19	8.15451	0.0122824	ENSGALG00000002414, ENSGALG00000003149, ENSGALG00000012908, ENSGALG00000005923, ENSGALG00000016725, ENSGALG00000020805, ENSGALG00000011633, ENSGALG00000015403, ENSGALG00000007234, ENSGALG00000006871, ENSGALG00000011792, ENSGALG00000014984, ENSGALG00000010572, ENSGALG00000006202, ENSGALG00000006421, ENSGALG00000026395, ENSGALG00000023142, ENSGALG00000001181, ENSGALG00000006270	184	555	10057	1.87116	0.89188	1	1
GOTERM_BP_DIRECT	GO:0008283~cell proliferation	7	3.00429	0.0131637	ENSGALG00000012755, ENSGALG00000006158, ENSGALG00000006378, ENSGALG00000000284, ENSGALG00000000273, ENSGALG00000003578, ENSGALG00000000404	160	110	8994	3.57716	0.999965	1	1
GOTERM_MF_DIRECT	GO:0001205~transcriptional activator activity, RNA polymerase II distal enhancer sequence-specific binding	3	1.28755	0.0224307	ENSGALG00000010794, ENSGALG00000007845, ENSGALG00000015828	156	13	8532	12.6213	0.993791	1	1
GOTERM_BP_DIRECT	GO:0007596~blood coagulation	4	1.71674	0.0252753	ENSGALG00000023379, ENSGALG00000014984, ENSGALG00000005135, ENSGALG00000004435	160	36	8994	6.24583	1	1	1
GOTERM_BP_DIRECT	GO:0010976~positive regulation of neuron projection development	4	1.71674	0.0252753	ENSGALG00000002028, ENSGALG00000015403, ENSGALG00000017106, ENSGALG00000011350	160	36	8994	6.24583	1	1	1
GOTERM_BP_DIRECT	GO:0007631~feeding behavior	3	1.28755	0.0394816	ENSGALG00000010983, ENSGALG00000011350, ENSGALG00000005923	160	18	8994	9.36875	1	1	1
GOTERM_BP_DIRECT	GO:0050919~negative chemotaxis	3	1.28755	0.0436245	ENSGALG00000006560, ENSGALG00000006563, ENSGALG00000001916	160	19	8994	8.87566	1	1	1
GOTERM_BP_DIRECT	GO:0032930~positive regulation of superoxide anion generation	2	0.858369	0.052109	ENSGALG00000002016, ENSGALG00000014984	160	3	8994	37.475	1	1	1
GOTERM_BP_DIRECT	GO:0097156~fasciculation of motor neuron axon	2	0.858369	0.052109	ENSGALG00000015403, ENSGALG00000006560	160	3	8994	37.475	1	1	1
GOTERM_BP_DIRECT	GO:0019934~cGMP-mediated signaling	2	0.858369	0.052109	ENSGALG00000003805, ENSGALG00000013143	160	3	8994	37.475	1	1	1
GOTERM_CC_DIRECT	GO:0034706~sodium channel complex	2	0.858369	0.0536068	ENSGALG00000006202, ENSGALG00000006270	184	3	10057	36.4384	0.999951	1	1
GOTERM_BP_DIRECT	GO:0035426~extracellular matrix-cell signaling	2	0.858369	0.0688718	ENSGALG00000016222, ENSGALG00000000273	160	4	8994	28.1062	1	1	1
GOTERM_BP_DIRECT	GO:0050891~multicellular organismal water homeostasis	2	0.858369	0.0688718	ENSGALG00000006202, ENSGALG00000006270	160	4	8994	28.1062	1	1	1
GOTERM_BP_DIRECT	GO:2000484~positive regulation of interleukin-8 secretion	2	0.858369	0.0688718	ENSGALG00000014983, ENSGALG00000014984	160	4	8994	28.1062	1	1	1
GOTERM_MF_DIRECT	GO:0015280~ligand-gated sodium channel activity	2	0.858369	0.0707234	ENSGALG00000006202, ENSGALG00000006270	156	4	8532	27.3462	1	1	1
GOTERM_CC_DIRECT	GO:0043204~perikaryon	3	1.28755	0.080504	ENSGALG00000016725, ENSGALG00000003681, ENSGALG00000000277	184	26	10057	6.30665	1	1	1
GOTERM_BP_DIRECT	GO:0043087~regulation of GTPase activity	3	1.28755	0.0817637	ENSGALG00000015403, ENSGALG00000003805, ENSGALG00000014978	160	27	8994	6.24583	1	1	1
GOTERM_BP_DIRECT	GO:0055078~sodium ion homeostasis	2	0.858369	0.0853401	ENSGALG00000006202, ENSGALG00000006270	160	5	8994	22.485	1	1	1
GOTERM_BP_DIRECT	GO:0042119~neutrophil activation	2	0.858369	0.0853401	ENSGALG00000002016, ENSGALG00000014984	160	5	8994	22.485	1	1	1
GOTERM_BP_DIRECT	GO:0021612~facial nerve structural organization	2	0.858369	0.0853401	ENSGALG00000006560, ENSGALG00000025774	160	5	8994	22.485	1	1	1
GOTERM_BP_DIRECT	GO:0007178~transmembrane receptor protein serine/threonine kinase signaling pathway	2	0.858369	0.0853401	ENSGALG00000006158, ENSGALG00000009537	160	5	8994	22.485	1	1	1
GOTERM_BP_DIRECT	GO:0008217~regulation of blood pressure	3	1.28755	0.0924665	ENSGALG00000010013, ENSGALG00000007222, ENSGALG00000002318	160	29	8994	5.81509	1	1	1
GOTERM_BP_DIRECT	GO:0007166~cell surface receptor signaling pathway	5	2.14592	0.0980099	ENSGALG00000002414, ENSGALG00000006575, ENSGALG00000007226, ENSGALG00000002283, ENSGALG00000005923	160	99	8994	2.83902	1	1	1

## Sheet: B to A GO enrichment
Category	Term	Count	%	PValue	Genes	List Total	Pop Hits	Pop Total	Fold Enrichment	Bonferroni	Benjamini	FDR
GOTERM_MF_DIRECT	GO:0002162~dystroglycan binding	3	1.63043	0.00160596	ENSGALG00000016281, ENSGALG00000019651, ENSGALG00000010825	111	5	8532	46.1189	0.2667	0.311557	0.311557
GOTERM_BP_DIRECT	GO:0006874~cellular calcium ion homeostasis	4	2.17391	0.0337294	ENSGALG00000001564, ENSGALG00000017102, ENSGALG00000016262, ENSGALG00000007549	134	48	8994	5.59328	1	1	1
GOTERM_BP_DIRECT	GO:0006351~transcription, DNA-templated	12	6.52174	0.0350591	ENSGALG00000012973, ENSGALG00000025898, ENSGALG00000010005, ENSGALG00000009424, ENSGALG00000009788, ENSGALG00000003474, ENSGALG00000011254, ENSGALG00000002055, ENSGALG00000003498, ENSGALG00000011294, ENSGALG00000000777, ENSGALG00000000678	134	401	8994	2.00856	1	1	1
GOTERM_MF_DIRECT	GO:0008241~peptidyl-dipeptidase activity	2	1.08696	0.0381858	ENSGALG00000016554, ENSGALG00000029168	111	3	8532	51.2432	0.999455	1	1
GOTERM_MF_DIRECT	GO:0005484~SNAP receptor activity	3	1.63043	0.0468968	ENSGALG00000001238, ENSGALG00000008880, ENSGALG00000000723	111	27	8532	8.54054	0.999906	1	1
GOTERM_MF_DIRECT	GO:0004568~chitinase activity	2	1.08696	0.0505905	ENSGALG00000003519, ENSGALG00000023760	111	4	8532	38.4324	0.999955	1	1
GOTERM_MF_DIRECT	GO:0000149~SNARE binding	3	1.63043	0.0533567	ENSGALG00000001238, ENSGALG00000008880, ENSGALG00000000723	111	29	8532	7.95154	0.999975	1	1
GOTERM_BP_DIRECT	GO:0006032~chitin catabolic process	2	1.08696	0.0578608	ENSGALG00000003519, ENSGALG00000023760	134	4	8994	33.5597	1	1	1
GOTERM_BP_DIRECT	GO:0042297~vocal learning	2	1.08696	0.0578608	ENSGALG00000009424, ENSGALG00000009107	134	4	8994	33.5597	1	1	1
GOTERM_BP_DIRECT	GO:0007166~cell surface receptor signaling pathway	5	2.71739	0.058789	ENSGALG00000009029, ENSGALG00000011319, ENSGALG00000027240, ENSGALG00000013528, ENSGALG00000006837	134	99	8994	3.38987	1	1	1
GOTERM_BP_DIRECT	GO:0021987~cerebral cortex development	3	1.63043	0.0598959	ENSGALG00000009424, ENSGALG00000005368, ENSGALG00000011139	134	27	8994	7.45771	1	1	1
GOTERM_MF_DIRECT	GO:0003924~GTPase activity	5	2.71739	0.0609978	ENSGALG00000000720, ENSGALG00000013962, ENSGALG00000016889, ENSGALG00000007308, ENSGALG00000008382	111	115	8532	3.34195	0.999995	1	1
GOTERM_CC_DIRECT	GO:0031982~vesicle	3	1.63043	0.0634952	ENSGALG00000001238, ENSGALG00000009107, ENSGALG00000006837	144	29	10057	7.22486	0.999977	1	1
GOTERM_MF_DIRECT	GO:0019003~GDP binding	3	1.63043	0.0671422	ENSGALG00000007435, ENSGALG00000007308, ENSGALG00000008382	111	33	8532	6.98771	0.999999	1	1
GOTERM_BP_DIRECT	GO:0051315~attachment of mitotic spindle microtubules to kinetochore	2	1.08696	0.071799	ENSGALG00000001632, ENSGALG00000004224	134	5	8994	26.8478	1	1	1
GOTERM_MF_DIRECT	GO:0008061~chitin binding	2	1.08696	0.0749262	ENSGALG00000003519, ENSGALG00000023760	111	6	8532	25.6216	1	1	1
GOTERM_MF_DIRECT	GO:0005525~GTP binding	7	3.80435	0.0881049	ENSGALG00000000720, ENSGALG00000013962, ENSGALG00000016889, ENSGALG00000007435, ENSGALG00000007308, ENSGALG00000008382, ENSGALG00000010702	111	239	8532	2.25127	1	1	1
GOTERM_CC_DIRECT	GO:0031201~SNARE complex	3	1.63043	0.0924665	ENSGALG00000001238, ENSGALG00000008880, ENSGALG00000000723	144	36	10057	5.82002	1	1	1
GOTERM_BP_DIRECT	GO:0051924~regulation of calcium ion transport	2	1.08696	0.0990644	ENSGALG00000008486, ENSGALG00000001573	134	7	8994	19.177	1	1	1
