# Supplementary material for: Chromatin Interaction Responds to Breast Muscle Development and Intramuscular Fat Deposition Between Chinese Indigenous Chicken and Fast-Growing Broiler
Source: Front Cell Dev Biol. 2021 Nov 29;9:782268. doi: 10.3389/fcell.2021.782268 (PMC8667342; doi:10.3389/fcell.2021.782268)
Supplement: Supplementary file 2 [file DataSheet2.ZIP › Table S4. KEGG pathways associated with A B compartments between AA and LS.xlsx]

## Sheet: A to A
Group	Category	Term		Count	%	PValue	Genes	List Total	Pop Hits	Pop Total	Fold Enrichment	Bonferroni	Benjamini	FDR
A_to_A	KEGG_PATHWAY	gga01130	Biosynthesis of antibiotics	131	1.70019	2.14943e-05	ENSGALG00000015180, ENSGALG00000003475, ENSGALG00000013165, ENSGALG00000003597, ENSGALG00000016430, ENSGALG00000020534, ENSGALG00000004725, ENSGALG00000016713, ENSGALG00000015224, ENSGALG00000016555, ENSGALG00000009576, ENSGALG00000013167, ENSGALG00000026077, ENSGALG00000013728, ENSGALG00000027287, ENSGALG00000013726, ENSGALG00000013848, ENSGALG00000002932, ENSGALG00000002377, ENSGALG00000020943,…	2454	182	4324	1.26827	0.00349748	0.00350357	0.00346058
A_to_A	KEGG_PATHWAY	gga00620	Pyruvate metabolism	29	0.376379	0.00146172	ENSGALG00000001992, ENSGALG00000017246, ENSGALG00000007931, ENSGALG00000008229, ENSGALG00000004763, ENSGALG00000013165, ENSGALG00000023828, ENSGALG00000007636, ENSGALG00000016430, ENSGALG00000005439, ENSGALG00000017163, ENSGALG00000004725, ENSGALG00000003495, ENSGALG00000005398, ENSGALG00000006300, ENSGALG00000021040, ENSGALG00000015849, ENSGALG00000027632, ENSGALG00000001949, ENSGALG00000005423,…	2454	34	4324	1.5029	0.21214	0.11913	0.117669
A_to_A	KEGG_PATHWAY	gga04910	Insulin signaling pathway	80	1.03829	0.00519584	ENSGALG00000007919, ENSGALG00000004004, ENSGALG00000007636, ENSGALG00000003675, ENSGALG00000012273, ENSGALG00000006109, ENSGALG00000003712, ENSGALG00000004801, ENSGALG00000011620, ENSGALG00000014977, ENSGALG00000010335, ENSGALG00000010053, ENSGALG00000010010, ENSGALG00000007158, ENSGALG00000008081, ENSGALG00000002583, ENSGALG00000027287, ENSGALG00000028530, ENSGALG00000011109, ENSGALG00000016518,…	2454	115	4324	1.22575	0.572213	0.222858	0.220123
A_to_A	KEGG_PATHWAY	gga01200	Carbon metabolism	68	0.882544	0.0054689	ENSGALG00000015180, ENSGALG00000016993, ENSGALG00000017246, ENSGALG00000016872, ENSGALG00000008845, ENSGALG00000013165, ENSGALG00000016430, ENSGALG00000007878, ENSGALG00000016592, ENSGALG00000017163, ENSGALG00000002988, ENSGALG00000002944, ENSGALG00000010211, ENSGALG00000015544, ENSGALG00000006543, ENSGALG00000013167, ENSGALG00000026077, ENSGALG00000027287, ENSGALG00000007072, ENSGALG00000002377,…	2454	96	4324	1.2481	0.590933	0.222858	0.220123
A_to_A	KEGG_PATHWAY	gga04141	Protein processing in endoplasmic reticulum	98	1.2719	0.00949749	ENSGALG00000000764, ENSGALG00000003914, ENSGALG00000003476, ENSGALG00000006109, ENSGALG00000013569, ENSGALG00000009611, ENSGALG00000010175, ENSGALG00000002141, ENSGALG00000011304, ENSGALG00000006182, ENSGALG00000003107, ENSGALG00000001441, ENSGALG00000001848, ENSGALG00000007945, ENSGALG00000012885, ENSGALG00000016447, ENSGALG00000010185, ENSGALG00000010581, ENSGALG00000010186, ENSGALG00000009565,…	2454	146	4324	1.18273	0.788914	0.26479	0.261541
A_to_A	KEGG_PATHWAY	gga00260	Glycine, serine and threonine metabolism	28	0.3634	0.00974689	ENSGALG00000015180, ENSGALG00000027822, ENSGALG00000025844, ENSGALG00000007931, ENSGALG00000008229, ENSGALG00000016651, ENSGALG00000003432, ENSGALG00000016196, ENSGALG00000002988, ENSGALG00000012312, ENSGALG00000013069, ENSGALG00000003155, ENSGALG00000026392, ENSGALG00000019175, ENSGALG00000002855, ENSGALG00000004518, ENSGALG00000023435, ENSGALG00000003948, ENSGALG00000002397, ENSGALG00000020943,…	2454	35	4324	1.40962	0.797403	0.26479	0.261541
A_to_A	KEGG_PATHWAY	gga03040	Spliceosome	71	0.92148	0.0228411	ENSGALG00000002943, ENSGALG00000026999, ENSGALG00000001972, ENSGALG00000012591, ENSGALG00000007237, ENSGALG00000016198, ENSGALG00000015061, ENSGALG00000009332, ENSGALG00000010973, ENSGALG00000017207, ENSGALG00000008561, ENSGALG00000013883, ENSGALG00000005012, ENSGALG00000011745, ENSGALG00000009250, ENSGALG00000024172, ENSGALG00000003824, ENSGALG00000006817, ENSGALG00000002612, ENSGALG00000002531,…	2454	105	4324	1.19146	0.976862	0.460486	0.454836
A_to_A	KEGG_PATHWAY	gga04110	Cell cycle	74	0.960415	0.0235766	ENSGALG00000001332, ENSGALG00000002663, ENSGALG00000002661, ENSGALG00000001616, ENSGALG00000003875, ENSGALG00000017283, ENSGALG00000014977, ENSGALG00000009971, ENSGALG00000012875, ENSGALG00000016997, ENSGALG00000014378, ENSGALG00000009612, ENSGALG00000005695, ENSGALG00000016676, ENSGALG00000007555, ENSGALG00000016433, ENSGALG00000012915, ENSGALG00000008482, ENSGALG00000010537, ENSGALG00000001722,…	2454	110	4324	1.18536	0.979534	0.460486	0.454836
A_to_A	KEGG_PATHWAY	gga01230	Biosynthesis of amino acids	41	0.532122	0.0254256	ENSGALG00000015180, ENSGALG00000027822, ENSGALG00000023689, ENSGALG00000001992, ENSGALG00000004908, ENSGALG00000002321, ENSGALG00000016254, ENSGALG00000016592, ENSGALG00000002847, ENSGALG00000016196, ENSGALG00000002944, ENSGALG00000009519, ENSGALG00000002988, ENSGALG00000007936, ENSGALG00000015544, ENSGALG00000006543, ENSGALG00000015960, ENSGALG00000015366, ENSGALG00000026077, ENSGALG00000002162,…	2454	57	4324	1.26742	0.984974	0.460486	0.454836
A_to_A	KEGG_PATHWAY	gga03015	mRNA surveillance pathway	48	0.622972	0.0344283	ENSGALG00000006829, ENSGALG00000015200, ENSGALG00000005753, ENSGALG00000007237, ENSGALG00000010052, ENSGALG00000004667, ENSGALG00000025904, ENSGALG00000011840, ENSGALG00000011685, ENSGALG00000006242, ENSGALG00000006462, ENSGALG00000013962, ENSGALG00000010471, ENSGALG00000010273, ENSGALG00000017129, ENSGALG00000015787, ENSGALG00000017249, ENSGALG00000006760, ENSGALG00000004123, ENSGALG00000002087,…	2454	69	4324	1.22575	0.99669	0.557595	0.550754
A_to_A	KEGG_PATHWAY	gga04140	Regulation of autophagy	18	0.233615	0.0384097	ENSGALG00000003208, ENSGALG00000027714, ENSGALG00000002403, ENSGALG00000004727, ENSGALG00000002973, ENSGALG00000002345, ENSGALG00000001619, ENSGALG00000004932, ENSGALG00000014723, ENSGALG00000012148, ENSGALG00000014832, ENSGALG00000015204, ENSGALG00000006552, ENSGALG00000006298, ENSGALG00000008347, ENSGALG00000010826, ENSGALG00000010985, ENSGALG00000008282	2454	22	4324	1.44165	0.998312	0.557595	0.550754
A_to_A	KEGG_PATHWAY	gga03420	Nucleotide excision repair	27	0.350422	0.04105	ENSGALG00000023682, ENSGALG00000028998, ENSGALG00000015540, ENSGALG00000014298, ENSGALG00000008703, ENSGALG00000014790, ENSGALG00000026517, ENSGALG00000017064, ENSGALG00000014732, ENSGALG00000017307, ENSGALG00000012237, ENSGALG00000016830, ENSGALG00000015641, ENSGALG00000007510, ENSGALG00000003072, ENSGALG00000002399, ENSGALG00000008218, ENSGALG00000008559, ENSGALG00000006357, ENSGALG00000016860,…	2454	36	4324	1.32152	0.998922	0.557595	0.550754
A_to_A	KEGG_PATHWAY	gga00230	Purine metabolism	96	1.24594	0.0458688	ENSGALG00000003837, ENSGALG00000016278, ENSGALG00000003597, ENSGALG00000014650, ENSGALG00000005336, ENSGALG00000020534, ENSGALG00000004842, ENSGALG00000006626, ENSGALG00000016471, ENSGALG00000016592, ENSGALG00000015141, ENSGALG00000011982, ENSGALG00000007078, ENSGALG00000012237, ENSGALG00000012034, ENSGALG00000015224, ENSGALG00000005057, ENSGALG00000011387, ENSGALG00000016312, ENSGALG00000011947,…	2454	149	4324	1.13526	0.999526	0.575125	0.568068
A_to_A	KEGG_PATHWAY	gga00480	Glutathione metabolism	28	0.3634	0.0500692	ENSGALG00000003039, ENSGALG00000027501, ENSGALG00000004521, ENSGALG00000016313, ENSGALG00000016379, ENSGALG00000006344, ENSGALG00000028551, ENSGALG00000010633, ENSGALG00000008818, ENSGALG00000002797, ENSGALG00000028204, ENSGALG00000016322, ENSGALG00000009803, ENSGALG00000016442, ENSGALG00000005204, ENSGALG00000003445, ENSGALG00000026704, ENSGALG00000017350, ENSGALG00000003281, ENSGALG00000016328,…	2454	38	4324	1.29833	0.999769	0.582949	0.575796
A_to_A	KEGG_PATHWAY	gga00010	Glycolysis / Gluconeogenesis	36	0.467229	0.0551591	ENSGALG00000001992, ENSGALG00000003695, ENSGALG00000007931, ENSGALG00000008229, ENSGALG00000004763, ENSGALG00000007636, ENSGALG00000016430, ENSGALG00000004725, ENSGALG00000007936, ENSGALG00000012612, ENSGALG00000013069, ENSGALG00000015544, ENSGALG00000003495, ENSGALG00000006543, ENSGALG00000004222, ENSGALG00000006300, ENSGALG00000026077, ENSGALG00000013828, ENSGALG00000027287, ENSGALG00000012613,…	2454	51	4324	1.24378	0.999904	0.599396	0.592042
A_to_A	KEGG_PATHWAY	gga01212	Fatty acid metabolism	31	0.402336	0.0811858	ENSGALG00000005739, ENSGALG00000003936, ENSGALG00000006644, ENSGALG00000012131, ENSGALG00000005776, ENSGALG00000005439, ENSGALG00000017163, ENSGALG00000006680, ENSGALG00000007077, ENSGALG00000008088, ENSGALG00000016536, ENSGALG00000007178, ENSGALG00000016314, ENSGALG00000016555, ENSGALG00000008840, ENSGALG00000007072, ENSGALG00000024271, ENSGALG00000002159, ENSGALG00000016124, ENSGALG00000007127,…	2454	44	4324	1.24142	0.999999	0.748766	0.739579
A_to_A	KEGG_PATHWAY	gga04330	Notch signaling pathway	31	0.402336	0.0811858	ENSGALG00000002841, ENSGALG00000014276, ENSGALG00000011182, ENSGALG00000014991, ENSGALG00000003952, ENSGALG00000002922, ENSGALG00000003297, ENSGALG00000010835, ENSGALG00000009073, ENSGALG00000001600, ENSGALG00000002578, ENSGALG00000009809, ENSGALG00000027897, ENSGALG00000005929, ENSGALG00000002375, ENSGALG00000001905, ENSGALG00000008414, ENSGALG00000008514, ENSGALG00000003369, ENSGALG00000011696,…	2454	44	4324	1.24142	0.999999	0.748766	0.739579
A_to_A	KEGG_PATHWAY	gga03050	Proteasome	26	0.337443	0.0826858	ENSGALG00000001597, ENSGALG00000024112, ENSGALG00000008108, ENSGALG00000007315, ENSGALG00000000905, ENSGALG00000000707, ENSGALG00000000349, ENSGALG00000010675, ENSGALG00000006022, ENSGALG00000012039, ENSGALG00000009733, ENSGALG00000008163, ENSGALG00000011128, ENSGALG00000000259, ENSGALG00000028505, ENSGALG00000001103, ENSGALG00000026421, ENSGALG00000026225, ENSGALG00000003046, ENSGALG00000010060,…	2454	36	4324	1.27257	0.999999	0.748766	0.739579
A_to_A	KEGG_PATHWAY	gga00071	Fatty acid degradation	24	0.311486	0.0898136	ENSGALG00000002159, ENSGALG00000012809, ENSGALG00000006644, ENSGALG00000016124, ENSGALG00000008229, ENSGALG00000004763, ENSGALG00000017163, ENSGALG00000004725, ENSGALG00000006680, ENSGALG00000007077, ENSGALG00000008088, ENSGALG00000016536, ENSGALG00000003286, ENSGALG00000016555, ENSGALG00000003495, ENSGALG00000012245, ENSGALG00000005860, ENSGALG00000008840, ENSGALG00000002891, ENSGALG00000010628,…	2454	33	4324	1.28147	1	0.765388	0.755997
A_to_A	KEGG_PATHWAY	gga00030	Pentose phosphate pathway	17	0.220636	0.0945658	ENSGALG00000005309, ENSGALG00000002797, ENSGALG00000004908, ENSGALG00000016592, ENSGALG00000002847, ENSGALG00000004956, ENSGALG00000012612, ENSGALG00000016724, ENSGALG00000011016, ENSGALG00000015544, ENSGALG00000010043, ENSGALG00000012583, ENSGALG00000006543, ENSGALG00000015960, ENSGALG00000026077, ENSGALG00000002492, ENSGALG00000012613	2454	22	4324	1.36156	1	0.765388	0.755997
A_to_A	KEGG_PATHWAY	gga03013	RNA transport	83	1.07722	0.0986083	ENSGALG00000007919, ENSGALG00000009934, ENSGALG00000007237, ENSGALG00000014691, ENSGALG00000015340, ENSGALG00000006428, ENSGALG00000008684, ENSGALG00000009177, ENSGALG00000017129, ENSGALG00000011662, ENSGALG00000011464, ENSGALG00000008520, ENSGALG00000004123, ENSGALG00000011506, ENSGALG00000015709, ENSGALG00000024172, ENSGALG00000023859, ENSGALG00000005843, ENSGALG00000010140, ENSGALG00000005326,…	2454	131	4324	1.1164	1	0.765388	0.755997

## Sheet: A to B
Group	Category	Term		Count	%	PValue	Genes	List Total	Pop Hits	Pop Total	Fold Enrichment	Bonferroni	Benjamini	FDR
A_to_B	KEGG_PATHWAY	gga04080	Neuroactive ligand-receptor interaction	11	4.72103	0.0128919	ENSGALG00000010013, ENSGALG00000015835, ENSGALG00000023379, ENSGALG00000014983, ENSGALG00000014984, ENSGALG00000010572, ENSGALG00000006575, ENSGALG00000013200, ENSGALG00000023142, ENSGALG00000027260, ENSGALG00000005923	75	262	4324	2.42056	0.612185	0.941107	0.941107

## Sheet: B to A
Group	Category	Term		Count	%	PValue	Genes	List Total	Pop Hits	Pop Total	Fold Enrichment	Bonferroni	Benjamini	FDR
B_to_A	KEGG_PATHWAY	gga04020	Calcium signaling pathway	6	3.26087	0.0632443	ENSGALG00000006362, ENSGALG00000001564, ENSGALG00000001573, ENSGALG00000012845, ENSGALG00000014508, ENSGALG00000013060	59	161	4324	2.73123	0.990941	1	1
B_to_A	KEGG_PATHWAY	gga04350	TGF-beta signaling pathway	4	2.17391	0.0760888	ENSGALG00000025898, ENSGALG00000012216, ENSGALG00000026137, ENSGALG00000009903	59	74	4324	3.96152	0.996647	1	1

## Sheet: B to B
Group	Category	Term		Count	%	PValue	Genes	List Total	Pop Hits	Pop Total	Fold Enrichment	Bonferroni	Benjamini	FDR
B_to_B	KEGG_PATHWAY	gga04080	Neuroactive ligand-receptor interaction	87	4.04087	3.9631e-15	ENSGALG00000023521, ENSGALG00000027965, ENSGALG00000001698, ENSGALG00000001695, ENSGALG00000012907, ENSGALG00000020656, ENSGALG00000016992, ENSGALG00000005259, ENSGALG00000015261, ENSGALG00000001416, ENSGALG00000004083, ENSGALG00000016912, ENSGALG00000009498, ENSGALG00000007278, ENSGALG00000007794, ENSGALG00000015269, ENSGALG00000005212, ENSGALG00000013200, ENSGALG00000027960, ENSGALG00000001690,…	623	262	4324	2.30471	5.95524e-13	5.90502e-13	5.90502e-13
B_to_B	KEGG_PATHWAY	gga04514	Cell adhesion molecules (CAMs)	27	1.25406	0.0052166	ENSGALG00000025821, ENSGALG00000007839, ENSGALG00000001774, ENSGALG00000005257, ENSGALG00000009514, ENSGALG00000022557, ENSGALG00000015624, ENSGALG00000015348, ENSGALG00000015841, ENSGALG00000001472, ENSGALG00000023580, ENSGALG00000010518, ENSGALG00000010875, ENSGALG00000013748, ENSGALG00000026862, ENSGALG00000027634, ENSGALG00000009107, ENSGALG00000011350, ENSGALG00000015132, ENSGALG00000014582,…	623	109	4324	1.71923	0.541277	0.388637	0.388637
B_to_B	KEGG_PATHWAY	gga04020	Calcium signaling pathway	35	1.62564	0.011557	ENSGALG00000003837, ENSGALG00000008907, ENSGALG00000000244, ENSGALG00000008603, ENSGALG00000016992, ENSGALG00000008901, ENSGALG00000011080, ENSGALG00000001416, ENSGALG00000000469, ENSGALG00000010596, ENSGALG00000016912, ENSGALG00000007278, ENSGALG00000008885, ENSGALG00000012297, ENSGALG00000012894, ENSGALG00000005332, ENSGALG00000006642, ENSGALG00000013123, ENSGALG00000027960, ENSGALG00000010778,…	623	161	4324	1.50883	0.823074	0.573998	0.573998
B_to_B	KEGG_PATHWAY	gga00512	Mucin type O-Glycan biosynthesis	9	0.418021	0.0251849	ENSGALG00000014944, ENSGALG00000010960, ENSGALG00000013135, ENSGALG00000005584, ENSGALG00000013197, ENSGALG00000015166, ENSGALG00000002242, ENSGALG00000001130, ENSGALG00000012536	623	26	4324	2.40252	0.977643	0.938137	0.938137
B_to_B	KEGG_PATHWAY	gga00534	Glycosaminoglycan biosynthesis - heparan sulfate / heparin	8	0.371575	0.0466509	ENSGALG00000012015, ENSGALG00000026594, ENSGALG00000012010, ENSGALG00000001371, ENSGALG00000001859, ENSGALG00000006989, ENSGALG00000006757, ENSGALG00000014934	623	24	4324	2.31354	0.99919	1	1
B_to_B	KEGG_PATHWAY	gga04270	Vascular smooth muscle contraction	22	1.02183	0.04824	ENSGALG00000002118, ENSGALG00000000336, ENSGALG00000003837, ENSGALG00000003805, ENSGALG00000002632, ENSGALG00000008907, ENSGALG00000011708, ENSGALG00000028402, ENSGALG00000025950, ENSGALG00000020458, ENSGALG00000001416, ENSGALG00000000469, ENSGALG00000017173, ENSGALG00000005065, ENSGALG00000006343, ENSGALG00000008875, ENSGALG00000005332, ENSGALG00000004980, ENSGALG00000007687, ENSGALG00000006642,…	623	101	4324	1.51182	0.999368	1	1
B_to_B	KEGG_PATHWAY	gga04540	Gap junction	17	0.789596	0.0941819	ENSGALG00000003837, ENSGALG00000003805, ENSGALG00000008907, ENSGALG00000025950, ENSGALG00000016992, ENSGALG00000007930, ENSGALG00000009845, ENSGALG00000017173, ENSGALG00000014873, ENSGALG00000008875, ENSGALG00000017238, ENSGALG00000012297, ENSGALG00000007794, ENSGALG00000009378, ENSGALG00000007687, ENSGALG00000026692, ENSGALG00000009361	623	79	4324	1.49355	1	1	1
