# Supplementary material for: Chromatin Interaction Responds to Breast Muscle Development and Intramuscular Fat Deposition Between Chinese Indigenous Chicken and Fast-Growing Broiler
Source: Front Cell Dev Biol. 2021 Nov 29;9:782268. doi: 10.3389/fcell.2021.782268 (PMC8667342; doi:10.3389/fcell.2021.782268)
Supplement: Supplementary file 2 [file DataSheet2.ZIP › Table S5. Predicted targets and their Functional enrichment analysis of potential targets of miRNAs from A to B and B to A compartment switching regions.xlsx]

## Sheet: Targets_of_A2B miRNA
miRNAs	Target mRNAs
gga-miR-103-3p	ENSGALG00000000129
gga-miR-103-3p	ENSGALG00000000150
gga-miR-103-3p	ENSGALG00000000226
gga-miR-103-3p	ENSGALG00000000241
gga-miR-103-3p	ENSGALG00000000251
gga-miR-103-3p	ENSGALG00000000275
gga-miR-103-3p	ENSGALG00000000225
gga-miR-103-3p	ENSGALG00000000209
gga-miR-103-3p	ENSGALG00000000362
gga-miR-103-3p	ENSGALG00000000466
gga-miR-103-3p	ENSGALG00000000428
gga-miR-103-3p	ENSGALG00000000314
gga-miR-103-3p	ENSGALG00000000417
gga-miR-103-3p	ENSGALG00000000442
gga-miR-103-3p	ENSGALG00000000848
gga-miR-103-3p	ENSGALG00000000980
gga-miR-103-3p	ENSGALG00000000887
gga-miR-103-3p	ENSGALG00000000950
gga-miR-103-3p	ENSGALG00000000613
gga-miR-103-3p	ENSGALG00000000558
gga-miR-103-3p	ENSGALG00000001545
gga-miR-103-3p	ENSGALG00000001492
gga-miR-103-3p	ENSGALG00000001080
gga-miR-103-3p	ENSGALG00000001571
gga-miR-103-3p	ENSGALG00000001442
gga-miR-103-3p	ENSGALG00000001174
gga-miR-103-3p	ENSGALG00000000997
gga-miR-103-3p	ENSGALG00000001117
gga-miR-103-3p	ENSGALG00000000996
gga-miR-103-3p	ENSGALG00000001036
gga-miR-103-3p	ENSGALG00000001238
gga-miR-103-3p	ENSGALG00000001531
gga-miR-103-3p	ENSGALG00000001289
gga-miR-103-3p	ENSGALG00000000988
gga-miR-103-3p	ENSGALG00000001431
gga-miR-103-3p	ENSGALG00000001470
gga-miR-103-3p	ENSGALG00000001486
gga-miR-103-3p	ENSGALG00000001364
gga-miR-103-3p	ENSGALG00000001013
gga-miR-103-3p	ENSGALG00000002615
gga-miR-103-3p	ENSGALG00000002424
gga-miR-103-3p	ENSGALG00000002346
gga-miR-103-3p	ENSGALG00000002686
gga-miR-103-3p	ENSGALG00000001975
gga-miR-103-3p	ENSGALG00000002103
gga-miR-103-3p	ENSGALG00000001655
gga-miR-103-3p	ENSGALG00000002683
gga-miR-103-3p	ENSGALG00000001998
gga-miR-103-3p	ENSGALG00000001864
gga-miR-103-3p	ENSGALG00000001637
gga-miR-103-3p	ENSGALG00000001798
gga-miR-103-3p	ENSGALG00000002427
gga-miR-103-3p	ENSGALG00000002394
gga-miR-103-3p	ENSGALG00000002277
gga-miR-103-3p	ENSGALG00000002198
gga-miR-103-3p	ENSGALG00000002703
gga-miR-103-3p	ENSGALG00000002695
gga-miR-103-3p	ENSGALG00000002094
gga-miR-103-3p	ENSGALG00000002341
gga-miR-103-3p	ENSGALG00000002583
gga-miR-103-3p	ENSGALG00000002304
gga-miR-103-3p	ENSGALG00000002134
gga-miR-103-3p	ENSGALG00000002159
gga-miR-103-3p	ENSGALG00000001950
gga-miR-103-3p	ENSGALG00000002129
gga-miR-103-3p	ENSGALG00000001925
gga-miR-103-3p	ENSGALG00000001684
gga-miR-103-3p	ENSGALG00000002169
gga-miR-103-3p	ENSGALG00000002023
gga-miR-103-3p	ENSGALG00000002150
gga-miR-103-3p	ENSGALG00000001726
gga-miR-103-3p	ENSGALG00000002651
gga-miR-103-3p	ENSGALG00000002116
gga-miR-103-3p	ENSGALG00000002755
gga-miR-103-3p	ENSGALG00000003904
gga-miR-103-3p	ENSGALG00000004325
gga-miR-103-3p	ENSGALG00000002908
gga-miR-103-3p	ENSGALG00000003205
gga-miR-103-3p	ENSGALG00000003821
gga-miR-103-3p	ENSGALG00000003466
gga-miR-103-3p	ENSGALG00000003734
gga-miR-103-3p	ENSGALG00000004018
gga-miR-103-3p	ENSGALG00000004017
gga-miR-103-3p	ENSGALG00000003360
gga-miR-103-3p	ENSGALG00000002992
gga-miR-103-3p	ENSGALG00000004531
gga-miR-103-3p	ENSGALG00000003284
gga-miR-103-3p	ENSGALG00000003977
gga-miR-103-3p	ENSGALG00000004759
gga-miR-103-3p	ENSGALG00000023749
gga-miR-103-3p	ENSGALG00000004304
gga-miR-103-3p	ENSGALG00000004701
gga-miR-103-3p	ENSGALG00000026019
gga-miR-103-3p	ENSGALG00000003405
gga-miR-103-3p	ENSGALG00000004328
gga-miR-103-3p	ENSGALG00000004378
gga-miR-103-3p	ENSGALG00000003812
gga-miR-103-3p	ENSGALG00000004612
gga-miR-103-3p	ENSGALG00000003211
gga-miR-103-3p	ENSGALG00000004267
gga-miR-103-3p	ENSGALG00000003457
gga-miR-103-3p	ENSGALG00000003183
gga-miR-103-3p	ENSGALG00000003495
gga-miR-103-3p	ENSGALG00000004508
gga-miR-103-3p	ENSGALG00000003075
gga-miR-103-3p	ENSGALG00000003684
gga-miR-103-3p	ENSGALG00000004039
gga-miR-103-3p	ENSGALG00000002739
gga-miR-103-3p	ENSGALG00000003473
gga-miR-103-3p	ENSGALG00000002735
gga-miR-103-3p	ENSGALG00000004200
gga-miR-103-3p	ENSGALG00000004113
gga-miR-103-3p	ENSGALG00000003691
gga-miR-103-3p	ENSGALG00000002836
gga-miR-103-3p	ENSGALG00000003370
gga-miR-103-3p	ENSGALG00000004618
gga-miR-103-3p	ENSGALG00000002771
gga-miR-103-3p	ENSGALG00000003572
gga-miR-103-3p	ENSGALG00000004798
gga-miR-103-3p	ENSGALG00000004040
gga-miR-103-3p	ENSGALG00000004562
gga-miR-103-3p	ENSGALG00000003876
gga-miR-103-3p	ENSGALG00000004494
gga-miR-103-3p	ENSGALG00000003695
gga-miR-103-3p	ENSGALG00000003447
gga-miR-103-3p	ENSGALG00000003065
gga-miR-103-3p	ENSGALG00000004082
gga-miR-103-3p	ENSGALG00000003250
gga-miR-103-3p	ENSGALG00000002906
gga-miR-103-3p	ENSGALG00000004227
gga-miR-103-3p	ENSGALG00000004383
gga-miR-103-3p	ENSGALG00000002804
gga-miR-103-3p	ENSGALG00000003015
gga-miR-103-3p	ENSGALG00000004279
gga-miR-103-3p	ENSGALG00000003123
gga-miR-103-3p	ENSGALG00000003484
gga-miR-103-3p	ENSGALG00000003929
gga-miR-103-3p	ENSGALG00000003130
gga-miR-103-3p	ENSGALG00000002818
gga-miR-103-3p	ENSGALG00000003397
gga-miR-103-3p	ENSGALG00000004557
gga-miR-103-3p	ENSGALG00000003942
gga-miR-103-3p	ENSGALG00000003529
gga-miR-103-3p	ENSGALG00000003682
gga-miR-103-3p	ENSGALG00000004098
gga-miR-103-3p	ENSGALG00000003759
gga-miR-103-3p	ENSGALG00000003297
gga-miR-103-3p	ENSGALG00000003348
gga-miR-103-3p	ENSGALG00000004745
gga-miR-103-3p	ENSGALG00000004800
gga-miR-103-3p	ENSGALG00000003766
gga-miR-103-3p	ENSGALG00000003059
gga-miR-103-3p	ENSGALG00000004122
gga-miR-103-3p	ENSGALG00000003261
gga-miR-103-3p	ENSGALG00000003909
gga-miR-103-3p	ENSGALG00000006743
gga-miR-103-3p	ENSGALG00000007999
gga-miR-103-3p	ENSGALG00000008381
gga-miR-103-3p	ENSGALG00000007289
gga-miR-103-3p	ENSGALG00000007438
gga-miR-103-3p	ENSGALG00000007138
gga-miR-103-3p	ENSGALG00000005700
gga-miR-103-3p	ENSGALG00000006662
gga-miR-103-3p	ENSGALG00000007513
gga-miR-103-3p	ENSGALG00000008525
gga-miR-103-3p	ENSGALG00000008332
gga-miR-103-3p	ENSGALG00000007389
gga-miR-103-3p	ENSGALG00000007362
gga-miR-103-3p	ENSGALG00000008351
gga-miR-103-3p	ENSGALG00000005983
gga-miR-103-3p	ENSGALG00000008486
gga-miR-103-3p	ENSGALG00000005675
gga-miR-103-3p	ENSGALG00000006327
gga-miR-103-3p	ENSGALG00000005328
gga-miR-103-3p	ENSGALG00000006174
gga-miR-103-3p	ENSGALG00000005283
gga-miR-103-3p	ENSGALG00000006960
gga-miR-103-3p	ENSGALG00000005904
gga-miR-103-3p	ENSGALG00000008297
gga-miR-103-3p	ENSGALG00000007780
gga-miR-103-3p	ENSGALG00000007023
gga-miR-103-3p	ENSGALG00000006646
gga-miR-103-3p	ENSGALG00000006808
gga-miR-103-3p	ENSGALG00000005205
gga-miR-103-3p	ENSGALG00000008865
gga-miR-103-3p	ENSGALG00000005628
gga-miR-103-3p	ENSGALG00000008631
gga-miR-103-3p	ENSGALG00000005782
gga-miR-103-3p	ENSGALG00000005571
gga-miR-103-3p	ENSGALG00000009003
gga-miR-103-3p	ENSGALG00000008616
gga-miR-103-3p	ENSGALG00000008611
gga-miR-103-3p	ENSGALG00000005800
gga-miR-103-3p	ENSGALG00000007595
gga-miR-103-3p	ENSGALG00000005054
gga-miR-103-3p	ENSGALG00000008269
gga-miR-103-3p	ENSGALG00000008040
gga-miR-103-3p	ENSGALG00000006221
gga-miR-103-3p	ENSGALG00000007741
gga-miR-103-3p	ENSGALG00000006715
gga-miR-103-3p	ENSGALG00000006123
gga-miR-103-3p	ENSGALG00000008614
gga-miR-103-3p	ENSGALG00000006857
gga-miR-103-3p	ENSGALG00000006697
gga-miR-103-3p	ENSGALG00000008109
gga-miR-103-3p	ENSGALG00000008095
gga-miR-103-3p	ENSGALG00000008394
gga-miR-103-3p	ENSGALG00000006939
gga-miR-103-3p	ENSGALG00000008011
gga-miR-103-3p	ENSGALG00000007887
gga-miR-103-3p	ENSGALG00000006385
gga-miR-103-3p	ENSGALG00000006198
gga-miR-103-3p	ENSGALG00000008080
gga-miR-103-3p	ENSGALG00000005696
gga-miR-103-3p	ENSGALG00000005657
gga-miR-103-3p	ENSGALG00000007934
gga-miR-103-3p	ENSGALG00000008733
gga-miR-103-3p	ENSGALG00000005667
gga-miR-103-3p	ENSGALG00000008485
gga-miR-103-3p	ENSGALG00000005750
gga-miR-103-3p	ENSGALG00000006506
gga-miR-103-3p	ENSGALG00000005860
gga-miR-103-3p	ENSGALG00000008574
gga-miR-103-3p	ENSGALG00000008494
gga-miR-103-3p	ENSGALG00000008009
gga-miR-103-3p	ENSGALG00000006007
gga-miR-103-3p	ENSGALG00000008015
gga-miR-103-3p	ENSGALG00000006760
gga-miR-103-3p	ENSGALG00000004975
gga-miR-103-3p	ENSGALG00000008150
gga-miR-103-3p	ENSGALG00000005204
gga-miR-103-3p	ENSGALG00000005998
gga-miR-103-3p	ENSGALG00000006431
gga-miR-103-3p	ENSGALG00000008682
gga-miR-103-3p	ENSGALG00000006120
gga-miR-103-3p	ENSGALG00000006635
gga-miR-103-3p	ENSGALG00000005589
gga-miR-103-3p	ENSGALG00000006073
gga-miR-103-3p	ENSGALG00000006167
gga-miR-103-3p	ENSGALG00000006809
gga-miR-103-3p	ENSGALG00000026448
gga-miR-103-3p	ENSGALG00000008072
gga-miR-103-3p	ENSGALG00000006099
gga-miR-103-3p	ENSGALG00000005147
gga-miR-103-3p	ENSGALG00000006033
gga-miR-103-3p	ENSGALG00000005383
gga-miR-103-3p	ENSGALG00000007658
gga-miR-103-3p	ENSGALG00000005028
gga-miR-103-3p	ENSGALG00000004869
gga-miR-103-3p	ENSGALG00000006460
gga-miR-103-3p	ENSGALG00000005575
gga-miR-103-3p	ENSGALG00000006345
gga-miR-103-3p	ENSGALG00000008549
gga-miR-103-3p	ENSGALG00000008026
gga-miR-103-3p	ENSGALG00000008844
gga-miR-103-3p	ENSGALG00000007447
gga-miR-103-3p	ENSGALG00000006516
gga-miR-103-3p	ENSGALG00000005718
gga-miR-103-3p	ENSGALG00000007965
gga-miR-103-3p	ENSGALG00000008845
gga-miR-103-3p	ENSGALG00000008039
gga-miR-103-3p	ENSGALG00000005473
gga-miR-103-3p	ENSGALG00000005522
gga-miR-103-3p	ENSGALG00000008645
gga-miR-103-3p	ENSGALG00000026302
gga-miR-103-3p	ENSGALG00000006776
gga-miR-103-3p	ENSGALG00000008730
gga-miR-103-3p	ENSGALG00000008179
gga-miR-103-3p	ENSGALG00000004902
gga-miR-103-3p	ENSGALG00000006489
gga-miR-103-3p	ENSGALG00000043693
gga-miR-103-3p	ENSGALG00000007381
gga-miR-103-3p	ENSGALG00000006594
gga-miR-103-3p	ENSGALG00000006791
gga-miR-103-3p	ENSGALG00000008432
gga-miR-103-3p	ENSGALG00000006824
gga-miR-103-3p	ENSGALG00000005679
gga-miR-103-3p	ENSGALG00000006352
gga-miR-103-3p	ENSGALG00000006530
gga-miR-103-3p	ENSGALG00000005972
gga-miR-103-3p	ENSGALG00000004901
gga-miR-103-3p	ENSGALG00000007747
gga-miR-103-3p	ENSGALG00000013594
gga-miR-103-3p	ENSGALG00000015549
gga-miR-103-3p	ENSGALG00000014128
gga-miR-103-3p	ENSGALG00000011175
gga-miR-103-3p	ENSGALG00000013743
gga-miR-103-3p	ENSGALG00000013889
gga-miR-103-3p	ENSGALG00000011798
gga-miR-103-3p	ENSGALG00000014213
gga-miR-103-3p	ENSGALG00000020262
gga-miR-103-3p	ENSGALG00000014054
gga-miR-103-3p	ENSGALG00000017242
gga-miR-103-3p	ENSGALG00000015021
gga-miR-103-3p	ENSGALG00000009634
gga-miR-103-3p	ENSGALG00000009503
gga-miR-103-3p	ENSGALG00000011655
gga-miR-103-3p	ENSGALG00000010417
gga-miR-103-3p	ENSGALG00000009387
gga-miR-103-3p	ENSGALG00000015109
gga-miR-103-3p	ENSGALG00000010413
gga-miR-103-3p	ENSGALG00000012082
gga-miR-103-3p	ENSGALG00000010016
gga-miR-103-3p	ENSGALG00000010924
gga-miR-103-3p	ENSGALG00000015474
gga-miR-103-3p	ENSGALG00000016731
gga-miR-103-3p	ENSGALG00000011745
gga-miR-103-3p	ENSGALG00000012574
gga-miR-103-3p	ENSGALG00000020534
gga-miR-103-3p	ENSGALG00000010491
gga-miR-103-3p	ENSGALG00000006910
gga-miR-103-3p	ENSGALG00000021592
gga-miR-103-3p	ENSGALG00000016259
gga-miR-103-3p	ENSGALG00000009759
gga-miR-103-3p	ENSGALG00000014084
gga-miR-103-3p	ENSGALG00000010276
gga-miR-103-3p	ENSGALG00000021637
gga-miR-103-3p	ENSGALG00000014989
gga-miR-103-3p	ENSGALG00000016649
gga-miR-103-3p	ENSGALG00000013489
gga-miR-103-3p	ENSGALG00000016739
gga-miR-103-3p	ENSGALG00000011312
gga-miR-103-3p	ENSGALG00000014800
gga-miR-103-3p	ENSGALG00000014078
gga-miR-103-3p	ENSGALG00000017084
gga-miR-103-3p	ENSGALG00000010185
gga-miR-103-3p	ENSGALG00000009704
gga-miR-103-3p	ENSGALG00000013967
gga-miR-103-3p	ENSGALG00000009592
gga-miR-103-3p	ENSGALG00000000551
gga-miR-103-3p	ENSGALG00000023738
gga-miR-103-3p	ENSGALG00000011009
gga-miR-103-3p	ENSGALG00000017185
gga-miR-103-3p	ENSGALG00000005094
gga-miR-103-3p	ENSGALG00000012200
gga-miR-103-3p	ENSGALG00000013583
gga-miR-103-3p	ENSGALG00000000544
gga-miR-103-3p	ENSGALG00000011335
gga-miR-103-3p	ENSGALG00000011572
gga-miR-103-3p	ENSGALG00000013069
gga-miR-103-3p	ENSGALG00000010017
gga-miR-103-3p	ENSGALG00000016670
gga-miR-103-3p	ENSGALG00000015402
gga-miR-103-3p	ENSGALG00000010473
gga-miR-103-3p	ENSGALG00000016410
gga-miR-103-3p	ENSGALG00000007470
gga-miR-103-3p	ENSGALG00000015336
gga-miR-103-3p	ENSGALG00000012003
gga-miR-103-3p	ENSGALG00000016400
gga-miR-103-3p	ENSGALG00000013637
gga-miR-103-3p	ENSGALG00000015397
gga-miR-103-3p	ENSGALG00000016705
gga-miR-103-3p	ENSGALG00000012075
gga-miR-103-3p	ENSGALG00000015344
gga-miR-103-3p	ENSGALG00000011801
gga-miR-103-3p	ENSGALG00000012712
gga-miR-103-3p	ENSGALG00000011038
gga-miR-103-3p	ENSGALG00000009915
gga-miR-103-3p	ENSGALG00000010961
gga-miR-103-3p	ENSGALG00000009476
gga-miR-103-3p	ENSGALG00000019114
gga-miR-103-3p	ENSGALG00000014846
gga-miR-103-3p	ENSGALG00000011178
gga-miR-103-3p	ENSGALG00000009400
gga-miR-103-3p	ENSGALG00000016089
gga-miR-103-3p	ENSGALG00000011238
gga-miR-103-3p	ENSGALG00000016222
gga-miR-103-3p	ENSGALG00000010341
gga-miR-103-3p	ENSGALG00000009825
gga-miR-103-3p	ENSGALG00000015689
gga-miR-103-3p	ENSGALG00000001434
gga-miR-103-3p	ENSGALG00000012244
gga-miR-103-3p	ENSGALG00000015286
gga-miR-103-3p	ENSGALG00000010234
gga-miR-103-3p	ENSGALG00000013506
gga-miR-103-3p	ENSGALG00000007609
gga-miR-103-3p	ENSGALG00000009345
gga-miR-103-3p	ENSGALG00000015180
gga-miR-103-3p	ENSGALG00000014642
gga-miR-103-3p	ENSGALG00000016198
gga-miR-103-3p	ENSGALG00000012374
gga-miR-103-3p	ENSGALG00000001428
gga-miR-103-3p	ENSGALG00000008740
gga-miR-103-3p	ENSGALG00000009569
gga-miR-103-3p	ENSGALG00000017179
gga-miR-103-3p	ENSGALG00000013112
gga-miR-103-3p	ENSGALG00000009552
gga-miR-103-3p	ENSGALG00000012874
gga-miR-103-3p	ENSGALG00000008633
gga-miR-103-3p	ENSGALG00000010857
gga-miR-103-3p	ENSGALG00000012756
gga-miR-103-3p	ENSGALG00000013742
gga-miR-103-3p	ENSGALG00000012462
gga-miR-103-3p	ENSGALG00000015773
gga-miR-103-3p	ENSGALG00000011814
gga-miR-103-3p	ENSGALG00000010826
gga-miR-103-3p	ENSGALG00000015699
gga-miR-103-3p	ENSGALG00000016320
gga-miR-103-3p	ENSGALG00000016568
gga-miR-103-3p	ENSGALG00000017089
gga-miR-103-3p	ENSGALG00000012287
gga-miR-103-3p	ENSGALG00000011908
gga-miR-103-3p	ENSGALG00000015368
gga-miR-103-3p	ENSGALG00000012607
gga-miR-103-3p	ENSGALG00000011914
gga-miR-103-3p	ENSGALG00000011136
gga-miR-103-3p	ENSGALG00000010043
gga-miR-103-3p	ENSGALG00000010337
gga-miR-103-3p	ENSGALG00000010244
gga-miR-103-3p	ENSGALG00000011347
gga-miR-103-3p	ENSGALG00000011192
gga-miR-103-3p	ENSGALG00000010154
gga-miR-103-3p	ENSGALG00000021365
gga-miR-103-3p	ENSGALG00000015478
gga-miR-103-3p	ENSGALG00000027165
gga-miR-103-3p	ENSGALG00000009638
gga-miR-103-3p	ENSGALG00000013757
gga-miR-103-3p	ENSGALG00000013920
gga-miR-103-3p	ENSGALG00000016776
gga-miR-103-3p	ENSGALG00000011704
gga-miR-103-3p	ENSGALG00000009475
gga-miR-103-3p	ENSGALG00000009470
gga-miR-103-3p	ENSGALG00000015415
gga-miR-103-3p	ENSGALG00000019873
gga-miR-103-3p	ENSGALG00000016510
gga-miR-103-3p	ENSGALG00000015075
gga-miR-103-3p	ENSGALG00000016536
gga-miR-103-3p	ENSGALG00000017394
gga-miR-103-3p	ENSGALG00000010504
gga-miR-103-3p	ENSGALG00000013745
gga-miR-103-3p	ENSGALG00000021135
gga-miR-103-3p	ENSGALG00000015652
gga-miR-103-3p	ENSGALG00000010758
gga-miR-103-3p	ENSGALG00000013968
gga-miR-103-3p	ENSGALG00000015001
gga-miR-103-3p	ENSGALG00000016949
gga-miR-103-3p	ENSGALG00000016885
gga-miR-103-3p	ENSGALG00000014826
gga-miR-103-3p	ENSGALG00000009622
gga-miR-103-3p	ENSGALG00000010148
gga-miR-103-3p	ENSGALG00000022850
gga-miR-103-3p	ENSGALG00000011957
gga-miR-103-3p	ENSGALG00000016497
gga-miR-103-3p	ENSGALG00000015624
gga-miR-103-3p	ENSGALG00000015573
gga-miR-103-3p	ENSGALG00000015483
gga-miR-103-3p	ENSGALG00000015010
gga-miR-103-3p	ENSGALG00000014443
gga-miR-103-3p	ENSGALG00000015084
gga-miR-103-3p	ENSGALG00000016014
gga-miR-103-3p	ENSGALG00000012111
gga-miR-103-3p	ENSGALG00000007286
gga-miR-103-3p	ENSGALG00000014121
gga-miR-103-3p	ENSGALG00000011162
gga-miR-103-3p	ENSGALG00000009314
gga-miR-103-3p	ENSGALG00000019397
gga-miR-103-3p	ENSGALG00000006038
gga-miR-103-3p	ENSGALG00000021843
gga-miR-103-3p	ENSGALG00000010843
gga-miR-103-3p	ENSGALG00000016300
gga-miR-103-3p	ENSGALG00000008785
gga-miR-103-3p	ENSGALG00000017128
gga-miR-103-3p	ENSGALG00000013397
gga-miR-103-3p	ENSGALG00000012030
gga-miR-103-3p	ENSGALG00000010318
gga-miR-103-3p	ENSGALG00000012849
gga-miR-103-3p	ENSGALG00000009755
gga-miR-103-3p	ENSGALG00000013834
gga-miR-103-3p	ENSGALG00000014124
gga-miR-103-3p	ENSGALG00000009792
gga-miR-103-3p	ENSGALG00000011488
gga-miR-103-3p	ENSGALG00000009493
gga-miR-103-3p	ENSGALG00000014698
gga-miR-103-3p	ENSGALG00000015327
gga-miR-103-3p	ENSGALG00000014528
gga-miR-103-3p	ENSGALG00000016473
gga-miR-103-3p	ENSGALG00000015763
gga-miR-103-3p	ENSGALG00000012272
gga-miR-103-3p	ENSGALG00000015428
gga-miR-103-3p	ENSGALG00000005997
gga-miR-103-3p	ENSGALG00000010926
gga-miR-103-3p	ENSGALG00000016187
gga-miR-103-3p	ENSGALG00000012464
gga-miR-103-3p	ENSGALG00000013626
gga-miR-103-3p	ENSGALG00000011637
gga-miR-103-3p	ENSGALG00000016919
gga-miR-103-3p	ENSGALG00000016440
gga-miR-103-3p	ENSGALG00000013688
gga-miR-103-3p	ENSGALG00000020193
gga-miR-103-3p	ENSGALG00000013376
gga-miR-103-3p	ENSGALG00000013232
gga-miR-103-3p	ENSGALG00000011543
gga-miR-103-3p	ENSGALG00000012480
gga-miR-103-3p	ENSGALG00000011661
gga-miR-103-3p	ENSGALG00000014286
gga-miR-103-3p	ENSGALG00000009651
gga-miR-103-3p	ENSGALG00000014647
gga-miR-103-3p	ENSGALG00000012569
gga-miR-103-3p	ENSGALG00000001183
gga-miR-103-3p	ENSGALG00000016894
gga-miR-103-3p	ENSGALG00000014711
gga-miR-103-3p	ENSGALG00000015273
gga-miR-103-3p	ENSGALG00000014026
gga-miR-103-3p	ENSGALG00000011099
gga-miR-103-3p	ENSGALG00000011549
gga-miR-103-3p	ENSGALG00000028849
gga-miR-103-3p	ENSGALG00000009913
gga-miR-103-3p	ENSGALG00000028721
gga-miR-103-3p	ENSGALG00000029614
gga-miR-103-3p	ENSGALG00000024056
gga-miR-103-3p	ENSGALG00000016457
gga-miR-103-3p	ENSGALG00000005398
gga-miR-103-3p	ENSGALG00000031566
gga-miR-103-3p	ENSGALG00000027963
gga-miR-103-3p	ENSGALG00000000164
gga-miR-103-3p	ENSGALG00000032045
gga-miR-103-3p	ENSGALG00000015215
gga-miR-103-3p	ENSGALG00000004387
gga-miR-103-3p	ENSGALG00000035414
gga-miR-103-3p	ENSGALG00000038775
gga-miR-103-3p	ENSGALG00000017126
gga-miR-103-3p	ENSGALG00000041546
gga-miR-103-3p	ENSGALG00000039288
gga-miR-103-3p	ENSGALG00000029109
gga-miR-103-3p	ENSGALG00000019509
gga-miR-103-3p	ENSGALG00000003196
gga-miR-103-3p	ENSGALG00000005683
gga-miR-103-3p	ENSGALG00000016173
gga-miR-103-3p	ENSGALG00000009523
gga-miR-103-3p	ENSGALG00000043618
gga-miR-103-3p	ENSGALG00000004093
gga-miR-103-3p	ENSGALG00000032410
gga-miR-103-3p	ENSGALG00000026137
gga-miR-103-3p	ENSGALG00000027050
gga-miR-103-3p	ENSGALG00000028706
gga-miR-103-3p	ENSGALG00000006583
gga-miR-103-3p	ENSGALG00000036558
gga-miR-103-3p	ENSGALG00000031872
gga-miR-103-3p	ENSGALG00000016535
gga-miR-103-3p	ENSGALG00000029168
gga-miR-103-3p	ENSGALG00000008255
gga-miR-103-3p	ENSGALG00000020939
gga-miR-103-3p	ENSGALG00000043322
gga-miR-103-3p	ENSGALG00000012946
gga-miR-103-3p	ENSGALG00000003282
gga-miR-103-3p	ENSGALG00000028801
gga-miR-103-3p	ENSGALG00000031487
gga-miR-103-3p	ENSGALG00000026188
gga-miR-103-3p	ENSGALG00000026431
gga-miR-103-3p	ENSGALG00000007291
gga-miR-103-3p	ENSGALG00000016834
gga-miR-103-3p	ENSGALG00000013793
gga-miR-103-3p	ENSGALG00000029768
gga-miR-103-3p	ENSGALG00000001538
gga-miR-103-3p	ENSGALG00000028587
gga-miR-103-3p	ENSGALG00000006655
gga-miR-103-3p	ENSGALG00000016692
gga-miR-103-3p	ENSGALG00000025759
gga-miR-103-3p	ENSGALG00000035194
gga-miR-103-3p	ENSGALG00000007527
gga-miR-103-3p	ENSGALG00000029073
gga-miR-103-3p	ENSGALG00000015490
gga-miR-103-3p	ENSGALG00000016774
gga-miR-103-3p	ENSGALG00000026303
gga-miR-103-3p	ENSGALG00000032053
gga-miR-103-3p	ENSGALG00000023188
gga-miR-103-3p	ENSGALG00000029673
gga-miR-103-3p	ENSGALG00000007485
gga-miR-103-3p	ENSGALG00000012311
gga-miR-103-3p	ENSGALG00000036567
gga-miR-103-3p	ENSGALG00000042771
gga-miR-103-3p	ENSGALG00000025743
gga-miR-103-3p	ENSGALG00000038032
gga-miR-103-3p	ENSGALG00000027428
gga-miR-103-3p	ENSGALG00000014362
gga-miR-103-3p	ENSGALG00000004696
gga-miR-103-3p	ENSGALG00000027761
gga-miR-103-3p	ENSGALG00000025972
gga-miR-103-3p	ENSGALG00000021688
gga-miR-103-3p	ENSGALG00000027192
gga-miR-103-3p	ENSGALG00000027207
gga-miR-103-3p	ENSGALG00000009689
gga-miR-103-3p	ENSGALG00000009559
gga-miR-103-3p	ENSGALG00000026081
gga-miR-103-3p	ENSGALG00000025884
gga-miR-103-3p	ENSGALG00000007135
gga-miR-103-3p	ENSGALG00000031002
gga-miR-103-3p	ENSGALG00000023708
gga-miR-103-3p	ENSGALG00000040493
gga-miR-103-3p	ENSGALG00000027989
gga-miR-103-3p	ENSGALG00000007839
gga-miR-103-3p	ENSGALG00000023199
gga-miR-103-3p	ENSGALG00000027965
gga-miR-103-3p	ENSGALG00000030176
gga-miR-103-3p	ENSGALG00000012489
gga-miR-103-3p	ENSGALG00000008850
gga-miR-103-3p	ENSGALG00000006976
gga-miR-103-3p	ENSGALG00000039721
gga-miR-103-3p	ENSGALG00000032173
gga-miR-103-3p	ENSGALG00000028979
gga-miR-103-3p	ENSGALG00000003446
gga-miR-103-3p	ENSGALG00000026572
gga-miR-103-3p	ENSGALG00000027167
gga-miR-103-3p	ENSGALG00000029341
gga-miR-103-3p	ENSGALG00000006061
gga-miR-103-3p	ENSGALG00000028464
gga-miR-103-3p	ENSGALG00000042116
gga-miR-103-3p	ENSGALG00000026891
gga-miR-103-3p	ENSGALG00000036111
gga-miR-103-3p	ENSGALG00000003146
gga-miR-103-3p	ENSGALG00000042947
gga-miR-103-3p	ENSGALG00000029001
gga-miR-103-3p	ENSGALG00000010083
gga-miR-103-3p	ENSGALG00000039989
gga-miR-103-3p	ENSGALG00000024083
gga-miR-103-3p	ENSGALG00000033149
gga-miR-103-3p	ENSGALG00000028971
gga-miR-103-3p	ENSGALG00000039882
gga-miR-103-3p	ENSGALG00000001099
gga-miR-103-3p	ENSGALG00000041989
gga-miR-103-3p	ENSGALG00000042894
gga-miR-103-3p	ENSGALG00000026373
gga-miR-103-3p	ENSGALG00000008837
gga-miR-103-3p	ENSGALG00000005515
gga-miR-103-3p	ENSGALG00000032904
gga-miR-103-3p	ENSGALG00000026971
gga-miR-103-3p	ENSGALG00000040364
gga-miR-103-3p	ENSGALG00000033709
gga-miR-103-3p	ENSGALG00000002937
gga-miR-103-3p	ENSGALG00000000048
gga-miR-103-3p	ENSGALG00000031457
gga-miR-103-3p	ENSGALG00000027777
gga-miR-103-3p	ENSGALG00000037153
gga-miR-103-3p	ENSGALG00000000835
gga-miR-103-3p	ENSGALG00000017234
gga-miR-103-3p	ENSGALG00000009850
gga-miR-103-3p	ENSGALG00000040167
gga-miR-103-3p	ENSGALG00000025941
gga-miR-103-3p	ENSGALG00000037283
gga-miR-103-3p	ENSGALG00000031281
gga-miR-103-3p	ENSGALG00000037525
gga-miR-103-3p	ENSGALG00000016997
gga-miR-103-3p	ENSGALG00000027190
gga-miR-103-3p	ENSGALG00000007575
gga-miR-103-3p	ENSGALG00000028423
gga-miR-103-3p	ENSGALG00000028236
gga-miR-103-3p	ENSGALG00000006775
gga-miR-103-3p	ENSGALG00000023193
gga-miR-103-3p	ENSGALG00000032394
gga-miR-103-3p	ENSGALG00000035017
gga-miR-103-3p	ENSGALG00000006409
gga-miR-103-3p	ENSGALG00000012921
gga-miR-103-3p	ENSGALG00000023451
gga-miR-103-3p	ENSGALG00000006181
gga-miR-103-3p	ENSGALG00000037075
gga-miR-103-3p	ENSGALG00000026704
gga-miR-103-3p	ENSGALG00000005425
gga-miR-103-3p	ENSGALG00000013537
gga-miR-103-3p	ENSGALG00000039920
gga-miR-103-3p	ENSGALG00000011708
gga-miR-103-3p	ENSGALG00000007531
gga-miR-103-3p	ENSGALG00000003365
gga-miR-103-3p	ENSGALG00000029857
gga-miR-103-3p	ENSGALG00000028710
gga-miR-103-3p	ENSGALG00000041834
gga-miR-103-3p	ENSGALG00000027891
gga-miR-103-3p	ENSGALG00000031368
gga-miR-103-3p	ENSGALG00000023828
gga-miR-103-3p	ENSGALG00000038656
gga-miR-103-3p	ENSGALG00000036598
gga-miR-103-3p	ENSGALG00000001668
gga-miR-103-3p	ENSGALG00000011404
gga-miR-103-3p	ENSGALG00000026945
gga-miR-103-3p	ENSGALG00000026548
gga-miR-103-3p	ENSGALG00000013615
gga-miR-103-3p	ENSGALG00000040960
gga-miR-103-3p	ENSGALG00000026822
gga-miR-103-3p	ENSGALG00000040905
gga-miR-103-3p	ENSGALG00000028373
gga-miR-103-3p	ENSGALG00000039951
gga-miR-103-3p	ENSGALG00000008907
gga-miR-103-3p	ENSGALG00000028648
gga-miR-103-3p	ENSGALG00000008945
gga-miR-103-3p	ENSGALG00000008108
gga-miR-103-3p	ENSGALG00000027232
gga-miR-103-3p	ENSGALG00000023440
gga-miR-103-3p	ENSGALG00000024486
gga-miR-103-3p	ENSGALG00000028265
gga-miR-103-3p	ENSGALG00000027126
gga-miR-103-3p	ENSGALG00000030918
gga-miR-103-3p	ENSGALG00000032736
gga-miR-103-3p	ENSGALG00000004874
gga-miR-103-3p	ENSGALG00000034859
gga-miR-103-3p	ENSGALG00000038995
gga-miR-103-3p	ENSGALG00000037773
gga-miR-103-3p	ENSGALG00000002099
gga-miR-103-3p	ENSGALG00000041821
gga-miR-103-3p	ENSGALG00000025959
gga-miR-103-3p	ENSGALG00000028935
gga-miR-103-3p	ENSGALG00000000433
gga-miR-103-3p	ENSGALG00000038421
gga-miR-103-3p	ENSGALG00000042837
gga-miR-103-3p	ENSGALG00000032496
gga-miR-103-3p	ENSGALG00000014836
gga-miR-103-3p	ENSGALG00000029102
gga-miR-103-3p	ENSGALG00000013124
gga-miR-103-3p	ENSGALG00000038336
gga-miR-103-3p	ENSGALG00000041285
gga-miR-103-3p	ENSGALG00000027056
gga-miR-103-3p	ENSGALG00000037852
gga-miR-103-3p	ENSGALG00000008593
gga-miR-103-3p	ENSGALG00000008520
gga-miR-103-3p	ENSGALG00000025817
gga-miR-103-3p	ENSGALG00000026009
gga-miR-103-3p	ENSGALG00000008839
gga-miR-103-3p	ENSGALG00000030147
gga-miR-103-3p	ENSGALG00000027281
gga-miR-103-3p	ENSGALG00000036768
gga-miR-103-3p	ENSGALG00000038757
gga-miR-103-3p	ENSGALG00000028501
gga-miR-103-3p	ENSGALG00000029072
gga-miR-103-3p	ENSGALG00000027198
gga-miR-103-3p	ENSGALG00000002216
gga-miR-103-3p	ENSGALG00000004969
gga-miR-103-3p	ENSGALG00000006035
gga-miR-103-3p	ENSGALG00000039713
gga-miR-103-3p	ENSGALG00000041361
gga-miR-103-3p	ENSGALG00000006908
gga-miR-103-3p	ENSGALG00000040856
gga-miR-103-3p	ENSGALG00000040484
gga-miR-103-3p	ENSGALG00000033705
gga-miR-103-3p	ENSGALG00000043535
gga-miR-103-3p	ENSGALG00000008151
gga-miR-103-3p	ENSGALG00000032108
gga-miR-103-3p	ENSGALG00000040109
gga-miR-103-3p	ENSGALG00000001547
gga-miR-103-3p	ENSGALG00000002899
gga-miR-103-3p	ENSGALG00000031286
gga-miR-103-3p	ENSGALG00000041878
gga-miR-103-3p	ENSGALG00000040267
gga-miR-103-3p	ENSGALG00000035870
gga-miR-103-3p	ENSGALG00000008787
gga-miR-103-3p	ENSGALG00000037401
gga-miR-103-3p	ENSGALG00000031263
gga-miR-103-3p	ENSGALG00000039238
gga-miR-103-3p	ENSGALG00000007191
gga-miR-103-3p	ENSGALG00000032832
gga-miR-103-3p	ENSGALG00000033889
gga-miR-103-3p	ENSGALG00000042635
gga-miR-103-3p	ENSGALG00000035773
gga-miR-103-3p	ENSGALG00000040899
gga-miR-103-3p	ENSGALG00000030024
gga-miR-103-3p	ENSGALG00000007706
gga-miR-103-3p	ENSGALG00000037405
gga-miR-103-3p	ENSGALG00000008369
gga-miR-103-3p	ENSGALG00000004671
gga-miR-103-3p	ENSGALG00000001475
gga-miR-103-3p	ENSGALG00000033087
gga-miR-103-3p	ENSGALG00000042029
gga-miR-103-3p	ENSGALG00000041730
gga-miR-103-3p	ENSGALG00000040958
gga-miR-103-3p	ENSGALG00000039426
gga-miR-103-3p	ENSGALG00000041650
gga-miR-103-3p	ENSGALG00000029395
gga-miR-103-3p	ENSGALG00000004193
gga-miR-103-3p	ENSGALG00000036892
gga-miR-103-3p	ENSGALG00000034102
gga-miR-103-3p	ENSGALG00000039181
gga-miR-103-3p	ENSGALG00000031563
gga-miR-103-3p	ENSGALG00000033478
gga-miR-103-3p	ENSGALG00000030221
gga-miR-103-3p	ENSGALG00000023757
gga-miR-103-3p	ENSGALG00000001425
gga-miR-103-3p	ENSGALG00000034725
gga-miR-103-3p	ENSGALG00000032413
gga-miR-103-3p	ENSGALG00000034693
gga-miR-103-3p	ENSGALG00000041760
gga-miR-103-3p	ENSGALG00000039080
gga-miR-103-3p	ENSGALG00000011609
gga-miR-103-3p	ENSGALG00000030826
gga-miR-103-3p	ENSGALG00000035772
gga-miR-103-3p	ENSGALG00000035274
gga-miR-103-3p	ENSGALG00000023781
gga-miR-103-3p	ENSGALG00000035487
gga-miR-103-3p	ENSGALG00000008722
gga-miR-103-3p	ENSGALG00000034876
gga-miR-103-3p	ENSGALG00000040713
gga-miR-103-3p	ENSGALG00000034003
gga-miR-103-3p	ENSGALG00000041795
gga-miR-103-3p	ENSGALG00000035351
gga-miR-103-3p	ENSGALG00000036373
gga-miR-103-3p	ENSGALG00000041337
gga-miR-103-3p	ENSGALG00000031112
gga-miR-103-3p	ENSGALG00000039291
gga-miR-103-3p	ENSGALG00000029684
gga-miR-103-3p	ENSGALG00000034512
gga-miR-103-3p	ENSGALG00000011593
gga-miR-103-3p	ENSGALG00000012115
gga-miR-103-3p	ENSGALG00000001465
gga-miR-103-3p	ENSGALG00000013899
gga-miR-103-3p	ENSGALG00000037030
gga-miR-103-3p	ENSGALG00000042132
gga-miR-103-3p	ENSGALG00000036938
gga-miR-103-3p	ENSGALG00000012377
gga-miR-103-3p	ENSGALG00000001817
gga-miR-103-3p	ENSGALG00000011109
gga-miR-103-3p	ENSGALG00000029918
gga-miR-103-3p	ENSGALG00000036969
gga-miR-103-3p	ENSGALG00000035244
gga-miR-103-3p	ENSGALG00000030220
gga-miR-103-3p	ENSGALG00000008139
gga-miR-103-3p	ENSGALG00000031209
gga-miR-103-3p	ENSGALG00000029485
gga-miR-103-3p	ENSGALG00000043105
gga-miR-103-3p	ENSGALG00000037336
gga-miR-103-3p	ENSGALG00000000365
gga-miR-103-3p	ENSGALG00000014656
gga-miR-103-3p	ENSGALG00000005077
gga-miR-103-3p	ENSGALG00000035096
gga-miR-103-3p	ENSGALG00000030509
gga-miR-103-3p	ENSGALG00000030601
gga-miR-103-3p	ENSGALG00000043583
gga-miR-103-3p	ENSGALG00000035113
gga-miR-103-3p	ENSGALG00000029983
gga-miR-103-3p	ENSGALG00000036412
gga-miR-103-3p	ENSGALG00000040756
gga-miR-103-3p	ENSGALG00000036519
gga-miR-103-3p	ENSGALG00000002546
gga-miR-103-3p	ENSGALG00000042878
gga-miR-103-3p	ENSGALG00000040822
gga-miR-103-3p	ENSGALG00000036518
gga-miR-103-3p	ENSGALG00000039538
gga-miR-103-3p	ENSGALG00000007028
gga-miR-103-3p	ENSGALG00000039384
gga-miR-103-3p	ENSGALG00000006763
gga-miR-103-3p	ENSGALG00000001049
gga-miR-103-3p	ENSGALG00000039716
gga-miR-103-3p	ENSGALG00000042052
gga-miR-103-3p	ENSGALG00000036666
gga-miR-103-3p	ENSGALG00000040421
gga-miR-103-3p	ENSGALG00000036327
gga-miR-103-3p	ENSGALG00000042411
gga-miR-103-3p	ENSGALG00000043405
gga-miR-103-3p	ENSGALG00000006843
gga-miR-103-3p	ENSGALG00000029996
gga-miR-103-3p	ENSGALG00000035768
gga-miR-103-3p	ENSGALG00000033522
gga-miR-103-3p	ENSGALG00000039209
gga-miR-103-3p	ENSGALG00000040829
gga-miR-103-3p	ENSGALG00000041202
gga-miR-103-3p	ENSGALG00000039434
gga-miR-103-3p	ENSGALG00000040532
gga-miR-103-3p	ENSGALG00000002192
gga-miR-103-3p	ENSGALG00000043265
gga-miR-103-3p	ENSGALG00000003891
gga-miR-103-3p	ENSGALG00000042929
gga-miR-103-3p	ENSGALG00000034048
gga-miR-103-3p	ENSGALG00000012620
gga-miR-103-3p	ENSGALG00000033924
gga-miR-103-3p	ENSGALG00000031821
gga-miR-103-3p	ENSGALG00000029558
gga-miR-103-3p	ENSGALG00000041101
gga-miR-103-3p	ENSGALG00000010985
gga-miR-103-3p	ENSGALG00000002490
gga-miR-103-3p	ENSGALG00000032199
gga-miR-103-3p	ENSGALG00000010078
gga-miR-103-3p	ENSGALG00000002021
gga-miR-103-3p	ENSGALG00000040298
gga-miR-103-3p	ENSGALG00000043064
gga-miR-103-3p	ENSGALG00000040062
gga-miR-103-3p	ENSGALG00000001304
gga-miR-103-3p	ENSGALG00000031062
gga-miR-103-3p	ENSGALG00000035949
gga-miR-103-3p	ENSGALG00000032215
gga-miR-103-3p	ENSGALG00000031440
gga-miR-103-3p	ENSGALG00000029190
gga-miR-103-3p	ENSGALG00000029678
gga-miR-103-3p	ENSGALG00000003377
gga-miR-103-3p	ENSGALG00000010628
gga-miR-103-3p	ENSGALG00000010186
gga-miR-103-3p	ENSGALG00000034014
gga-miR-103-3p	ENSGALG00000002313
gga-miR-103-3p	ENSGALG00000042939
gga-miR-103-3p	ENSGALG00000000329
gga-miR-103-3p	ENSGALG00000037480
gga-miR-103-3p	ENSGALG00000029528
gga-miR-103-3p	ENSGALG00000035140
gga-miR-103-3p	ENSGALG00000035035
gga-miR-103-3p	ENSGALG00000034655
gga-miR-103-3p	ENSGALG00000042641
gga-miR-103-3p	ENSGALG00000002742
gga-miR-103-3p	ENSGALG00000008368
gga-miR-103-3p	ENSGALG00000008308
gga-miR-103-3p	ENSGALG00000042744
gga-miR-103-3p	ENSGALG00000041800
gga-miR-103-3p	ENSGALG00000037082
gga-miR-103-3p	ENSGALG00000007697
gga-miR-103-3p	ENSGALG00000043793
gga-miR-103-3p	ENSGALG00000005280
gga-miR-103-3p	ENSGALG00000029863
gga-miR-103-3p	ENSGALG00000038022
gga-miR-103-3p	ENSGALG00000036948
gga-miR-103-3p	ENSGALG00000005660
gga-miR-103-3p	ENSGALG00000029266
gga-miR-103-3p	ENSGALG00000001043
gga-miR-103-3p	ENSGALG00000036743
gga-miR-103-3p	ENSGALG00000036362
gga-miR-103-3p	ENSGALG00000016551
gga-miR-103-3p	ENSGALG00000038096
gga-miR-103-3p	ENSGALG00000038858
gga-miR-103-3p	ENSGALG00000043565
gga-miR-103-3p	ENSGALG00000041429
gga-miR-103-3p	ENSGALG00000004899
gga-miR-103-3p	ENSGALG00000033753
gga-miR-103-3p	ENSGALG00000039335
gga-miR-103-3p	ENSGALG00000042071
gga-miR-103-3p	ENSGALG00000008341
gga-miR-103-3p	ENSGALG00000029707
gga-miR-103-3p	ENSGALG00000029909
gga-miR-103-3p	ENSGALG00000031982
gga-miR-103-3p	ENSGALG00000032815
gga-miR-103-3p	ENSGALG00000042416
gga-miR-103-3p	ENSGALG00000040248
gga-miR-103-3p	ENSGALG00000002249
gga-miR-103-3p	ENSGALG00000040424
gga-miR-103-3p	ENSGALG00000006505
gga-miR-103-3p	ENSGALG00000042396
gga-miR-103-3p	ENSGALG00000004640
gga-miR-103-3p	ENSGALG00000033854
gga-miR-103-3p	ENSGALG00000013102
gga-miR-103-3p	ENSGALG00000041807
gga-miR-103-3p	ENSGALG00000038162
gga-miR-103-3p	ENSGALG00000035417
gga-miR-103-3p	ENSGALG00000042797
gga-miR-103-3p	ENSGALG00000002395
gga-miR-103-3p	ENSGALG00000039967
gga-miR-103-3p	ENSGALG00000030005
gga-miR-103-3p	ENSGALG00000002515
gga-miR-103-3p	ENSGALG00000042308
gga-miR-103-3p	ENSGALG00000040275
gga-miR-103-3p	ENSGALG00000027446
gga-miR-103-3p	ENSGALG00000032190
gga-miR-103-3p	ENSGALG00000042612
gga-miR-103-3p	ENSGALG00000006949
gga-miR-103-3p	ENSGALG00000037682
gga-miR-103-3p	ENSGALG00000038541
gga-miR-103-3p	ENSGALG00000041613
gga-miR-103-3p	ENSGALG00000035118
gga-miR-103-3p	ENSGALG00000004667
gga-miR-103-3p	ENSGALG00000039615
gga-miR-103-3p	ENSGALG00000009654
gga-miR-103-3p	ENSGALG00000035419
gga-miR-103-3p	ENSGALG00000027734
gga-miR-103-3p	ENSGALG00000038467
gga-miR-103-3p	ENSGALG00000040003
gga-miR-103-3p	ENSGALG00000042804
gga-miR-103-3p	ENSGALG00000035733
gga-miR-103-3p	ENSGALG00000013605
gga-miR-103-3p	ENSGALG00000016563
gga-miR-103-3p	ENSGALG00000035636
gga-miR-103-3p	ENSGALG00000033076
gga-miR-103-3p	ENSGALG00000043283
gga-miR-103-3p	ENSGALG00000031940
gga-miR-103-3p	ENSGALG00000011937
gga-miR-103-3p	ENSGALG00000032467
gga-miR-103-3p	ENSGALG00000042685
gga-miR-103-3p	ENSGALG00000010053
gga-miR-103-3p	ENSGALG00000037483
gga-miR-103-3p	ENSGALG00000032620
gga-miR-103-3p	ENSGALG00000033204
gga-miR-103-3p	ENSGALG00000032175
gga-miR-103-3p	ENSGALG00000030499
gga-miR-103-3p	ENSGALG00000031225
gga-miR-103-3p	ENSGALG00000036441
gga-miR-103-3p	ENSGALG00000042454
gga-miR-103-3p	ENSGALG00000002963
gga-miR-103-3p	ENSGALG00000040956
gga-miR-103-3p	ENSGALG00000030311
gga-miR-103-3p	ENSGALG00000035225
gga-miR-103-3p	ENSGALG00000035921
gga-miR-103-3p	ENSGALG00000030879
gga-miR-103-3p	ENSGALG00000036796
gga-miR-103-3p	ENSGALG00000006326
gga-miR-103-3p	ENSGALG00000031298
gga-miR-103-3p	ENSGALG00000008714
gga-miR-103-3p	ENSGALG00000036293
gga-miR-103-3p	ENSGALG00000029261
gga-miR-103-3p	ENSGALG00000037109
gga-miR-103-3p	ENSGALG00000015155
gga-miR-103-3p	ENSGALG00000029408
gga-miR-103-3p	ENSGALG00000016708
gga-miR-103-3p	ENSGALG00000008538
gga-miR-103-3p	ENSGALG00000033513
gga-miR-103-3p	ENSGALG00000041461
gga-miR-103-3p	ENSGALG00000007556
gga-miR-103-3p	ENSGALG00000040855
gga-miR-103-3p	ENSGALG00000041432
gga-miR-103-3p	ENSGALG00000040038
gga-miR-103-3p	ENSGALG00000031642
gga-miR-103-3p	ENSGALG00000043185
gga-miR-103-3p	ENSGALG00000005976
gga-miR-103-3p	ENSGALG00000032763
gga-miR-103-3p	ENSGALG00000040220
gga-miR-103-3p	ENSGALG00000012594
gga-miR-103-3p	ENSGALG00000000855
gga-miR-103-3p	ENSGALG00000038943
gga-miR-103-3p	ENSGALG00000040889
gga-miR-103-3p	ENSGALG00000039648
gga-miR-103-3p	ENSGALG00000041978
gga-miR-103-3p	ENSGALG00000002981
gga-miR-103-3p	ENSGALG00000036627
gga-miR-103-3p	ENSGALG00000041873
gga-miR-103-3p	ENSGALG00000044669
gga-miR-103-3p	ENSGALG00000046639
gga-miR-103-3p	ENSGALG00000046316
gga-miR-103-3p	ENSGALG00000043920
gga-miR-103-3p	ENSGALG00000004212
gga-miR-103-3p	ENSGALG00000031789
gga-miR-103-3p	ENSGALG00000035961
gga-miR-103-3p	ENSGALG00000037511
gga-miR-103-3p	ENSGALG00000041222
gga-miR-103-3p	ENSGALG00000008942
gga-miR-103-3p	ENSGALG00000013167
gga-miR-103-3p	ENSGALG00000042814
gga-miR-103-3p	ENSGALG00000033295
gga-miR-103-3p	ENSGALG00000031035
gga-miR-103-3p	ENSGALG00000037781
gga-miR-103-3p	ENSGALG00000035255
gga-miR-103-3p	ENSGALG00000001325
gga-miR-103-3p	ENSGALG00000039710
gga-miR-103-3p	ENSGALG00000036300
gga-miR-103-3p	ENSGALG00000003851
gga-miR-103-3p	ENSGALG00000032993
gga-miR-103-3p	ENSGALG00000043381
gga-miR-103-3p	ENSGALG00000036638
gga-miR-103-3p	ENSGALG00000033244
gga-miR-103-3p	ENSGALG00000039452
gga-miR-103-3p	ENSGALG00000036168
gga-miR-103-3p	ENSGALG00000006298
gga-miR-103-3p	ENSGALG00000033663
gga-miR-103-3p	ENSGALG00000040363
gga-miR-103-3p	ENSGALG00000003696
gga-miR-103-3p	ENSGALG00000008969
gga-miR-103-3p	ENSGALG00000039606
gga-miR-103-3p	ENSGALG00000041754
gga-miR-103-3p	ENSGALG00000041752
gga-miR-103-3p	ENSGALG00000039641
gga-miR-103-3p	ENSGALG00000037375
gga-miR-103-3p	ENSGALG00000042035
gga-miR-103-3p	ENSGALG00000039327
gga-miR-103-3p	ENSGALG00000041226
gga-miR-103-3p	ENSGALG00000029392
gga-miR-103-3p	ENSGALG00000010193
gga-miR-103-3p	ENSGALG00000029354
gga-miR-103-3p	ENSGALG00000030588
gga-miR-103-3p	ENSGALG00000032469
gga-miR-103-3p	ENSGALG00000032453
gga-miR-103-3p	ENSGALG00000027655
gga-miR-103-3p	ENSGALG00000032104
gga-miR-103-3p	ENSGALG00000036471
gga-miR-103-3p	ENSGALG00000039631
gga-miR-103-3p	ENSGALG00000004133
gga-miR-103-3p	ENSGALG00000014508
gga-miR-103-3p	ENSGALG00000039704
gga-miR-103-3p	ENSGALG00000035780
gga-miR-103-3p	ENSGALG00000030585
gga-miR-103-3p	ENSGALG00000008621
gga-miR-103-3p	ENSGALG00000037995
gga-miR-103-3p	ENSGALG00000041097
gga-miR-103-3p	ENSGALG00000041528
gga-miR-103-3p	ENSGALG00000010764
gga-miR-103-3p	ENSGALG00000019514
gga-miR-103-3p	ENSGALG00000017384
gga-miR-103-3p	ENSGALG00000044002
gga-miR-103-3p	ENSGALG00000011800
gga-miR-103-3p	ENSGALG00000034769
gga-miR-103-3p	ENSGALG00000040666
gga-miR-103-3p	ENSGALG00000000581
gga-miR-103-3p	ENSGALG00000016418
gga-miR-103-3p	ENSGALG00000011570
gga-miR-103-3p	ENSGALG00000000811
gga-miR-103-3p	ENSGALG00000008176
gga-miR-103-3p	ENSGALG00000032915
gga-miR-103-3p	ENSGALG00000007027
gga-miR-103-3p	ENSGALG00000003052
gga-miR-103-3p	ENSGALG00000005634
gga-miR-103-3p	ENSGALG00000041346
gga-miR-103-3p	ENSGALG00000004063
gga-miR-103-3p	ENSGALG00000004112
gga-miR-103-3p	ENSGALG00000001718
gga-miR-103-3p	ENSGALG00000046580
gga-miR-103-3p	ENSGALG00000012613
gga-miR-103-3p	ENSGALG00000010681
gga-miR-103-3p	ENSGALG00000027700
gga-miR-103-3p	ENSGALG00000004870
gga-miR-103-3p	ENSGALG00000044701
gga-miR-103-3p	ENSGALG00000034821
gga-miR-103-3p	ENSGALG00000002262
gga-miR-103-3p	ENSGALG00000030810
gga-miR-103-3p	ENSGALG00000010360
gga-miR-103-3p	ENSGALG00000019042
gga-miR-103-3p	ENSGALG00000004057
gga-miR-103-3p	ENSGALG00000038175
gga-miR-103-3p	ENSGALG00000044101
gga-miR-103-3p	ENSGALG00000011386
gga-miR-103-1-5p	ENSGALG00000000397
gga-miR-103-1-5p	ENSGALG00000000674
gga-miR-103-1-5p	ENSGALG00000001489
gga-miR-103-1-5p	ENSGALG00000001160
gga-miR-103-1-5p	ENSGALG00000001420
gga-miR-103-1-5p	ENSGALG00000001163
gga-miR-103-1-5p	ENSGALG00000006785
gga-miR-103-1-5p	ENSGALG00000001826
gga-miR-103-1-5p	ENSGALG00000002647
gga-miR-103-1-5p	ENSGALG00000001620
gga-miR-103-1-5p	ENSGALG00000001741
gga-miR-103-1-5p	ENSGALG00000004588
gga-miR-103-1-5p	ENSGALG00000003084
gga-miR-103-1-5p	ENSGALG00000002803
gga-miR-103-1-5p	ENSGALG00000004375
gga-miR-103-1-5p	ENSGALG00000004336
gga-miR-103-1-5p	ENSGALG00000003082
gga-miR-103-1-5p	ENSGALG00000004244
gga-miR-103-1-5p	ENSGALG00000004661
gga-miR-103-1-5p	ENSGALG00000003143
gga-miR-103-1-5p	ENSGALG00000003340
gga-miR-103-1-5p	ENSGALG00000006049
gga-miR-103-1-5p	ENSGALG00000008798
gga-miR-103-1-5p	ENSGALG00000008335
gga-miR-103-1-5p	ENSGALG00000008909
gga-miR-103-1-5p	ENSGALG00000006273
gga-miR-103-1-5p	ENSGALG00000006015
gga-miR-103-1-5p	ENSGALG00000006342
gga-miR-103-1-5p	ENSGALG00000004971
gga-miR-103-1-5p	ENSGALG00000005713
gga-miR-103-1-5p	ENSGALG00000006854
gga-miR-103-1-5p	ENSGALG00000006950
gga-miR-103-1-5p	ENSGALG00000008803
gga-miR-103-1-5p	ENSGALG00000007183
gga-miR-103-1-5p	ENSGALG00000006546
gga-miR-103-1-5p	ENSGALG00000006604
gga-miR-103-1-5p	ENSGALG00000005888
gga-miR-103-1-5p	ENSGALG00000005452
gga-miR-103-1-5p	ENSGALG00000010109
gga-miR-103-1-5p	ENSGALG00000010882
gga-miR-103-1-5p	ENSGALG00000013441
gga-miR-103-1-5p	ENSGALG00000021653
gga-miR-103-1-5p	ENSGALG00000017005
gga-miR-103-1-5p	ENSGALG00000012529
gga-miR-103-1-5p	ENSGALG00000011660
gga-miR-103-1-5p	ENSGALG00000003429
gga-miR-103-1-5p	ENSGALG00000013624
gga-miR-103-1-5p	ENSGALG00000014703
gga-miR-103-1-5p	ENSGALG00000011649
gga-miR-103-1-5p	ENSGALG00000012424
gga-miR-103-1-5p	ENSGALG00000014688
gga-miR-103-1-5p	ENSGALG00000019316
gga-miR-103-1-5p	ENSGALG00000011332
gga-miR-103-1-5p	ENSGALG00000013962
gga-miR-103-1-5p	ENSGALG00000013060
gga-miR-103-1-5p	ENSGALG00000012416
gga-miR-103-1-5p	ENSGALG00000016631
gga-miR-103-1-5p	ENSGALG00000011695
gga-miR-103-1-5p	ENSGALG00000010140
gga-miR-103-1-5p	ENSGALG00000011344
gga-miR-103-1-5p	ENSGALG00000011153
gga-miR-103-1-5p	ENSGALG00000016909
gga-miR-103-1-5p	ENSGALG00000011242
gga-miR-103-1-5p	ENSGALG00000014652
gga-miR-103-1-5p	ENSGALG00000014290
gga-miR-103-1-5p	ENSGALG00000010936
gga-miR-103-1-5p	ENSGALG00000034358
gga-miR-103-1-5p	ENSGALG00000003256
gga-miR-103-1-5p	ENSGALG00000017652
gga-miR-103-1-5p	ENSGALG00000036853
gga-miR-103-1-5p	ENSGALG00000029411
gga-miR-103-1-5p	ENSGALG00000026558
gga-miR-103-1-5p	ENSGALG00000007287
gga-miR-103-1-5p	ENSGALG00000033745
gga-miR-103-1-5p	ENSGALG00000042976
gga-miR-103-1-5p	ENSGALG00000004980
gga-miR-103-1-5p	ENSGALG00000039473
gga-miR-103-1-5p	ENSGALG00000030025
gga-miR-103-1-5p	ENSGALG00000040770
gga-miR-103-1-5p	ENSGALG00000011086
gga-miR-103-1-5p	ENSGALG00000032776
gga-miR-103-1-5p	ENSGALG00000032259
gga-miR-103-1-5p	ENSGALG00000028205
gga-miR-103-1-5p	ENSGALG00000031511
gga-miR-103-1-5p	ENSGALG00000038529
gga-miR-103-1-5p	ENSGALG00000035906
gga-miR-103-1-5p	ENSGALG00000026428
gga-miR-103-1-5p	ENSGALG00000002147
gga-miR-103-1-5p	ENSGALG00000034011
gga-miR-103-1-5p	ENSGALG00000039761
gga-miR-103-1-5p	ENSGALG00000026207
gga-miR-103-1-5p	ENSGALG00000023904
gga-miR-103-1-5p	ENSGALG00000038514
gga-miR-103-1-5p	ENSGALG00000037487
gga-miR-103-1-5p	ENSGALG00000036787
gga-miR-103-1-5p	ENSGALG00000041419
gga-miR-103-1-5p	ENSGALG00000028187
gga-miR-103-1-5p	ENSGALG00000026258
gga-miR-103-1-5p	ENSGALG00000025876
gga-miR-103-1-5p	ENSGALG00000041418
gga-miR-103-1-5p	ENSGALG00000037479
gga-miR-103-1-5p	ENSGALG00000038224
gga-miR-103-1-5p	ENSGALG00000040891
gga-miR-103-1-5p	ENSGALG00000031688
gga-miR-103-1-5p	ENSGALG00000033063
gga-miR-103-1-5p	ENSGALG00000042236
gga-miR-103-1-5p	ENSGALG00000038747
gga-miR-103-1-5p	ENSGALG00000000336
gga-miR-103-1-5p	ENSGALG00000010226
gga-miR-103-1-5p	ENSGALG00000041924
gga-miR-103-1-5p	ENSGALG00000014833
gga-miR-103-1-5p	ENSGALG00000040986
gga-miR-103-1-5p	ENSGALG00000042282
gga-miR-103-1-5p	ENSGALG00000041082
gga-miR-103-1-5p	ENSGALG00000030736
gga-miR-103-1-5p	ENSGALG00000038128
gga-miR-103-1-5p	ENSGALG00000004966
gga-miR-103-1-5p	ENSGALG00000030914
gga-miR-103-1-5p	ENSGALG00000033790
gga-miR-103-1-5p	ENSGALG00000038166
gga-miR-103-1-5p	ENSGALG00000032614
gga-miR-103-1-5p	ENSGALG00000030917
gga-miR-103-1-5p	ENSGALG00000043301
gga-miR-103-1-5p	ENSGALG00000029867
gga-miR-103-1-5p	ENSGALG00000039054
gga-miR-103-1-5p	ENSGALG00000034772
gga-miR-103-1-5p	ENSGALG00000042796
gga-miR-103-1-5p	ENSGALG00000001768
gga-miR-103-1-5p	ENSGALG00000037394
gga-miR-103-1-5p	ENSGALG00000041102
gga-miR-103-1-5p	ENSGALG00000009594
gga-miR-103-1-5p	ENSGALG00000033303
gga-miR-103-1-5p	ENSGALG00000037379
gga-miR-103-1-5p	ENSGALG00000035851
gga-miR-103-1-5p	ENSGALG00000026809
gga-miR-103-1-5p	ENSGALG00000030988
gga-miR-103-1-5p	ENSGALG00000041744
gga-miR-103-1-5p	ENSGALG00000032493
gga-miR-103-1-5p	ENSGALG00000037549
gga-miR-103-1-5p	ENSGALG00000032781
gga-miR-103-1-5p	ENSGALG00000044383
gga-miR-103-1-5p	ENSGALG00000045352
gga-miR-103-1-5p	ENSGALG00000034960
gga-miR-103-1-5p	ENSGALG00000026055
gga-miR-103-1-5p	ENSGALG00000036497
gga-miR-103-1-5p	ENSGALG00000035466
gga-miR-103-1-5p	ENSGALG00000042077
gga-miR-103-1-5p	ENSGALG00000035196
gga-miR-103-1-5p	ENSGALG00000010129
gga-miR-103-1-5p	ENSGALG00000031014
gga-miR-103-1-5p	ENSGALG00000035530
gga-miR-103-1-5p	ENSGALG00000000652
gga-miR-103-1-5p	ENSGALG00000019355
gga-miR-10a-5p	ENSGALG00000000352
gga-miR-10a-5p	ENSGALG00000000712
gga-miR-10a-5p	ENSGALG00000001022
gga-miR-10a-5p	ENSGALG00000001311
gga-miR-10a-5p	ENSGALG00000000993
gga-miR-10a-5p	ENSGALG00000001688
gga-miR-10a-5p	ENSGALG00000002225
gga-miR-10a-5p	ENSGALG00000002496
gga-miR-10a-5p	ENSGALG00000001729
gga-miR-10a-5p	ENSGALG00000001661
gga-miR-10a-5p	ENSGALG00000002286
gga-miR-10a-5p	ENSGALG00000002318
gga-miR-10a-5p	ENSGALG00000001678
gga-miR-10a-5p	ENSGALG00000002421
gga-miR-10a-5p	ENSGALG00000002603
gga-miR-10a-5p	ENSGALG00000001782
gga-miR-10a-5p	ENSGALG00000004369
gga-miR-10a-5p	ENSGALG00000004613
gga-miR-10a-5p	ENSGALG00000003078
gga-miR-10a-5p	ENSGALG00000002798
gga-miR-10a-5p	ENSGALG00000004310
gga-miR-10a-5p	ENSGALG00000003400
gga-miR-10a-5p	ENSGALG00000004492
gga-miR-10a-5p	ENSGALG00000003398
gga-miR-10a-5p	ENSGALG00000003391
gga-miR-10a-5p	ENSGALG00000003487
gga-miR-10a-5p	ENSGALG00000002769
gga-miR-10a-5p	ENSGALG00000003288
gga-miR-10a-5p	ENSGALG00000003248
gga-miR-10a-5p	ENSGALG00000003907
gga-miR-10a-5p	ENSGALG00000003842
gga-miR-10a-5p	ENSGALG00000003285
gga-miR-10a-5p	ENSGALG00000003899
gga-miR-10a-5p	ENSGALG00000002816
gga-miR-10a-5p	ENSGALG00000003485
gga-miR-10a-5p	ENSGALG00000004263
gga-miR-10a-5p	ENSGALG00000004172
gga-miR-10a-5p	ENSGALG00000003309
gga-miR-10a-5p	ENSGALG00000004436
gga-miR-10a-5p	ENSGALG00000003333
gga-miR-10a-5p	ENSGALG00000006491
gga-miR-10a-5p	ENSGALG00000007193
gga-miR-10a-5p	ENSGALG00000008925
gga-miR-10a-5p	ENSGALG00000007906
gga-miR-10a-5p	ENSGALG00000005092
gga-miR-10a-5p	ENSGALG00000008419
gga-miR-10a-5p	ENSGALG00000005071
gga-miR-10a-5p	ENSGALG00000008590
gga-miR-10a-5p	ENSGALG00000005171
gga-miR-10a-5p	ENSGALG00000005580
gga-miR-10a-5p	ENSGALG00000006418
gga-miR-10a-5p	ENSGALG00000005619
gga-miR-10a-5p	ENSGALG00000005401
gga-miR-10a-5p	ENSGALG00000007462
gga-miR-10a-5p	ENSGALG00000007875
gga-miR-10a-5p	ENSGALG00000005637
gga-miR-10a-5p	ENSGALG00000005725
gga-miR-10a-5p	ENSGALG00000007155
gga-miR-10a-5p	ENSGALG00000007305
gga-miR-10a-5p	ENSGALG00000007590
gga-miR-10a-5p	ENSGALG00000005441
gga-miR-10a-5p	ENSGALG00000007767
gga-miR-10a-5p	ENSGALG00000006474
gga-miR-10a-5p	ENSGALG00000006657
gga-miR-10a-5p	ENSGALG00000005884
gga-miR-10a-5p	ENSGALG00000007145
gga-miR-10a-5p	ENSGALG00000008867
gga-miR-10a-5p	ENSGALG00000005074
gga-miR-10a-5p	ENSGALG00000007072
gga-miR-10a-5p	ENSGALG00000008437
gga-miR-10a-5p	ENSGALG00000005487
gga-miR-10a-5p	ENSGALG00000026031
gga-miR-10a-5p	ENSGALG00000007491
gga-miR-10a-5p	ENSGALG00000008228
gga-miR-10a-5p	ENSGALG00000008807
gga-miR-10a-5p	ENSGALG00000008786
gga-miR-10a-5p	ENSGALG00000008707
gga-miR-10a-5p	ENSGALG00000005066
gga-miR-10a-5p	ENSGALG00000007519
gga-miR-10a-5p	ENSGALG00000007728
gga-miR-10a-5p	ENSGALG00000008359
gga-miR-10a-5p	ENSGALG00000007357
gga-miR-10a-5p	ENSGALG00000006428
gga-miR-10a-5p	ENSGALG00000006410
gga-miR-10a-5p	ENSGALG00000009036
gga-miR-10a-5p	ENSGALG00000008122
gga-miR-10a-5p	ENSGALG00000006891
gga-miR-10a-5p	ENSGALG00000005907
gga-miR-10a-5p	ENSGALG00000005507
gga-miR-10a-5p	ENSGALG00000022874
gga-miR-10a-5p	ENSGALG00000009448
gga-miR-10a-5p	ENSGALG00000004270
gga-miR-10a-5p	ENSGALG00000009356
gga-miR-10a-5p	ENSGALG00000020688
gga-miR-10a-5p	ENSGALG00000016853
gga-miR-10a-5p	ENSGALG00000015225
gga-miR-10a-5p	ENSGALG00000011680
gga-miR-10a-5p	ENSGALG00000012163
gga-miR-10a-5p	ENSGALG00000014570
gga-miR-10a-5p	ENSGALG00000016936
gga-miR-10a-5p	ENSGALG00000009864
gga-miR-10a-5p	ENSGALG00000016720
gga-miR-10a-5p	ENSGALG00000008497
gga-miR-10a-5p	ENSGALG00000011822
gga-miR-10a-5p	ENSGALG00000010493
gga-miR-10a-5p	ENSGALG00000017079
gga-miR-10a-5p	ENSGALG00000017135
gga-miR-10a-5p	ENSGALG00000004237
gga-miR-10a-5p	ENSGALG00000016761
gga-miR-10a-5p	ENSGALG00000021193
gga-miR-10a-5p	ENSGALG00000017145
gga-miR-10a-5p	ENSGALG00000016889
gga-miR-10a-5p	ENSGALG00000011910
gga-miR-10a-5p	ENSGALG00000013135
gga-miR-10a-5p	ENSGALG00000016505
gga-miR-10a-5p	ENSGALG00000010233
gga-miR-10a-5p	ENSGALG00000010836
gga-miR-10a-5p	ENSGALG00000019201
gga-miR-10a-5p	ENSGALG00000014661
gga-miR-10a-5p	ENSGALG00000010175
gga-miR-10a-5p	ENSGALG00000015693
gga-miR-10a-5p	ENSGALG00000009300
gga-miR-10a-5p	ENSGALG00000009336
gga-miR-10a-5p	ENSGALG00000014603
gga-miR-10a-5p	ENSGALG00000011847
gga-miR-10a-5p	ENSGALG00000016791
gga-miR-10a-5p	ENSGALG00000009846
gga-miR-10a-5p	ENSGALG00000011272
gga-miR-10a-5p	ENSGALG00000016690
gga-miR-10a-5p	ENSGALG00000013848
gga-miR-10a-5p	ENSGALG00000015473
gga-miR-10a-5p	ENSGALG00000016427
gga-miR-10a-5p	ENSGALG00000010678
gga-miR-10a-5p	ENSGALG00000009898
gga-miR-10a-5p	ENSGALG00000011297
gga-miR-10a-5p	ENSGALG00000012919
gga-miR-10a-5p	ENSGALG00000014957
gga-miR-10a-5p	ENSGALG00000010322
gga-miR-10a-5p	ENSGALG00000012885
gga-miR-10a-5p	ENSGALG00000013223
gga-miR-10a-5p	ENSGALG00000013086
gga-miR-10a-5p	ENSGALG00000010798
gga-miR-10a-5p	ENSGALG00000013177
gga-miR-10a-5p	ENSGALG00000014970
gga-miR-10a-5p	ENSGALG00000013454
gga-miR-10a-5p	ENSGALG00000016693
gga-miR-10a-5p	ENSGALG00000006983
gga-miR-10a-5p	ENSGALG00000017122
gga-miR-10a-5p	ENSGALG00000014713
gga-miR-10a-5p	ENSGALG00000009881
gga-miR-10a-5p	ENSGALG00000010219
gga-miR-10a-5p	ENSGALG00000016314
gga-miR-10a-5p	ENSGALG00000003441
gga-miR-10a-5p	ENSGALG00000005722
gga-miR-10a-5p	ENSGALG00000028519
gga-miR-10a-5p	ENSGALG00000027258
gga-miR-10a-5p	ENSGALG00000033150
gga-miR-10a-5p	ENSGALG00000003472
gga-miR-10a-5p	ENSGALG00000026491
gga-miR-10a-5p	ENSGALG00000039307
gga-miR-10a-5p	ENSGALG00000030039
gga-miR-10a-5p	ENSGALG00000028749
gga-miR-10a-5p	ENSGALG00000005295
gga-miR-10a-5p	ENSGALG00000029576
gga-miR-10a-5p	ENSGALG00000033159
gga-miR-10a-5p	ENSGALG00000028318
gga-miR-10a-5p	ENSGALG00000026999
gga-miR-10a-5p	ENSGALG00000027925
gga-miR-10a-5p	ENSGALG00000026231
gga-miR-10a-5p	ENSGALG00000028336
gga-miR-10a-5p	ENSGALG00000023682
gga-miR-10a-5p	ENSGALG00000027454
gga-miR-10a-5p	ENSGALG00000008424
gga-miR-10a-5p	ENSGALG00000043121
gga-miR-10a-5p	ENSGALG00000039901
gga-miR-10a-5p	ENSGALG00000026796
gga-miR-10a-5p	ENSGALG00000028451
gga-miR-10a-5p	ENSGALG00000024172
gga-miR-10a-5p	ENSGALG00000028608
gga-miR-10a-5p	ENSGALG00000039171
gga-miR-10a-5p	ENSGALG00000000498
gga-miR-10a-5p	ENSGALG00000037744
gga-miR-10a-5p	ENSGALG00000023335
gga-miR-10a-5p	ENSGALG00000011290
gga-miR-10a-5p	ENSGALG00000040832
gga-miR-10a-5p	ENSGALG00000003344
gga-miR-10a-5p	ENSGALG00000014537
gga-miR-10a-5p	ENSGALG00000043047
gga-miR-10a-5p	ENSGALG00000035824
gga-miR-10a-5p	ENSGALG00000000907
gga-miR-10a-5p	ENSGALG00000012211
gga-miR-10a-5p	ENSGALG00000008873
gga-miR-10a-5p	ENSGALG00000008358
gga-miR-10a-5p	ENSGALG00000035677
gga-miR-10a-5p	ENSGALG00000011281
gga-miR-10a-5p	ENSGALG00000005947
gga-miR-10a-5p	ENSGALG00000037669
gga-miR-10a-5p	ENSGALG00000034001
gga-miR-10a-5p	ENSGALG00000034528
gga-miR-10a-5p	ENSGALG00000033378
gga-miR-10a-5p	ENSGALG00000027592
gga-miR-10a-5p	ENSGALG00000041988
gga-miR-10a-5p	ENSGALG00000030558
gga-miR-10a-5p	ENSGALG00000038089
gga-miR-10a-5p	ENSGALG00000012769
gga-miR-10a-5p	ENSGALG00000030112
gga-miR-10a-5p	ENSGALG00000007845
gga-miR-10a-5p	ENSGALG00000006542
gga-miR-10a-5p	ENSGALG00000004837
gga-miR-10a-5p	ENSGALG00000032602
gga-miR-10a-5p	ENSGALG00000015200
gga-miR-10a-5p	ENSGALG00000029571
gga-miR-10a-5p	ENSGALG00000032980
gga-miR-10a-5p	ENSGALG00000034606
gga-miR-10a-5p	ENSGALG00000042716
gga-miR-10a-5p	ENSGALG00000033718
gga-miR-10a-5p	ENSGALG00000034290
gga-miR-10a-5p	ENSGALG00000032574
gga-miR-10a-5p	ENSGALG00000036201
gga-miR-10a-5p	ENSGALG00000010927
gga-miR-10a-5p	ENSGALG00000039158
gga-miR-10a-5p	ENSGALG00000037879
gga-miR-10a-5p	ENSGALG00000032916
gga-miR-10a-5p	ENSGALG00000041855
gga-miR-10a-5p	ENSGALG00000032575
gga-miR-10a-5p	ENSGALG00000034104
gga-miR-10a-5p	ENSGALG00000009301
gga-miR-10a-5p	ENSGALG00000034101
gga-miR-10a-5p	ENSGALG00000033656
gga-miR-10a-5p	ENSGALG00000042543
gga-miR-10a-5p	ENSGALG00000035310
gga-miR-10a-5p	ENSGALG00000031424
gga-miR-10a-5p	ENSGALG00000037494
gga-miR-10a-5p	ENSGALG00000041972
gga-miR-10a-5p	ENSGALG00000029657
gga-miR-10a-5p	ENSGALG00000036390
gga-miR-10a-5p	ENSGALG00000030666
gga-miR-10a-5p	ENSGALG00000039454
gga-miR-10a-5p	ENSGALG00000042628
gga-miR-10a-5p	ENSGALG00000010958
gga-miR-10a-5p	ENSGALG00000043573
gga-miR-10a-5p	ENSGALG00000035295
gga-miR-10a-5p	ENSGALG00000031492
gga-miR-10a-5p	ENSGALG00000006286
gga-miR-10a-5p	ENSGALG00000040006
gga-miR-10a-5p	ENSGALG00000029586
gga-miR-10a-5p	ENSGALG00000036600
gga-miR-10a-5p	ENSGALG00000032504
gga-miR-10a-5p	ENSGALG00000031296
gga-miR-10a-5p	ENSGALG00000011394
gga-miR-10a-5p	ENSGALG00000039124
gga-miR-10a-5p	ENSGALG00000002484
gga-miR-10a-5p	ENSGALG00000042279
gga-miR-10a-5p	ENSGALG00000040720
gga-miR-10a-5p	ENSGALG00000008113
gga-miR-10a-5p	ENSGALG00000030320
gga-miR-10a-5p	ENSGALG00000043336
gga-miR-10a-5p	ENSGALG00000039302
gga-miR-10a-5p	ENSGALG00000032757
gga-miR-10a-5p	ENSGALG00000032814
gga-miR-10a-5p	ENSGALG00000038359
gga-miR-10a-5p	ENSGALG00000040241
gga-miR-10a-5p	ENSGALG00000040834
gga-miR-10a-5p	ENSGALG00000038789
gga-miR-10a-5p	ENSGALG00000040754
gga-miR-10a-5p	ENSGALG00000013438
gga-miR-10a-5p	ENSGALG00000009990
gga-miR-10a-5p	ENSGALG00000022920
gga-miR-10a-5p	ENSGALG00000010035
gga-miR-10a-5p	ENSGALG00000030368
gga-miR-10a-5p	ENSGALG00000035981
gga-miR-10a-5p	ENSGALG00000010088
gga-miR-10a-5p	ENSGALG00000034303
gga-miR-10a-5p	ENSGALG00000032289
gga-miR-10a-5p	ENSGALG00000032405
gga-miR-10a-5p	ENSGALG00000039108
gga-miR-10a-5p	ENSGALG00000036775
gga-miR-10a-5p	ENSGALG00000030580
gga-miR-10a-5p	ENSGALG00000034534
gga-miR-10a-5p	ENSGALG00000035182
gga-miR-10a-5p	ENSGALG00000006013
gga-miR-10a-5p	ENSGALG00000029897
gga-miR-10a-5p	ENSGALG00000032687
gga-miR-10a-5p	ENSGALG00000007078
gga-miR-10a-5p	ENSGALG00000029247
gga-miR-10a-5p	ENSGALG00000029319
gga-miR-10a-5p	ENSGALG00000031937
gga-miR-10a-5p	ENSGALG00000029476
gga-miR-10a-5p	ENSGALG00000031348
gga-miR-10a-5p	ENSGALG00000014067
gga-miR-10a-5p	ENSGALG00000038397
gga-miR-10a-5p	ENSGALG00000008404
gga-miR-10a-5p	ENSGALG00000030101
gga-miR-10a-5p	ENSGALG00000010283
gga-miR-10a-5p	ENSGALG00000038646
gga-miR-10a-5p	ENSGALG00000035576
gga-miR-10a-5p	ENSGALG00000015901
gga-miR-10a-5p	ENSGALG00000045374
gga-miR-10a-5p	ENSGALG00000010448
gga-miR-10a-5p	ENSGALG00000039690
gga-miR-10a-5p	ENSGALG00000035696
gga-miR-10a-5p	ENSGALG00000036180
gga-miR-10a-5p	ENSGALG00000032090
gga-miR-10a-5p	ENSGALG00000004174
gga-miR-10a-5p	ENSGALG00000035952
gga-miR-10a-5p	ENSGALG00000039102
gga-miR-10a-5p	ENSGALG00000012023
gga-miR-10a-5p	ENSGALG00000041095
gga-miR-10a-5p	ENSGALG00000039156
gga-miR-10a-5p	ENSGALG00000042340
gga-miR-10a-5p	ENSGALG00000006598
gga-miR-10a-5p	ENSGALG00000036800
gga-miR-10a-5p	ENSGALG00000041060
gga-miR-10a-5p	ENSGALG00000033322
gga-miR-10a-5p	ENSGALG00000041013
gga-miR-10a-5p	ENSGALG00000005125
gga-miR-10a-5p	ENSGALG00000036993
gga-miR-10a-5p	ENSGALG00000033038
gga-miR-10a-5p	ENSGALG00000005944
gga-miR-10a-5p	ENSGALG00000002925
gga-miR-10a-3p	ENSGALG00000000510
gga-miR-10a-3p	ENSGALG00000001616
gga-miR-10a-3p	ENSGALG00000002504
gga-miR-10a-3p	ENSGALG00000004675
gga-miR-10a-3p	ENSGALG00000003204
gga-miR-10a-3p	ENSGALG00000005707
gga-miR-10a-3p	ENSGALG00000005647
gga-miR-10a-3p	ENSGALG00000008974
gga-miR-10a-3p	ENSGALG00000008127
gga-miR-10a-3p	ENSGALG00000005302
gga-miR-10a-3p	ENSGALG00000007430
gga-miR-10a-3p	ENSGALG00000008970
gga-miR-10a-3p	ENSGALG00000008652
gga-miR-10a-3p	ENSGALG00000013640
gga-miR-10a-3p	ENSGALG00000009752
gga-miR-10a-3p	ENSGALG00000015316
gga-miR-10a-3p	ENSGALG00000014321
gga-miR-10a-3p	ENSGALG00000012265
gga-miR-10a-3p	ENSGALG00000009840
gga-miR-10a-3p	ENSGALG00000009369
gga-miR-10a-3p	ENSGALG00000011875
gga-miR-10a-3p	ENSGALG00000008407
gga-miR-10a-3p	ENSGALG00000015306
gga-miR-10a-3p	ENSGALG00000007439
gga-miR-10a-3p	ENSGALG00000013738
gga-miR-10a-3p	ENSGALG00000012473
gga-miR-10a-3p	ENSGALG00000011504
gga-miR-10a-3p	ENSGALG00000012388
gga-miR-10a-3p	ENSGALG00000028203
gga-miR-10a-3p	ENSGALG00000009795
gga-miR-10a-3p	ENSGALG00000037896
gga-miR-10a-3p	ENSGALG00000038915
gga-miR-10a-3p	ENSGALG00000016285
gga-miR-10a-3p	ENSGALG00000030902
gga-miR-10a-3p	ENSGALG00000011476
gga-miR-10a-3p	ENSGALG00000030253
gga-miR-10a-3p	ENSGALG00000033623
gga-miR-10a-3p	ENSGALG00000036791
gga-miR-10a-3p	ENSGALG00000033222
gga-miR-10a-3p	ENSGALG00000031835
gga-miR-10a-3p	ENSGALG00000029308
gga-miR-10a-3p	ENSGALG00000013342
gga-miR-10a-3p	ENSGALG00000032682
gga-miR-10a-3p	ENSGALG00000034373
gga-miR-10a-3p	ENSGALG00000035057
gga-miR-10a-3p	ENSGALG00000036257
gga-miR-10a-3p	ENSGALG00000032039
gga-miR-10a-3p	ENSGALG00000032518
gga-miR-10a-3p	ENSGALG00000027369
gga-miR-10a-3p	ENSGALG00000010026
gga-miR-10a-3p	ENSGALG00000010502
gga-miR-1462-3p	ENSGALG00000000156
gga-miR-1462-3p	ENSGALG00000000244
gga-miR-1462-3p	ENSGALG00000000430
gga-miR-1462-3p	ENSGALG00000000817
gga-miR-1462-3p	ENSGALG00000000847
gga-miR-1462-3p	ENSGALG00000000729
gga-miR-1462-3p	ENSGALG00000001568
gga-miR-1462-3p	ENSGALG00000001375
gga-miR-1462-3p	ENSGALG00000001024
gga-miR-1462-3p	ENSGALG00000001613
gga-miR-1462-3p	ENSGALG00000001275
gga-miR-1462-3p	ENSGALG00000002618
gga-miR-1462-3p	ENSGALG00000001944
gga-miR-1462-3p	ENSGALG00000002087
gga-miR-1462-3p	ENSGALG00000001816
gga-miR-1462-3p	ENSGALG00000002229
gga-miR-1462-3p	ENSGALG00000002106
gga-miR-1462-3p	ENSGALG00000003476
gga-miR-1462-3p	ENSGALG00000003212
gga-miR-1462-3p	ENSGALG00000004669
gga-miR-1462-3p	ENSGALG00000004568
gga-miR-1462-3p	ENSGALG00000003901
gga-miR-1462-3p	ENSGALG00000003392
gga-miR-1462-3p	ENSGALG00000003101
gga-miR-1462-3p	ENSGALG00000004782
gga-miR-1462-3p	ENSGALG00000003329
gga-miR-1462-3p	ENSGALG00000004834
gga-miR-1462-3p	ENSGALG00000004068
gga-miR-1462-3p	ENSGALG00000003072
gga-miR-1462-3p	ENSGALG00000004101
gga-miR-1462-3p	ENSGALG00000004590
gga-miR-1462-3p	ENSGALG00000002845
gga-miR-1462-3p	ENSGALG00000004684
gga-miR-1462-3p	ENSGALG00000004812
gga-miR-1462-3p	ENSGALG00000003147
gga-miR-1462-3p	ENSGALG00000004352
gga-miR-1462-3p	ENSGALG00000003199
gga-miR-1462-3p	ENSGALG00000003358
gga-miR-1462-3p	ENSGALG00000004096
gga-miR-1462-3p	ENSGALG00000006173
gga-miR-1462-3p	ENSGALG00000006547
gga-miR-1462-3p	ENSGALG00000005781
gga-miR-1462-3p	ENSGALG00000005269
gga-miR-1462-3p	ENSGALG00000005715
gga-miR-1462-3p	ENSGALG00000008534
gga-miR-1462-3p	ENSGALG00000006681
gga-miR-1462-3p	ENSGALG00000006405
gga-miR-1462-3p	ENSGALG00000008744
gga-miR-1462-3p	ENSGALG00000008123
gga-miR-1462-3p	ENSGALG00000005209
gga-miR-1462-3p	ENSGALG00000006835
gga-miR-1462-3p	ENSGALG00000007247
gga-miR-1462-3p	ENSGALG00000008435
gga-miR-1462-3p	ENSGALG00000008058
gga-miR-1462-3p	ENSGALG00000007877
gga-miR-1462-3p	ENSGALG00000006064
gga-miR-1462-3p	ENSGALG00000006629
gga-miR-1462-3p	ENSGALG00000008128
gga-miR-1462-3p	ENSGALG00000009035
gga-miR-1462-3p	ENSGALG00000005999
gga-miR-1462-3p	ENSGALG00000007541
gga-miR-1462-3p	ENSGALG00000009091
gga-miR-1462-3p	ENSGALG00000006771
gga-miR-1462-3p	ENSGALG00000005587
gga-miR-1462-3p	ENSGALG00000008780
gga-miR-1462-3p	ENSGALG00000006417
gga-miR-1462-3p	ENSGALG00000006502
gga-miR-1462-3p	ENSGALG00000007308
gga-miR-1462-3p	ENSGALG00000005623
gga-miR-1462-3p	ENSGALG00000006728
gga-miR-1462-3p	ENSGALG00000008152
gga-miR-1462-3p	ENSGALG00000006799
gga-miR-1462-3p	ENSGALG00000006560
gga-miR-1462-3p	ENSGALG00000009071
gga-miR-1462-3p	ENSGALG00000008704
gga-miR-1462-3p	ENSGALG00000008313
gga-miR-1462-3p	ENSGALG00000005022
gga-miR-1462-3p	ENSGALG00000005626
gga-miR-1462-3p	ENSGALG00000009966
gga-miR-1462-3p	ENSGALG00000011994
gga-miR-1462-3p	ENSGALG00000015961
gga-miR-1462-3p	ENSGALG00000015177
gga-miR-1462-3p	ENSGALG00000010976
gga-miR-1462-3p	ENSGALG00000012348
gga-miR-1462-3p	ENSGALG00000005914
gga-miR-1462-3p	ENSGALG00000016951
gga-miR-1462-3p	ENSGALG00000007378
gga-miR-1462-3p	ENSGALG00000012837
gga-miR-1462-3p	ENSGALG00000012206
gga-miR-1462-3p	ENSGALG00000016967
gga-miR-1462-3p	ENSGALG00000011395
gga-miR-1462-3p	ENSGALG00000005774
gga-miR-1462-3p	ENSGALG00000010954
gga-miR-1462-3p	ENSGALG00000002525
gga-miR-1462-3p	ENSGALG00000012631
gga-miR-1462-3p	ENSGALG00000020419
gga-miR-1462-3p	ENSGALG00000016861
gga-miR-1462-3p	ENSGALG00000016852
gga-miR-1462-3p	ENSGALG00000011686
gga-miR-1462-3p	ENSGALG00000027483
gga-miR-1462-3p	ENSGALG00000013810
gga-miR-1462-3p	ENSGALG00000012387
gga-miR-1462-3p	ENSGALG00000013649
gga-miR-1462-3p	ENSGALG00000016487
gga-miR-1462-3p	ENSGALG00000020813
gga-miR-1462-3p	ENSGALG00000012782
gga-miR-1462-3p	ENSGALG00000016221
gga-miR-1462-3p	ENSGALG00000013575
gga-miR-1462-3p	ENSGALG00000014662
gga-miR-1462-3p	ENSGALG00000013129
gga-miR-1462-3p	ENSGALG00000020679
gga-miR-1462-3p	ENSGALG00000010039
gga-miR-1462-3p	ENSGALG00000009940
gga-miR-1462-3p	ENSGALG00000016231
gga-miR-1462-3p	ENSGALG00000015258
gga-miR-1462-3p	ENSGALG00000020614
gga-miR-1462-3p	ENSGALG00000013783
gga-miR-1462-3p	ENSGALG00000011931
gga-miR-1462-3p	ENSGALG00000009985
gga-miR-1462-3p	ENSGALG00000010158
gga-miR-1462-3p	ENSGALG00000015556
gga-miR-1462-3p	ENSGALG00000013993
gga-miR-1462-3p	ENSGALG00000012269
gga-miR-1462-3p	ENSGALG00000010311
gga-miR-1462-3p	ENSGALG00000015123
gga-miR-1462-3p	ENSGALG00000011953
gga-miR-1462-3p	ENSGALG00000013771
gga-miR-1462-3p	ENSGALG00000015396
gga-miR-1462-3p	ENSGALG00000014573
gga-miR-1462-3p	ENSGALG00000010296
gga-miR-1462-3p	ENSGALG00000019568
gga-miR-1462-3p	ENSGALG00000014843
gga-miR-1462-3p	ENSGALG00000013726
gga-miR-1462-3p	ENSGALG00000011221
gga-miR-1462-3p	ENSGALG00000015668
gga-miR-1462-3p	ENSGALG00000009405
gga-miR-1462-3p	ENSGALG00000014722
gga-miR-1462-3p	ENSGALG00000010402
gga-miR-1462-3p	ENSGALG00000016817
gga-miR-1462-3p	ENSGALG00000011047
gga-miR-1462-3p	ENSGALG00000009813
gga-miR-1462-3p	ENSGALG00000014106
gga-miR-1462-3p	ENSGALG00000002864
gga-miR-1462-3p	ENSGALG00000017111
gga-miR-1462-3p	ENSGALG00000010284
gga-miR-1462-3p	ENSGALG00000016796
gga-miR-1462-3p	ENSGALG00000014649
gga-miR-1462-3p	ENSGALG00000011340
gga-miR-1462-3p	ENSGALG00000015339
gga-miR-1462-3p	ENSGALG00000013187
gga-miR-1462-3p	ENSGALG00000013948
gga-miR-1462-3p	ENSGALG00000012929
gga-miR-1462-3p	ENSGALG00000018976
gga-miR-1462-3p	ENSGALG00000009135
gga-miR-1462-3p	ENSGALG00000016686
gga-miR-1462-3p	ENSGALG00000011131
gga-miR-1462-3p	ENSGALG00000009540
gga-miR-1462-3p	ENSGALG00000011652
gga-miR-1462-3p	ENSGALG00000011870
gga-miR-1462-3p	ENSGALG00000010019
gga-miR-1462-3p	ENSGALG00000011094
gga-miR-1462-3p	ENSGALG00000017009
gga-miR-1462-3p	ENSGALG00000022758
gga-miR-1462-3p	ENSGALG00000041956
gga-miR-1462-3p	ENSGALG00000034487
gga-miR-1462-3p	ENSGALG00000007162
gga-miR-1462-3p	ENSGALG00000041993
gga-miR-1462-3p	ENSGALG00000010410
gga-miR-1462-3p	ENSGALG00000040606
gga-miR-1462-3p	ENSGALG00000028346
gga-miR-1462-3p	ENSGALG00000015128
gga-miR-1462-3p	ENSGALG00000040426
gga-miR-1462-3p	ENSGALG00000026661
gga-miR-1462-3p	ENSGALG00000035470
gga-miR-1462-3p	ENSGALG00000033811
gga-miR-1462-3p	ENSGALG00000026311
gga-miR-1462-3p	ENSGALG00000009236
gga-miR-1462-3p	ENSGALG00000037942
gga-miR-1462-3p	ENSGALG00000028682
gga-miR-1462-3p	ENSGALG00000008405
gga-miR-1462-3p	ENSGALG00000031890
gga-miR-1462-3p	ENSGALG00000016575
gga-miR-1462-3p	ENSGALG00000001034
gga-miR-1462-3p	ENSGALG00000034253
gga-miR-1462-3p	ENSGALG00000013085
gga-miR-1462-3p	ENSGALG00000013776
gga-miR-1462-3p	ENSGALG00000001333
gga-miR-1462-3p	ENSGALG00000035384
gga-miR-1462-3p	ENSGALG00000029670
gga-miR-1462-3p	ENSGALG00000016199
gga-miR-1462-3p	ENSGALG00000017405
gga-miR-1462-3p	ENSGALG00000028643
gga-miR-1462-3p	ENSGALG00000015495
gga-miR-1462-3p	ENSGALG00000023812
gga-miR-1462-3p	ENSGALG00000006216
gga-miR-1462-3p	ENSGALG00000030783
gga-miR-1462-3p	ENSGALG00000016027
gga-miR-1462-3p	ENSGALG00000010653
gga-miR-1462-3p	ENSGALG00000034396
gga-miR-1462-3p	ENSGALG00000039012
gga-miR-1462-3p	ENSGALG00000037787
gga-miR-1462-3p	ENSGALG00000032509
gga-miR-1462-3p	ENSGALG00000031997
gga-miR-1462-3p	ENSGALG00000029844
gga-miR-1462-3p	ENSGALG00000012171
gga-miR-1462-3p	ENSGALG00000016824
gga-miR-1462-3p	ENSGALG00000039734
gga-miR-1462-3p	ENSGALG00000041204
gga-miR-1462-3p	ENSGALG00000024480
gga-miR-1462-3p	ENSGALG00000040768
gga-miR-1462-3p	ENSGALG00000029118
gga-miR-1462-3p	ENSGALG00000033928
gga-miR-1462-3p	ENSGALG00000041343
gga-miR-1462-3p	ENSGALG00000003045
gga-miR-1462-3p	ENSGALG00000041177
gga-miR-1462-3p	ENSGALG00000033517
gga-miR-1462-3p	ENSGALG00000034566
gga-miR-1462-3p	ENSGALG00000027199
gga-miR-1462-3p	ENSGALG00000043163
gga-miR-1462-3p	ENSGALG00000041857
gga-miR-1462-3p	ENSGALG00000027835
gga-miR-1462-3p	ENSGALG00000032054
gga-miR-1462-3p	ENSGALG00000025937
gga-miR-1462-3p	ENSGALG00000006351
gga-miR-1462-3p	ENSGALG00000006856
gga-miR-1462-3p	ENSGALG00000011718
gga-miR-1462-3p	ENSGALG00000040803
gga-miR-1462-3p	ENSGALG00000031699
gga-miR-1462-3p	ENSGALG00000012421
gga-miR-1462-3p	ENSGALG00000043085
gga-miR-1462-3p	ENSGALG00000028940
gga-miR-1462-3p	ENSGALG00000043735
gga-miR-1462-3p	ENSGALG00000031267
gga-miR-1462-3p	ENSGALG00000043092
gga-miR-1462-3p	ENSGALG00000034573
gga-miR-1462-3p	ENSGALG00000030075
gga-miR-1462-3p	ENSGALG00000039774
gga-miR-1462-3p	ENSGALG00000011688
gga-miR-1462-3p	ENSGALG00000005795
gga-miR-1462-3p	ENSGALG00000033002
gga-miR-1462-3p	ENSGALG00000026741
gga-miR-1462-3p	ENSGALG00000026692
gga-miR-1462-3p	ENSGALG00000039387
gga-miR-1462-3p	ENSGALG00000043202
gga-miR-1462-3p	ENSGALG00000029621
gga-miR-1462-3p	ENSGALG00000043268
gga-miR-1462-3p	ENSGALG00000033989
gga-miR-1462-3p	ENSGALG00000039354
gga-miR-1462-3p	ENSGALG00000029612
gga-miR-1462-3p	ENSGALG00000034967
gga-miR-1462-3p	ENSGALG00000036391
gga-miR-1462-3p	ENSGALG00000037504
gga-miR-1462-3p	ENSGALG00000037512
gga-miR-1462-3p	ENSGALG00000032930
gga-miR-1462-3p	ENSGALG00000041153
gga-miR-1462-3p	ENSGALG00000041761
gga-miR-1462-3p	ENSGALG00000031933
gga-miR-1462-3p	ENSGALG00000008855
gga-miR-1462-3p	ENSGALG00000035223
gga-miR-1462-3p	ENSGALG00000009070
gga-miR-1462-3p	ENSGALG00000004943
gga-miR-1462-3p	ENSGALG00000034213
gga-miR-1462-3p	ENSGALG00000035771
gga-miR-1462-3p	ENSGALG00000031786
gga-miR-1462-3p	ENSGALG00000033110
gga-miR-1462-3p	ENSGALG00000037694
gga-miR-1462-3p	ENSGALG00000005499
gga-miR-1462-3p	ENSGALG00000034196
gga-miR-1462-3p	ENSGALG00000035001
gga-miR-1462-3p	ENSGALG00000036119
gga-miR-1462-3p	ENSGALG00000007664
gga-miR-1462-3p	ENSGALG00000035634
gga-miR-1462-3p	ENSGALG00000035699
gga-miR-1462-3p	ENSGALG00000036789
gga-miR-1462-3p	ENSGALG00000007251
gga-miR-1462-3p	ENSGALG00000039696
gga-miR-1462-3p	ENSGALG00000004197
gga-miR-1462-3p	ENSGALG00000016486
gga-miR-1462-3p	ENSGALG00000034219
gga-miR-1462-3p	ENSGALG00000038044
gga-miR-1462-3p	ENSGALG00000030925
gga-miR-1462-3p	ENSGALG00000040478
gga-miR-1462-3p	ENSGALG00000036742
gga-miR-1462-3p	ENSGALG00000038888
gga-miR-1462-3p	ENSGALG00000034889
gga-miR-1462-3p	ENSGALG00000041036
gga-miR-1462-3p	ENSGALG00000008382
gga-miR-1462-3p	ENSGALG00000033174
gga-miR-1462-3p	ENSGALG00000029968
gga-miR-1462-3p	ENSGALG00000034868
gga-miR-1462-3p	ENSGALG00000040393
gga-miR-1462-3p	ENSGALG00000033950
gga-miR-1462-3p	ENSGALG00000039182
gga-miR-1462-3p	ENSGALG00000033223
gga-miR-1462-3p	ENSGALG00000010055
gga-miR-1462-3p	ENSGALG00000030966
gga-miR-1462-3p	ENSGALG00000015414
gga-miR-1462-3p	ENSGALG00000038641
gga-miR-1462-3p	ENSGALG00000032414
gga-miR-1462-3p	ENSGALG00000034846
gga-miR-1462-3p	ENSGALG00000030515
gga-miR-1462-3p	ENSGALG00000012153
gga-miR-1462-3p	ENSGALG00000029692
gga-miR-1462-3p	ENSGALG00000033825
gga-miR-1462-3p	ENSGALG00000040023
gga-miR-1462-3p	ENSGALG00000031147
gga-miR-1462-3p	ENSGALG00000030844
gga-miR-1462-3p	ENSGALG00000032704
gga-miR-1462-3p	ENSGALG00000033173
gga-miR-1462-3p	ENSGALG00000032988
gga-miR-1462-3p	ENSGALG00000031117
gga-miR-1462-3p	ENSGALG00000008819
gga-miR-1462-3p	ENSGALG00000034408
gga-miR-1462-3p	ENSGALG00000033376
gga-miR-1462-3p	ENSGALG00000031223
gga-miR-1462-3p	ENSGALG00000032282
gga-miR-1462-3p	ENSGALG00000038721
gga-miR-1462-3p	ENSGALG00000030382
gga-miR-1462-3p	ENSGALG00000031553
gga-miR-1462-3p	ENSGALG00000034078
gga-miR-1462-3p	ENSGALG00000042807
gga-miR-1462-3p	ENSGALG00000030703
gga-miR-1462-3p	ENSGALG00000012587
gga-miR-1462-3p	ENSGALG00000015211
gga-miR-1462-3p	ENSGALG00000014684
gga-miR-1462-3p	ENSGALG00000012821
gga-miR-1462-3p	ENSGALG00000037072
gga-miR-1462-3p	ENSGALG00000037705
gga-miR-1462-3p	ENSGALG00000002638
gga-miR-1462-3p	ENSGALG00000007974
gga-miR-1462-3p	ENSGALG00000036836
gga-miR-1462-3p	ENSGALG00000012989
gga-miR-1462-3p	ENSGALG00000035142
gga-miR-1462-3p	ENSGALG00000034896
gga-miR-1462-3p	ENSGALG00000011388
gga-miR-1462-3p	ENSGALG00000008089
gga-miR-1462-3p	ENSGALG00000009740
gga-miR-1462-3p	ENSGALG00000040833
gga-miR-1462-3p	ENSGALG00000031740
gga-miR-1462-3p	ENSGALG00000016345
gga-miR-1462-3p	ENSGALG00000035298
gga-miR-1462-3p	ENSGALG00000030550
gga-miR-1462-3p	ENSGALG00000012147
gga-miR-1462-3p	ENSGALG00000030059
gga-miR-1462-3p	ENSGALG00000032287
gga-miR-1462-3p	ENSGALG00000035249
gga-miR-1462-3p	ENSGALG00000032330
gga-miR-1462-3p	ENSGALG00000015491
gga-miR-1462-3p	ENSGALG00000004526
gga-miR-1462-3p	ENSGALG00000009119
gga-miR-1462-3p	ENSGALG00000045617
gga-miR-1462-3p	ENSGALG00000033603
gga-miR-1462-3p	ENSGALG00000013872
gga-miR-1462-3p	ENSGALG00000008686
gga-miR-1462-3p	ENSGALG00000006305
gga-miR-1462-3p	ENSGALG00000029971
gga-miR-1462-3p	ENSGALG00000009916
gga-miR-1462-3p	ENSGALG00000046632
gga-miR-1462-5p	ENSGALG00000000067
gga-miR-1462-5p	ENSGALG00000000004
gga-miR-1462-5p	ENSGALG00000000242
gga-miR-1462-5p	ENSGALG00000000243
gga-miR-1462-5p	ENSGALG00000000409
gga-miR-1462-5p	ENSGALG00000000678
gga-miR-1462-5p	ENSGALG00000000681
gga-miR-1462-5p	ENSGALG00000000660
gga-miR-1462-5p	ENSGALG00000000894
gga-miR-1462-5p	ENSGALG00000000699
gga-miR-1462-5p	ENSGALG00000001168
gga-miR-1462-5p	ENSGALG00000001143
[truncated: 2,723 more rows]

## Sheet: A2B miRNA GO
Category	Term	Count	%	PValue	Genes	List Total	Pop Hits	Pop Total	Fold Enrichment	Bonferroni	Benjamini	FDR
GOTERM_CC_DIRECT	GO:0070062~extracellular exosome	455	14.5414	7.94226e-09	ENSGALG00000015180, ENSGALG00000004047, ENSGALG00000007435, ENSGALG00000023806, ENSGALG00000017365, ENSGALG00000009856, ENSGALG00000017242, ENSGALG00000016392, ENSGALG00000006583, ENSGALG00000000919, ENSGALG00000006343, ENSGALG00000009975, ENSGALG00000006342, ENSGALG00000017005, ENSGALG00000008400, ENSGALG00000007554, ENSGALG00000028133, ENSGALG00000011822, ENSGALG00000010853, ENSGALG00000005490,…	2539	1448	10057	1.24465	6.43321e-06	6.43323e-06	6.40941e-06
GOTERM_CC_DIRECT	GO:0005737~cytoplasm	577	18.4404	1.02392e-05	ENSGALG00000015180, ENSGALG00000005378, ENSGALG00000008648, ENSGALG00000020534, ENSGALG00000007437, ENSGALG00000008409, ENSGALG00000000802, ENSGALG00000014096, ENSGALG00000008407, ENSGALG00000008881, ENSGALG00000027281, ENSGALG00000004282, ENSGALG00000017009, ENSGALG00000005132, ENSGALG00000017008, ENSGALG00000006343, ENSGALG00000007555, ENSGALG00000007676, ENSGALG00000008883, ENSGALG00000006344,…	2539	1984	10057	1.15197	0.00825952	0.00414689	0.00413153
GOTERM_MF_DIRECT	GO:0019003~GDP binding	21	0.671141	1.56649e-05	ENSGALG00000002569, ENSGALG00000022874, ENSGALG00000001474, ENSGALG00000011491, ENSGALG00000007435, ENSGALG00000003487, ENSGALG00000016485, ENSGALG00000011272, ENSGALG00000004435, ENSGALG00000007308, ENSGALG00000009927, ENSGALG00000003359, ENSGALG00000005902, ENSGALG00000003899, ENSGALG00000000613, ENSGALG00000016535, ENSGALG00000016579, ENSGALG00000008314, ENSGALG00000007554, ENSGALG00000028851,…	2141	33	8532	2.53594	0.0219988	0.0222598	0.0222598
GOTERM_CC_DIRECT	GO:0005730~nucleolus	132	4.2186	0.000171653	ENSGALG00000001731, ENSGALG00000026999, ENSGALG00000000243, ENSGALG00000007711, ENSGALG00000013041, ENSGALG00000008645, ENSGALG00000006502, ENSGALG00000014096, ENSGALG00000016392, ENSGALG00000007958, ENSGALG00000011543, ENSGALG00000012631, ENSGALG00000014410, ENSGALG00000010857, ENSGALG00000026231, ENSGALG00000003196, ENSGALG00000002531, ENSGALG00000003907, ENSGALG00000017135, ENSGALG00000013733,…	2539	394	10057	1.32704	0.129816	0.0463463	0.0461747
GOTERM_BP_DIRECT	GO:0031647~regulation of protein stability	19	0.607223	0.000236427	ENSGALG00000004825, ENSGALG00000002634, ENSGALG00000006688, ENSGALG00000017169, ENSGALG00000004796, ENSGALG00000007768, ENSGALG00000009900, ENSGALG00000006546, ENSGALG00000006969, ENSGALG00000001954, ENSGALG00000016946, ENSGALG00000012885, ENSGALG00000015338, ENSGALG00000012023, ENSGALG00000005066, ENSGALG00000005452, ENSGALG00000004375, ENSGALG00000027188, ENSGALG00000012569	2319	32	8994	2.3028	0.669244	0.707069	0.707069
GOTERM_BP_DIRECT	GO:0071260~cellular response to mechanical stimulus	16	0.511345	0.000302295	ENSGALG00000028935, ENSGALG00000000685, ENSGALG00000007625, ENSGALG00000006109, ENSGALG00000016590, ENSGALG00000012304, ENSGALG00000007001, ENSGALG00000006351, ENSGALG00000011297, ENSGALG00000014698, ENSGALG00000006785, ENSGALG00000008355, ENSGALG00000009433, ENSGALG00000014718, ENSGALG00000011502, ENSGALG00000006491	2319	25	8994	2.48217	0.75699	0.707069	0.707069
GOTERM_CC_DIRECT	GO:0016607~nuclear speck	28	0.894855	0.000482161	ENSGALG00000001731, ENSGALG00000001551, ENSGALG00000002144, ENSGALG00000000729, ENSGALG00000016198, ENSGALG00000000988, ENSGALG00000017142, ENSGALG00000012115, ENSGALG00000011660, ENSGALG00000011745, ENSGALG00000028205, ENSGALG00000001364, ENSGALG00000004874, ENSGALG00000005623, ENSGALG00000016704, ENSGALG00000009421, ENSGALG00000007581, ENSGALG00000011630, ENSGALG00000010005, ENSGALG00000003682,…	2539	59	10057	1.8798	0.323379	0.0816439	0.0813415
GOTERM_CC_DIRECT	GO:0043209~myelin sheath	46	1.47012	0.000539751	ENSGALG00000001334, ENSGALG00000001476, ENSGALG00000007931, ENSGALG00000013041, ENSGALG00000006503, ENSGALG00000023806, ENSGALG00000004302, ENSGALG00000006326, ENSGALG00000003457, ENSGALG00000009355, ENSGALG00000013742, ENSGALG00000005331, ENSGALG00000009975, ENSGALG00000008169, ENSGALG00000011661, ENSGALG00000013167, ENSGALG00000002363, ENSGALG00000008084, ENSGALG00000010614, ENSGALG00000014957,…	2539	114	10057	1.5983	0.354233	0.0816439	0.0813415
GOTERM_CC_DIRECT	GO:0005789~endoplasmic reticulum membrane	69	2.20518	0.00060477	ENSGALG00000002861, ENSGALG00000020057, ENSGALG00000008009, ENSGALG00000014331, ENSGALG00000017365, ENSGALG00000003357, ENSGALG00000003358, ENSGALG00000003757, ENSGALG00000016559, ENSGALG00000009330, ENSGALG00000012798, ENSGALG00000009056, ENSGALG00000013369, ENSGALG00000008880, ENSGALG00000007476, ENSGALG00000016710, ENSGALG00000015786, ENSGALG00000005772, ENSGALG00000017049, ENSGALG00000011221,…	2539	189	10057	1.44608	0.387381	0.0816439	0.0813415
GOTERM_MF_DIRECT	GO:0004197~cysteine-type endopeptidase activity	18	0.575264	0.000967361	ENSGALG00000008909, ENSGALG00000027961, ENSGALG00000004455, ENSGALG00000012186, ENSGALG00000004259, ENSGALG00000007307, ENSGALG00000014261, ENSGALG00000007462, ENSGALG00000017239, ENSGALG00000006298, ENSGALG00000008974, ENSGALG00000003473, ENSGALG00000008355, ENSGALG00000010957, ENSGALG00000010985, ENSGALG00000009373, ENSGALG00000008240, ENSGALG00000008282	2141	33	8532	2.17367	0.746988	0.68731	0.68731
GOTERM_CC_DIRECT	GO:0005654~nucleoplasm	276	8.82071	0.00107026	ENSGALG00000002304, ENSGALG00000026999, ENSGALG00000024332, ENSGALG00000005499, ENSGALG00000008645, ENSGALG00000007437, ENSGALG00000000802, ENSGALG00000012115, ENSGALG00000008881, ENSGALG00000017009, ENSGALG00000005132, ENSGALG00000007555, ENSGALG00000008883, ENSGALG00000002781, ENSGALG00000003072, ENSGALG00000005490, ENSGALG00000004837, ENSGALG00000027734, ENSGALG00000019553, ENSGALG00000000596,…	2539	932	10057	1.173	0.579947	0.123844	0.123386
GOTERM_MF_DIRECT	GO:0031625~ubiquitin protein ligase binding	27	0.862895	0.00148946	ENSGALG00000008909, ENSGALG00000024332, ENSGALG00000002661, ENSGALG00000008648, ENSGALG00000017145, ENSGALG00000005999, ENSGALG00000006428, ENSGALG00000017242, ENSGALG00000009939, ENSGALG00000003536, ENSGALG00000003812, ENSGALG00000008089, ENSGALG00000009314, ENSGALG00000004583, ENSGALG00000028133, ENSGALG00000007095, ENSGALG00000011609, ENSGALG00000005667, ENSGALG00000004237, ENSGALG00000001848,…	2141	60	8532	1.79327	0.879561	0.705508	0.705508
GOTERM_BP_DIRECT	GO:0008380~RNA splicing	17	0.543305	0.00180948	ENSGALG00000004848, ENSGALG00000002144, ENSGALG00000002906, ENSGALG00000000988, ENSGALG00000001802, ENSGALG00000012115, ENSGALG00000026081, ENSGALG00000003272, ENSGALG00000011555, ENSGALG00000011794, ENSGALG00000003682, ENSGALG00000003374, ENSGALG00000017357, ENSGALG00000001283, ENSGALG00000008097, ENSGALG00000016949, ENSGALG00000010689	2319	31	8994	2.12686	0.999791	1	1
GOTERM_BP_DIRECT	GO:0007049~cell cycle	21	0.671141	0.00182744	ENSGALG00000002469, ENSGALG00000000550, ENSGALG00000016042, ENSGALG00000020419, ENSGALG00000017384, ENSGALG00000003855, ENSGALG00000000657, ENSGALG00000017283, ENSGALG00000009233, ENSGALG00000013920, ENSGALG00000009476, ENSGALG00000010026, ENSGALG00000015415, ENSGALG00000016854, ENSGALG00000016997, ENSGALG00000016676, ENSGALG00000003485, ENSGALG00000003045, ENSGALG00000014916, ENSGALG00000011910,…	2319	42	8994	1.9392	0.999808	1	1
GOTERM_CC_DIRECT	GO:0005829~cytosol	215	6.8712	0.0022551	ENSGALG00000028935, ENSGALG00000003510, ENSGALG00000002549, ENSGALG00000002548, ENSGALG00000004160, ENSGALG00000017009, ENSGALG00000008880, ENSGALG00000012594, ENSGALG00000010175, ENSGALG00000005135, ENSGALG00000009050, ENSGALG00000003193, ENSGALG00000002899, ENSGALG00000000235, ENSGALG00000012919, ENSGALG00000011708, ENSGALG00000007305, ENSGALG00000011272, ENSGALG00000016042, ENSGALG00000007307,…	2539	718	10057	1.1861	0.839377	0.228329	0.227484
GOTERM_BP_DIRECT	GO:0046579~positive regulation of Ras protein signal transduction	8	0.255673	0.00420736	ENSGALG00000008771, ENSGALG00000002525, ENSGALG00000009740, ENSGALG00000004530, ENSGALG00000014872, ENSGALG00000019019, ENSGALG00000011206, ENSGALG00000002922	2319	10	8994	3.10272	1	1	1
GOTERM_CC_DIRECT	GO:0005783~endoplasmic reticulum	112	3.57942	0.00534204	ENSGALG00000006908, ENSGALG00000014496, ENSGALG00000009338, ENSGALG00000008645, ENSGALG00000004325, ENSGALG00000003358, ENSGALG00000008123, ENSGALG00000007430, ENSGALG00000016799, ENSGALG00000015904, ENSGALG00000014661, ENSGALG00000001848, ENSGALG00000007549, ENSGALG00000010620, ENSGALG00000008351, ENSGALG00000016447, ENSGALG00000013971, ENSGALG00000013452, ENSGALG00000028543, ENSGALG00000003065,…	2539	355	10057	1.24967	0.986946	0.468742	0.467006
GOTERM_BP_DIRECT	GO:0007264~small GTPase mediated signal transduction	55	1.75775	0.00535863	ENSGALG00000004728, ENSGALG00000006906, ENSGALG00000022874, ENSGALG00000026313, ENSGALG00000008405, ENSGALG00000007435, ENSGALG00000007710, ENSGALG00000003359, ENSGALG00000003397, ENSGALG00000016433, ENSGALG00000008169, ENSGALG00000007554, ENSGALG00000028971, ENSGALG00000010857, ENSGALG00000028851, ENSGALG00000003073, ENSGALG00000027778, ENSGALG00000002699, ENSGALG00000004796, ENSGALG00000016485,…	2319	153	8994	1.39419	1	1	1
GOTERM_CC_DIRECT	GO:0005778~peroxisomal membrane	11	0.35155	0.00578694	ENSGALG00000002159, ENSGALG00000005353, ENSGALG00000009236, ENSGALG00000009505, ENSGALG00000014683, ENSGALG00000003487, ENSGALG00000003042, ENSGALG00000005647, ENSGALG00000002836, ENSGALG00000014948, ENSGALG00000007519	2539	18	10057	2.42062	0.990914	0.468742	0.467006
GOTERM_BP_DIRECT	GO:0051301~cell division	30	0.958773	0.00607409	ENSGALG00000001513, ENSGALG00000005834, ENSGALG00000006428, ENSGALG00000017283, ENSGALG00000003438, ENSGALG00000004161, ENSGALG00000016854, ENSGALG00000016997, ENSGALG00000010471, ENSGALG00000007555, ENSGALG00000009455, ENSGALG00000004640, ENSGALG00000005090, ENSGALG00000008382, ENSGALG00000010039, ENSGALG00000014737, ENSGALG00000017370, ENSGALG00000000895, ENSGALG00000001364, ENSGALG00000028643,…	2319	73	8994	1.59386	1	1	1
GOTERM_MF_DIRECT	GO:0000980~RNA polymerase II distal enhancer sequence-specific DNA binding	18	0.575264	0.00643156	ENSGALG00000005507, ENSGALG00000002514, ENSGALG00000000972, ENSGALG00000003882, ENSGALG00000005983, ENSGALG00000007845, ENSGALG00000005679, ENSGALG00000012290, ENSGALG00000012304, ENSGALG00000008494, ENSGALG00000011489, ENSGALG00000008127, ENSGALG00000003297, ENSGALG00000002286, ENSGALG00000011937, ENSGALG00000001161, ENSGALG00000002182, ENSGALG00000001080	2141	38	8532	1.88766	0.999895	1	1
GOTERM_BP_DIRECT	GO:0042542~response to hydrogen peroxide	11	0.35155	0.00679399	ENSGALG00000012885, ENSGALG00000014832, ENSGALG00000016885, ENSGALG00000028204, ENSGALG00000011661, ENSGALG00000009549, ENSGALG00000003398, ENSGALG00000006049, ENSGALG00000016199, ENSGALG00000007945, ENSGALG00000001954	2319	18	8994	2.37013	1	1	1
GOTERM_BP_DIRECT	GO:0032869~cellular response to insulin stimulus	14	0.447427	0.00680284	ENSGALG00000022874, ENSGALG00000005796, ENSGALG00000005554, ENSGALG00000009228, ENSGALG00000004974, ENSGALG00000002519, ENSGALG00000002739, ENSGALG00000005547, ENSGALG00000006418, ENSGALG00000009364, ENSGALG00000005198, ENSGALG00000016535, ENSGALG00000005212, ENSGALG00000010854	2319	26	8994	2.08837	1	1	1
GOTERM_CC_DIRECT	GO:0005764~lysosome	31	0.990732	0.00817222	ENSGALG00000028935, ENSGALG00000003936, ENSGALG00000009856, ENSGALG00000003855, ENSGALG00000016590, ENSGALG00000016579, ENSGALG00000015368, ENSGALG00000010716, ENSGALG00000016917, ENSGALG00000010237, ENSGALG00000009373, ENSGALG00000011900, ENSGALG00000001864, ENSGALG00000000498, ENSGALG00000028822, ENSGALG00000004333, ENSGALG00000015496, ENSGALG00000004435, ENSGALG00000005902, ENSGALG00000006052,…	2539	79	10057	1.55432	0.998702	0.565149	0.563056
GOTERM_BP_DIRECT	GO:0030307~positive regulation of cell growth	17	0.543305	0.00832715	ENSGALG00000004212, ENSGALG00000004796, ENSGALG00000016199, ENSGALG00000002519, ENSGALG00000005944, ENSGALG00000005569, ENSGALG00000012885, ENSGALG00000008332, ENSGALG00000016427, ENSGALG00000011423, ENSGALG00000004197, ENSGALG00000009612, ENSGALG00000003473, ENSGALG00000008553, ENSGALG00000002286, ENSGALG00000002087, ENSGALG00000027068	2319	35	8994	1.88379	1	1	1
GOTERM_CC_DIRECT	GO:0005793~endoplasmic reticulum-Golgi intermediate compartment	14	0.447427	0.00837258	ENSGALG00000003307, ENSGALG00000005904, ENSGALG00000002863, ENSGALG00000014496, ENSGALG00000008569, ENSGALG00000005637, ENSGALG00000000811, ENSGALG00000020939, ENSGALG00000012414, ENSGALG00000011214, ENSGALG00000016447, ENSGALG00000016578, ENSGALG00000013452, ENSGALG00000010318	2539	27	10057	2.05386	0.998898	0.565149	0.563056
GOTERM_BP_DIRECT	GO:1902043~positive regulation of extrinsic apoptotic signaling pathway via death domain receptors	8	0.255673	0.00900387	ENSGALG00000008552, ENSGALG00000012216, ENSGALG00000005660, ENSGALG00000004098, ENSGALG00000009356, ENSGALG00000003473, ENSGALG00000009626, ENSGALG00000007625	2319	11	8994	2.82065	1	1	1
GOTERM_CC_DIRECT	GO:0030175~filopodium	16	0.511345	0.0091365	ENSGALG00000006508, ENSGALG00000006409, ENSGALG00000014463, ENSGALG00000004796, ENSGALG00000001768, ENSGALG00000003977, ENSGALG00000013742, ENSGALG00000009595, ENSGALG00000016986, ENSGALG00000006343, ENSGALG00000007145, ENSGALG00000016886, ENSGALG00000026055, ENSGALG00000011206, ENSGALG00000014978, ENSGALG00000009096	2539	33	10057	1.92049	0.99941	0.569274	0.567166
GOTERM_CC_DIRECT	GO:0055038~recycling endosome membrane	12	0.383509	0.0106575	ENSGALG00000016889, ENSGALG00000002169, ENSGALG00000012265, ENSGALG00000007531, ENSGALG00000016535, ENSGALG00000014159, ENSGALG00000028851, ENSGALG00000004425, ENSGALG00000009086, ENSGALG00000007615, ENSGALG00000003899, ENSGALG00000000613	2539	22	10057	2.16055	0.99983	0.616614	0.61433
GOTERM_BP_DIRECT	GO:0007067~mitotic nuclear division	24	0.767018	0.0110879	ENSGALG00000017370, ENSGALG00000002424, ENSGALG00000000895, ENSGALG00000001364, ENSGALG00000028643, ENSGALG00000004179, ENSGALG00000006688, ENSGALG00000007537, ENSGALG00000006657, ENSGALG00000006428, ENSGALG00000005834, ENSGALG00000005769, ENSGALG00000003438, ENSGALG00000004161, ENSGALG00000010471, ENSGALG00000015215, ENSGALG00000005452, ENSGALG00000005982, ENSGALG00000009455, ENSGALG00000013156,…	2319	57	8994	1.63301	1	1	1
GOTERM_BP_DIRECT	GO:0007050~cell cycle arrest	17	0.543305	0.0114677	ENSGALG00000028318, ENSGALG00000009626, ENSGALG00000003476, ENSGALG00000001409, ENSGALG00000009903, ENSGALG00000002922, ENSGALG00000015009, ENSGALG00000016513, ENSGALG00000016997, ENSGALG00000012220, ENSGALG00000009612, ENSGALG00000006785, ENSGALG00000009356, ENSGALG00000008883, ENSGALG00000017159, ENSGALG00000009654, ENSGALG00000027592	2319	36	8994	1.83146	1	1	1
GOTERM_MF_DIRECT	GO:0008092~cytoskeletal protein binding	6	0.191755	0.0130346	ENSGALG00000025842, ENSGALG00000014159, ENSGALG00000016886, ENSGALG00000003770, ENSGALG00000003521, ENSGALG00000012170	2141	7	8532	3.41576	1	1	1
GOTERM_CC_DIRECT	GO:0016020~membrane	185	5.91243	0.0131221	ENSGALG00000001611, ENSGALG00000002661, ENSGALG00000007711, ENSGALG00000008405, ENSGALG00000007710, ENSGALG00000004325, ENSGALG00000014371, ENSGALG00000016392, ENSGALG00000004161, ENSGALG00000013962, ENSGALG00000006583, ENSGALG00000008121, ENSGALG00000015107, ENSGALG00000016558, ENSGALG00000012870, ENSGALG00000010571, ENSGALG00000010175, ENSGALG00000011541, ENSGALG00000012355, ENSGALG00000016676,…	2539	633	10057	1.15764	0.999977	0.702301	0.6997
GOTERM_MF_DIRECT	GO:0050660~flavin adenine dinucleotide binding	21	0.671141	0.0141801	ENSGALG00000001557, ENSGALG00000002159, ENSGALG00000023661, ENSGALG00000007931, ENSGALG00000014122, ENSGALG00000005579, ENSGALG00000004612, ENSGALG00000002925, ENSGALG00000015591, ENSGALG00000016570, ENSGALG00000015923, ENSGALG00000005363, ENSGALG00000005034, ENSGALG00000012685, ENSGALG00000009236, ENSGALG00000013167, ENSGALG00000002891, ENSGALG00000002053, ENSGALG00000007072, ENSGALG00000010798,…	2141	50	8532	1.67372	1	1	1
GOTERM_CC_DIRECT	GO:0005634~nucleus	520	16.6187	0.0143946	ENSGALG00000009976, ENSGALG00000020534, ENSGALG00000006109, ENSGALG00000014096, ENSGALG00000008407, ENSGALG00000027281, ENSGALG00000004161, ENSGALG00000017009, ENSGALG00000005132, ENSGALG00000007555, ENSGALG00000007676, ENSGALG00000008883, ENSGALG00000003199, ENSGALG00000028133, ENSGALG00000003196, ENSGALG00000003072, ENSGALG00000010614, ENSGALG00000003071, ENSGALG00000009604, ENSGALG00000017015,…	2539	1905	10057	1.08122	0.999992	0.702301	0.6997
GOTERM_MF_DIRECT	GO:0003995~acyl-CoA dehydrogenase activity	8	0.255673	0.0144563	ENSGALG00000001557, ENSGALG00000002159, ENSGALG00000005034, ENSGALG00000002891, ENSGALG00000002925, ENSGALG00000007072, ENSGALG00000015591, ENSGALG00000008040	2141	12	8532	2.6567	1	1	1
GOTERM_BP_DIRECT	GO:0015937~coenzyme A biosynthetic process	6	0.191755	0.0147202	ENSGALG00000015978, ENSGALG00000000652, ENSGALG00000006431, ENSGALG00000000870, ENSGALG00000001165, ENSGALG00000004882	2319	7	8994	3.32434	1	1	1
GOTERM_CC_DIRECT	GO:1904115~axon cytoplasm	11	0.35155	0.0147396	ENSGALG00000026822, ENSGALG00000000996, ENSGALG00000000314, ENSGALG00000010620, ENSGALG00000026796, ENSGALG00000012782, ENSGALG00000005794, ENSGALG00000011870, ENSGALG00000002341, ENSGALG00000005834, ENSGALG00000014261	2539	20	10057	2.17855	0.999994	0.702301	0.6997
GOTERM_CC_DIRECT	GO:0001772~immunological synapse	12	0.383509	0.0158445	ENSGALG00000028935, ENSGALG00000013742, ENSGALG00000013731, ENSGALG00000015348, ENSGALG00000000466, ENSGALG00000001486, ENSGALG00000006908, ENSGALG00000008443, ENSGALG00000008669, ENSGALG00000007416, ENSGALG00000006546, ENSGALG00000004237	2539	23	10057	2.06661	0.999998	0.713003	0.710362
GOTERM_MF_DIRECT	GO:0001047~core promoter binding	14	0.447427	0.0160609	ENSGALG00000002866, ENSGALG00000005507, ENSGALG00000002514, ENSGALG00000002249, ENSGALG00000005796, ENSGALG00000006205, ENSGALG00000006216, ENSGALG00000002803, ENSGALG00000017142, ENSGALG00000016997, ENSGALG00000013793, ENSGALG00000003297, ENSGALG00000016774, ENSGALG00000015803	2141	29	8532	1.92382	1	1	1
GOTERM_CC_DIRECT	GO:0045335~phagocytic vesicle	14	0.447427	0.0169276	ENSGALG00000022874, ENSGALG00000001474, ENSGALG00000003487, ENSGALG00000011272, ENSGALG00000007615, ENSGALG00000005902, ENSGALG00000000613, ENSGALG00000000723, ENSGALG00000016579, ENSGALG00000007476, ENSGALG00000012300, ENSGALG00000003880, ENSGALG00000007554, ENSGALG00000028851	2539	29	10057	1.91221	0.999999	0.721651	0.718978
GOTERM_BP_DIRECT	GO:0098792~xenophagy	21	0.671141	0.0190699	ENSGALG00000002755, ENSGALG00000001434, ENSGALG00000026999, ENSGALG00000019553, ENSGALG00000024056, ENSGALG00000011708, ENSGALG00000007832, ENSGALG00000008359, ENSGALG00000017365, ENSGALG00000008349, ENSGALG00000014371, ENSGALG00000016042, ENSGALG00000000811, ENSGALG00000010740, ENSGALG00000008011, ENSGALG00000009700, ENSGALG00000003287, ENSGALG00000003010, ENSGALG00000028167, ENSGALG00000013738,…	2319	50	8994	1.62893	1	1	1
GOTERM_BP_DIRECT	GO:0006397~mRNA processing	21	0.671141	0.0190699	ENSGALG00000004848, ENSGALG00000001962, ENSGALG00000004839, ENSGALG00000001550, ENSGALG00000002906, ENSGALG00000000988, ENSGALG00000001802, ENSGALG00000026081, ENSGALG00000016910, ENSGALG00000003272, ENSGALG00000011555, ENSGALG00000003682, ENSGALG00000003374, ENSGALG00000017357, ENSGALG00000004981, ENSGALG00000001283, ENSGALG00000027592, ENSGALG00000008097, ENSGALG00000016949, ENSGALG00000010689,…	2319	50	8994	1.62893	1	1	1
GOTERM_BP_DIRECT	GO:0010629~negative regulation of gene expression	26	0.830936	0.0199893	ENSGALG00000001798, ENSGALG00000028318, ENSGALG00000008669, ENSGALG00000007416, ENSGALG00000016199, ENSGALG00000006326, ENSGALG00000009013, ENSGALG00000014873, ENSGALG00000009612, ENSGALG00000028376, ENSGALG00000013408, ENSGALG00000013626, ENSGALG00000014913, ENSGALG00000028009, ENSGALG00000000498, ENSGALG00000017015, ENSGALG00000004796, ENSGALG00000007845, ENSGALG00000007945, ENSGALG00000009903,…	2319	66	8994	1.52785	1	1	1
GOTERM_BP_DIRECT	GO:0007015~actin filament organization	15	0.479386	0.0204458	ENSGALG00000025842, ENSGALG00000006908, ENSGALG00000028721, ENSGALG00000003521, ENSGALG00000016199, ENSGALG00000008805, ENSGALG00000012456, ENSGALG00000012885, ENSGALG00000008351, ENSGALG00000015656, ENSGALG00000009364, ENSGALG00000016799, ENSGALG00000008797, ENSGALG00000004640, ENSGALG00000026383	2319	32	8994	1.818	1	1	1
GOTERM_BP_DIRECT	GO:0006470~protein dephosphorylation	9	0.287632	0.0206908	ENSGALG00000008199, ENSGALG00000012885, ENSGALG00000010026, ENSGALG00000014711, ENSGALG00000000466, ENSGALG00000003672, ENSGALG00000005710, ENSGALG00000026182, ENSGALG00000002229	2319	15	8994	2.32704	1	1	1
GOTERM_CC_DIRECT	GO:0030424~axon	35	1.11857	0.0227904	ENSGALG00000006508, ENSGALG00000003936, ENSGALG00000009737, ENSGALG00000004741, ENSGALG00000011680, ENSGALG00000007615, ENSGALG00000008121, ENSGALG00000006560, ENSGALG00000015348, ENSGALG00000007531, ENSGALG00000008864, ENSGALG00000009612, ENSGALG00000011541, ENSGALG00000017105, ENSGALG00000010331, ENSGALG00000026055, ENSGALG00000003193, ENSGALG00000000674, ENSGALG00000026207, ENSGALG00000002313,…	2539	98	10057	1.41465	1	0.92301	0.919592
GOTERM_BP_DIRECT	GO:0051291~protein heterooligomerization	7	0.223714	0.0228457	ENSGALG00000027835, ENSGALG00000001975, ENSGALG00000011476, ENSGALG00000004254, ENSGALG00000006367, ENSGALG00000012827, ENSGALG00000022557	2319	10	8994	2.71488	1	1	1
GOTERM_CC_DIRECT	GO:0055037~recycling endosome	21	0.671141	0.0240076	ENSGALG00000002569, ENSGALG00000001238, ENSGALG00000001474, ENSGALG00000008549, ENSGALG00000008931, ENSGALG00000005656, ENSGALG00000000848, ENSGALG00000009526, ENSGALG00000008844, ENSGALG00000000835, ENSGALG00000008839, ENSGALG00000007615, ENSGALG00000000613, ENSGALG00000004083, ENSGALG00000016535, ENSGALG00000006431, ENSGALG00000006598, ENSGALG00000009500, ENSGALG00000002374, ENSGALG00000011649,…	2539	52	10057	1.59964	1	0.926006	0.922576
GOTERM_MF_DIRECT	GO:0001205~transcriptional activator activity, RNA polymerase II distal enhancer sequence-specific binding	8	0.255673	0.0246285	ENSGALG00000012304, ENSGALG00000000972, ENSGALG00000008127, ENSGALG00000020359, ENSGALG00000002906, ENSGALG00000007845, ENSGALG00000011937, ENSGALG00000005679	2141	13	8532	2.45234	1	1	1
GOTERM_BP_DIRECT	GO:0040018~positive regulation of multicellular organism growth	11	0.35155	0.0252531	ENSGALG00000009013, ENSGALG00000012885, ENSGALG00000001798, ENSGALG00000003282, ENSGALG00000013742, ENSGALG00000008494, ENSGALG00000005212, ENSGALG00000014683, ENSGALG00000015495, ENSGALG00000008097, ENSGALG00000002647	2319	21	8994	2.03154	1	1	1
GOTERM_BP_DIRECT	GO:0000920~cell separation after cytokinesis	8	0.255673	0.0284835	ENSGALG00000016759, ENSGALG00000026428, ENSGALG00000000409, ENSGALG00000015496, ENSGALG00000002095, ENSGALG00000013160, ENSGALG00000006639, ENSGALG00000012879	2319	13	8994	2.38671	1	1	1
GOTERM_CC_DIRECT	GO:0090575~RNA polymerase II transcription factor complex	10	0.319591	0.0303441	ENSGALG00000005507, ENSGALG00000002514, ENSGALG00000011870, ENSGALG00000003267, ENSGALG00000016662, ENSGALG00000010936, ENSGALG00000004974, ENSGALG00000004304, ENSGALG00000002182, ENSGALG00000001080	2539	19	10057	2.08474	1	1	0.997528
GOTERM_MF_DIRECT	GO:0005525~GTP binding	74	2.36497	0.0305628	ENSGALG00000000720, ENSGALG00000022874, ENSGALG00000026313, ENSGALG00000007435, ENSGALG00000007710, ENSGALG00000014331, ENSGALG00000006225, ENSGALG00000003359, ENSGALG00000014217, ENSGALG00000013962, ENSGALG00000003397, ENSGALG00000007554, ENSGALG00000028971, ENSGALG00000028851, ENSGALG00000003073, ENSGALG00000001688, ENSGALG00000027778, ENSGALG00000004796, ENSGALG00000016485, ENSGALG00000011272,…	2141	239	8532	1.23387	1	1	1
GOTERM_BP_DIRECT	GO:0050850~positive regulation of calcium-mediated signaling	6	0.191755	0.0309699	ENSGALG00000003901, ENSGALG00000005483, ENSGALG00000015216, ENSGALG00000001486, ENSGALG00000007416, ENSGALG00000004170	2319	8	8994	2.9088	1	1	1
GOTERM_BP_DIRECT	GO:0045214~sarcomere organization	9	0.287632	0.0322006	ENSGALG00000028749, ENSGALG00000010027, ENSGALG00000013124, ENSGALG00000007145, ENSGALG00000014463, ENSGALG00000009050, ENSGALG00000004237, ENSGALG00000008805, ENSGALG00000014957	2319	16	8994	2.1816	1	1	1
GOTERM_CC_DIRECT	GO:0000307~cyclin-dependent protein kinase holoenzyme complex	7	0.223714	0.0357869	ENSGALG00000009476, ENSGALG00000028318, ENSGALG00000001551, ENSGALG00000007555, ENSGALG00000003485, ENSGALG00000015471, ENSGALG00000017283	2539	11	10057	2.52064	1	1	0.997528
GOTERM_BP_DIRECT	GO:0006635~fatty acid beta-oxidation	11	0.35155	0.0358465	ENSGALG00000006680, ENSGALG00000013874, ENSGALG00000002159, ENSGALG00000002588, ENSGALG00000016536, ENSGALG00000005860, ENSGALG00000005554, ENSGALG00000014683, ENSGALG00000021843, ENSGALG00000005647, ENSGALG00000024271	2319	22	8994	1.9392	1	1	1
GOTERM_BP_DIRECT	GO:0032880~regulation of protein localization	14	0.447427	0.0362364	ENSGALG00000001474, ENSGALG00000005368, ENSGALG00000000209, ENSGALG00000007998, ENSGALG00000004578, ENSGALG00000006109, ENSGALG00000012885, ENSGALG00000012620, ENSGALG00000016579, ENSGALG00000008797, ENSGALG00000005750, ENSGALG00000008443, ENSGALG00000004530, ENSGALG00000003078	2319	31	8994	1.75153	1	1	1
GOTERM_CC_DIRECT	GO:0005813~centrosome	73	2.33301	0.0369778	ENSGALG00000001017, ENSGALG00000001258, ENSGALG00000016674, ENSGALG00000006547, ENSGALG00000013041, ENSGALG00000010052, ENSGALG00000006502, ENSGALG00000005976, ENSGALG00000002229, ENSGALG00000003955, ENSGALG00000009013, ENSGALG00000004161, ENSGALG00000013646, ENSGALG00000011423, ENSGALG00000008368, ENSGALG00000016676, ENSGALG00000028851, ENSGALG00000009570, ENSGALG00000014737, ENSGALG00000012879,…	2539	236	10057	1.22523	1	1	0.997528
GOTERM_MF_DIRECT	GO:0003735~structural constituent of ribosome	45	1.43816	0.0372084	ENSGALG00000015082, ENSGALG00000003919, ENSGALG00000008746, ENSGALG00000007711, ENSGALG00000007479, ENSGALG00000016232, ENSGALG00000004588, ENSGALG00000007999, ENSGALG00000005338, ENSGALG00000002605, ENSGALG00000002868, ENSGALG00000016392, ENSGALG00000016979, ENSGALG00000014833, ENSGALG00000004063, ENSGALG00000008682, ENSGALG00000010296, ENSGALG00000016731, ENSGALG00000010117, ENSGALG00000010614,…	2141	137	8532	1.30896	1	1	1
GOTERM_MF_DIRECT	GO:0004177~aminopeptidase activity	5	0.159795	0.0379776	ENSGALG00000007533, ENSGALG00000006334, ENSGALG00000004259, ENSGALG00000004899, ENSGALG00000011318	2141	6	8532	3.32088	1	1	1
GOTERM_MF_DIRECT	GO:0000166~nucleotide binding	62	1.98146	0.0382081	ENSGALG00000026999, ENSGALG00000000243, ENSGALG00000002906, ENSGALG00000000726, ENSGALG00000016198, ENSGALG00000004160, ENSGALG00000004282, ENSGALG00000011863, ENSGALG00000016910, ENSGALG00000008289, ENSGALG00000012712, ENSGALG00000003947, ENSGALG00000001962, ENSGALG00000019355, ENSGALG00000014381, ENSGALG00000009288, ENSGALG00000016967, ENSGALG00000011036, ENSGALG00000026081, ENSGALG00000012721,…	2141	198	8532	1.24785	1	1	1
GOTERM_CC_DIRECT	GO:0005925~focal adhesion	77	2.46085	0.0386672	ENSGALG00000002661, ENSGALG00000026313, ENSGALG00000003398, ENSGALG00000007711, ENSGALG00000016232, ENSGALG00000006547, ENSGALG00000008569, ENSGALG00000006546, ENSGALG00000016392, ENSGALG00000002548, ENSGALG00000004160, ENSGALG00000012159, ENSGALG00000011621, ENSGALG00000015348, ENSGALG00000015148, ENSGALG00000015664, ENSGALG00000016433, ENSGALG00000010331, ENSGALG00000008169, ENSGALG00000009097,…	2539	251	10057	1.21513	1	1	0.997528
GOTERM_CC_DIRECT	GO:0042382~paraspeckles	5	0.159795	0.0388102	ENSGALG00000005507, ENSGALG00000002514, ENSGALG00000019355, ENSGALG00000017142, ENSGALG00000003084	2539	6	10057	3.30084	1	1	0.997528
GOTERM_BP_DIRECT	GO:0006814~sodium ion transport	7	0.223714	0.0394559	ENSGALG00000008497, ENSGALG00000006728, ENSGALG00000008593, ENSGALG00000016822, ENSGALG00000002313, ENSGALG00000015233, ENSGALG00000010006	2319	11	8994	2.46807	1	1	1
GOTERM_CC_DIRECT	GO:0030992~intraciliary transport particle B	8	0.255673	0.0400423	ENSGALG00000005707, ENSGALG00000021653, ENSGALG00000009224, ENSGALG00000011847, ENSGALG00000009559, ENSGALG00000023571, ENSGALG00000003523, ENSGALG00000003854	2539	14	10057	2.26343	1	1	0.997528
GOTERM_MF_DIRECT	GO:0000062~fatty-acyl-CoA binding	10	0.319591	0.0415428	ENSGALG00000001557, ENSGALG00000002159, ENSGALG00000005034, ENSGALG00000009246, ENSGALG00000002891, ENSGALG00000002925, ENSGALG00000007072, ENSGALG00000015591, ENSGALG00000007519, ENSGALG00000008040	2141	20	8532	1.99253	1	1	1
GOTERM_BP_DIRECT	GO:0071786~endoplasmic reticulum tubular network organization	5	0.159795	0.0417672	ENSGALG00000014248, ENSGALG00000016535, ENSGALG00000002861, ENSGALG00000007435, ENSGALG00000017365	2319	6	8994	3.232	1	1	1
GOTERM_BP_DIRECT	GO:0034612~response to tumor necrosis factor	5	0.159795	0.0417672	ENSGALG00000008355, ENSGALG00000012200, ENSGALG00000004212, ENSGALG00000003398, ENSGALG00000005554	2319	6	8994	3.232	1	1	1
GOTERM_BP_DIRECT	GO:0006501~C-terminal protein lipidation	5	0.159795	0.0417672	ENSGALG00000002345, ENSGALG00000006298, ENSGALG00000015387, ENSGALG00000010985, ENSGALG00000008282	2319	6	8994	3.232	1	1	1
GOTERM_BP_DIRECT	GO:1901016~regulation of potassium ion transmembrane transporter activity	5	0.159795	0.0417672	ENSGALG00000000699, ENSGALG00000010269, ENSGALG00000005332, ENSGALG00000002661, ENSGALG00000006190	2319	6	8994	3.232	1	1	1
GOTERM_BP_DIRECT	GO:0006729~tetrahydrobiopterin biosynthetic process	5	0.159795	0.0417672	ENSGALG00000027835, ENSGALG00000000067, ENSGALG00000006367, ENSGALG00000012200, ENSGALG00000007848	2319	6	8994	3.232	1	1	1
GOTERM_BP_DIRECT	GO:0006915~apoptotic process	31	0.990732	0.0436108	ENSGALG00000013187, ENSGALG00000006503, ENSGALG00000017186, ENSGALG00000006407, ENSGALG00000012115, ENSGALG00000014537, ENSGALG00000016997, ENSGALG00000005011, ENSGALG00000014698, ENSGALG00000013400, ENSGALG00000004661, ENSGALG00000006785, ENSGALG00000011442, ENSGALG00000027761, ENSGALG00000014718, ENSGALG00000015708, ENSGALG00000010039, ENSGALG00000009907, ENSGALG00000026945, ENSGALG00000028822,…	2319	87	8994	1.38196	1	1	1
GOTERM_BP_DIRECT	GO:0070979~protein K11-linked ubiquitination	8	0.255673	0.044541	ENSGALG00000014378, ENSGALG00000000596, ENSGALG00000007610, ENSGALG00000028643, ENSGALG00000020793, ENSGALG00000012311, ENSGALG00000004179, ENSGALG00000008648	2319	14	8994	2.21623	1	1	1
GOTERM_BP_DIRECT	GO:0051028~mRNA transport	8	0.255673	0.044541	ENSGALG00000015712, ENSGALG00000010961, ENSGALG00000011555, ENSGALG00000012462, ENSGALG00000008092, ENSGALG00000005753, ENSGALG00000010689, ENSGALG00000009309	2319	14	8994	2.21623	1	1	1
GOTERM_BP_DIRECT	GO:0033539~fatty acid beta-oxidation using acyl-CoA dehydrogenase	8	0.255673	0.044541	ENSGALG00000001557, ENSGALG00000002159, ENSGALG00000005034, ENSGALG00000002891, ENSGALG00000002925, ENSGALG00000007072, ENSGALG00000015591, ENSGALG00000008040	2319	14	8994	2.21623	1	1	1
GOTERM_BP_DIRECT	GO:0000281~mitotic cytokinesis	8	0.255673	0.044541	ENSGALG00000016759, ENSGALG00000001798, ENSGALG00000010620, ENSGALG00000001475, ENSGALG00000001183, ENSGALG00000002095, ENSGALG00000006639, ENSGALG00000008095	2319	14	8994	2.21623	1	1	1
GOTERM_BP_DIRECT	GO:0018108~peptidyl-tyrosine phosphorylation	15	0.479386	0.0457541	ENSGALG00000009901, ENSGALG00000004741, ENSGALG00000011680, ENSGALG00000015593, ENSGALG00000016438, ENSGALG00000015216, ENSGALG00000015556, ENSGALG00000012594, ENSGALG00000008631, ENSGALG00000019019, ENSGALG00000015708, ENSGALG00000014749, ENSGALG00000015728, ENSGALG00000008193, ENSGALG00000014913	2319	35	8994	1.66217	1	1	1
GOTERM_MF_DIRECT	GO:0003723~RNA binding	60	1.91755	0.0471655	ENSGALG00000004848, ENSGALG00000000243, ENSGALG00000001099, ENSGALG00000002906, ENSGALG00000000726, ENSGALG00000000408, ENSGALG00000016198, ENSGALG00000007835, ENSGALG00000012115, ENSGALG00000009850, ENSGALG00000005054, ENSGALG00000003272, ENSGALG00000016910, ENSGALG00000008289, ENSGALG00000014652, ENSGALG00000009091, ENSGALG00000013649, ENSGALG00000013889, ENSGALG00000001962, ENSGALG00000002531,…	2141	193	8532	1.23888	1	1	1
GOTERM_BP_DIRECT	GO:0007080~mitotic metaphase plate congression	9	0.287632	0.0473976	ENSGALG00000026428, ENSGALG00000007610, ENSGALG00000000409, ENSGALG00000015496, ENSGALG00000002095, ENSGALG00000013160, ENSGALG00000007615, ENSGALG00000012160, ENSGALG00000012879	2319	17	8994	2.05327	1	1	1
GOTERM_BP_DIRECT	GO:0055088~lipid homeostasis	9	0.287632	0.0473976	ENSGALG00000001557, ENSGALG00000002159, ENSGALG00000005034, ENSGALG00000002891, ENSGALG00000002925, ENSGALG00000007072, ENSGALG00000015591, ENSGALG00000005439, ENSGALG00000008040	2319	17	8994	2.05327	1	1	1
GOTERM_BP_DIRECT	GO:0000422~mitophagy	10	0.319591	0.0487771	ENSGALG00000002345, ENSGALG00000006298, ENSGALG00000027860, ENSGALG00000015387, ENSGALG00000011649, ENSGALG00000010985, ENSGALG00000004557, ENSGALG00000028187, ENSGALG00000012569, ENSGALG00000008282	2319	20	8994	1.9392	1	1	1
GOTERM_BP_DIRECT	GO:0032212~positive regulation of telomere maintenance via telomerase	10	0.319591	0.0487771	ENSGALG00000002216, ENSGALG00000005054, ENSGALG00000009975, ENSGALG00000008740, ENSGALG00000017159, ENSGALG00000027036, ENSGALG00000008304, ENSGALG00000013041, ENSGALG00000016088, ENSGALG00000011637	2319	20	8994	1.9392	1	1	1
GOTERM_BP_DIRECT	GO:0045860~positive regulation of protein kinase activity	10	0.319591	0.0487771	ENSGALG00000008661, ENSGALG00000011104, ENSGALG00000009314, ENSGALG00000004530, ENSGALG00000010166, ENSGALG00000003078, ENSGALG00000010857, ENSGALG00000004796, ENSGALG00000008193, ENSGALG00000008616	2319	20	8994	1.9392	1	1	1
GOTERM_CC_DIRECT	GO:0071013~catalytic step 2 spliceosome	22	0.7031	0.0494494	ENSGALG00000026999, ENSGALG00000004839, ENSGALG00000002531, ENSGALG00000013383, ENSGALG00000005623, ENSGALG00000008228, ENSGALG00000000408, ENSGALG00000000988, ENSGALG00000013590, ENSGALG00000015061, ENSGALG00000016704, ENSGALG00000011036, ENSGALG00000017207, ENSGALG00000015830, ENSGALG00000016501, ENSGALG00000009257, ENSGALG00000004486, ENSGALG00000001283, ENSGALG00000010677, ENSGALG00000010689,…	2539	59	10057	1.47699	1	1	0.997528
GOTERM_MF_DIRECT	GO:0016279~protein-lysine N-methyltransferase activity	6	0.191755	0.0494772	ENSGALG00000012269, ENSGALG00000012830, ENSGALG00000002247, ENSGALG00000027056, ENSGALG00000016024, ENSGALG00000017133	2141	9	8532	2.6567	1	1	1
GOTERM_CC_DIRECT	GO:0042101~T cell receptor complex	6	0.191755	0.0507107	ENSGALG00000028935, ENSGALG00000015348, ENSGALG00000015216, ENSGALG00000001486, ENSGALG00000015441, ENSGALG00000007418	2539	9	10057	2.64067	1	1	0.997528
GOTERM_BP_DIRECT	GO:0006810~transport	22	0.7031	0.0507684	ENSGALG00000005904, ENSGALG00000012272, ENSGALG00000011491, ENSGALG00000008405, ENSGALG00000005654, ENSGALG00000023806, ENSGALG00000008128, ENSGALG00000003798, ENSGALG00000017032, ENSGALG00000007519, ENSGALG00000005439, ENSGALG00000001602, ENSGALG00000004160, ENSGALG00000015722, ENSGALG00000007861, ENSGALG00000009246, ENSGALG00000010318, ENSGALG00000003010, ENSGALG00000011514, ENSGALG00000028484,…	2319	58	8994	1.47112	1	1	1
GOTERM_CC_DIRECT	GO:0070531~BRCA1-A complex	4	0.127836	0.0520848	ENSGALG00000003484, ENSGALG00000011210, ENSGALG00000002781, ENSGALG00000010039	2539	4	10057	3.96101	1	1	0.997528
GOTERM_CC_DIRECT	GO:0097342~ripoptosome	4	0.127836	0.0520848	ENSGALG00000008355, ENSGALG00000012827, ENSGALG00000007625, ENSGALG00000008240	2539	4	10057	3.96101	1	1	0.997528
GOTERM_BP_DIRECT	GO:0006412~translation	42	1.34228	0.0523288	ENSGALG00000015082, ENSGALG00000003919, ENSGALG00000008746, ENSGALG00000007711, ENSGALG00000007479, ENSGALG00000004588, ENSGALG00000007999, ENSGALG00000005338, ENSGALG00000000988, ENSGALG00000002605, ENSGALG00000016392, ENSGALG00000016979, ENSGALG00000014217, ENSGALG00000014833, ENSGALG00000013962, ENSGALG00000004063, ENSGALG00000008682, ENSGALG00000016731, ENSGALG00000010117, ENSGALG00000010614,…	2319	126	8994	1.2928	1	1	1
GOTERM_CC_DIRECT	GO:0005739~mitochondrion	172	5.49696	0.0526456	ENSGALG00000002304, ENSGALG00000003913, ENSGALG00000001333, ENSGALG00000002388, ENSGALG00000002421, ENSGALG00000000241, ENSGALG00000002661, ENSGALG00000003476, ENSGALG00000006503, ENSGALG00000009976, ENSGALG00000004325, ENSGALG00000003358, ENSGALG00000008121, ENSGALG00000013688, ENSGALG00000012870, ENSGALG00000006188, ENSGALG00000012473, ENSGALG00000010175, ENSGALG00000016951, ENSGALG00000011266,…	2539	609	10057	1.11871	1	1	0.997528
GOTERM_CC_DIRECT	GO:0005903~brush border	13	0.415468	0.0537636	ENSGALG00000000674, ENSGALG00000012929, ENSGALG00000014372, ENSGALG00000008704, ENSGALG00000002647, ENSGALG00000005209, ENSGALG00000012159, ENSGALG00000013742, ENSGALG00000008542, ENSGALG00000010770, ENSGALG00000010331, ENSGALG00000003075, ENSGALG00000001183	2539	30	10057	1.71644	1	1	0.997528
GOTERM_CC_DIRECT	GO:0001726~ruffle	17	0.543305	0.0550295	ENSGALG00000002932, ENSGALG00000006409, ENSGALG00000003628, ENSGALG00000023451, ENSGALG00000000681, ENSGALG00000007952, ENSGALG00000006217, ENSGALG00000011272, ENSGALG00000012160, ENSGALG00000002548, ENSGALG00000009476, ENSGALG00000014922, ENSGALG00000013742, ENSGALG00000016986, ENSGALG00000016720, ENSGALG00000012454, ENSGALG00000009096	2539	43	10057	1.56598	1	1	0.997528
GOTERM_MF_DIRECT	GO:0052890~oxidoreductase activity, acting on the CH-CH group of donors, with a flavin as acceptor	7	0.223714	0.0550689	ENSGALG00000001557, ENSGALG00000002159, ENSGALG00000005034, ENSGALG00000002891, ENSGALG00000002925, ENSGALG00000015591, ENSGALG00000008040	2141	12	8532	2.32461	1	1	1
GOTERM_MF_DIRECT	GO:0061630~ubiquitin protein ligase activity	35	1.11857	0.0550949	ENSGALG00000002225, ENSGALG00000024332, ENSGALG00000001473, ENSGALG00000008648, ENSGALG00000006428, ENSGALG00000003812, ENSGALG00000002229, ENSGALG00000010411, ENSGALG00000015668, ENSGALG00000008021, ENSGALG00000008368, ENSGALG00000017105, ENSGALG00000028133, ENSGALG00000007272, ENSGALG00000000699, ENSGALG00000028009, ENSGALG00000008819, ENSGALG00000028822, ENSGALG00000004796, ENSGALG00000021117,…	2141	105	8532	1.32835	1	1	1
GOTERM_BP_DIRECT	GO:0051604~protein maturation	6	0.191755	0.0551038	ENSGALG00000002414, ENSGALG00000011214, ENSGALG00000026796, ENSGALG00000006598, ENSGALG00000004257, ENSGALG00000010716	2319	9	8994	2.5856	1	1	1
GOTERM_BP_DIRECT	GO:0006885~regulation of pH	6	0.191755	0.0551038	ENSGALG00000008045, ENSGALG00000016912, ENSGALG00000009700, ENSGALG00000002374, ENSGALG00000006635, ENSGALG00000006469	2319	9	8994	2.5856	1	1	1
GOTERM_BP_DIRECT	GO:0045132~meiotic chromosome segregation	4	0.127836	0.0552	ENSGALG00000009553, ENSGALG00000001907, ENSGALG00000011281, ENSGALG00000015691	2319	4	8994	3.8784	1	1	1
GOTERM_BP_DIRECT	GO:0030953~astral microtubule organization	4	0.127836	0.0552	ENSGALG00000013742, ENSGALG00000006908, ENSGALG00000005368, ENSGALG00000007615	2319	4	8994	3.8784	1	1	1
GOTERM_BP_DIRECT	GO:0019896~axonal transport of mitochondrion	4	0.127836	0.0552	ENSGALG00000000314, ENSGALG00000010620, ENSGALG00000011870, ENSGALG00000014261	2319	4	8994	3.8784	1	1	1
GOTERM_MF_DIRECT	GO:0051082~unfolded protein binding	11	0.35155	0.0555102	ENSGALG00000014448, ENSGALG00000015549, ENSGALG00000011214, ENSGALG00000011445, ENSGALG00000000895, ENSGALG00000010175, ENSGALG00000002363, ENSGALG00000016893, ENSGALG00000016199, ENSGALG00000016088, ENSGALG00000007945	2141	24	8532	1.82648	1	1	1
GOTERM_CC_DIRECT	GO:0005671~Ada2/Gcn5/Ada3 transcription activator complex	7	0.223714	0.0566005	ENSGALG00000005452, ENSGALG00000008873, ENSGALG00000006688, ENSGALG00000010096, ENSGALG00000008707, ENSGALG00000005858, ENSGALG00000002659	2539	12	10057	2.31059	1	1	0.997528
GOTERM_MF_DIRECT	GO:0061631~ubiquitin conjugating enzyme activity	8	0.255673	0.0573661	ENSGALG00000024332, ENSGALG00000015775, ENSGALG00000020793, ENSGALG00000012311, ENSGALG00000008648, ENSGALG00000028133, ENSGALG00000005667, ENSGALG00000001848	2141	15	8532	2.12536	1	1	1
GOTERM_CC_DIRECT	GO:0031902~late endosome membrane	11	0.35155	0.0576572	ENSGALG00000008991, ENSGALG00000026428, ENSGALG00000010411, ENSGALG00000008880, ENSGALG00000007476, ENSGALG00000003770, ENSGALG00000019019, ENSGALG00000015496, ENSGALG00000009526, ENSGALG00000002095, ENSGALG00000005902	2539	24	10057	1.81546	1	1	0.997528
GOTERM_MF_DIRECT	GO:0043130~ubiquitin binding	9	0.287632	0.0577457	ENSGALG00000008760, ENSGALG00000008909, ENSGALG00000004583, ENSGALG00000004650, ENSGALG00000006697, ENSGALG00000009901, ENSGALG00000016497, ENSGALG00000016880, ENSGALG00000006182	2141	18	8532	1.99253	1	1	1
GOTERM_MF_DIRECT	GO:0001540~beta-amyloid binding	9	0.287632	0.0577457	ENSGALG00000004096, ENSGALG00000004594, ENSGALG00000016996, ENSGALG00000009612, ENSGALG00000006598, ENSGALG00000002606, ENSGALG00000004657, ENSGALG00000004107, ENSGALG00000020614	2141	18	8532	1.99253	1	1	1
GOTERM_BP_DIRECT	GO:0048566~embryonic digestive tract development	7	0.223714	0.0620703	ENSGALG00000004270, ENSGALG00000011630, ENSGALG00000009612, ENSGALG00000006038, ENSGALG00000025748, ENSGALG00000001449, ENSGALG00000004170	2319	12	8994	2.2624	1	1	1
GOTERM_BP_DIRECT	GO:0051592~response to calcium ion	11	0.35155	0.0654097	ENSGALG00000009266, ENSGALG00000000302, ENSGALG00000011875, ENSGALG00000009545, ENSGALG00000013400, ENSGALG00000004980, ENSGALG00000009626, ENSGALG00000003398, ENSGALG00000009050, ENSGALG00000011910, ENSGALG00000009728	2319	24	8994	1.7776	1	1	1
GOTERM_BP_DIRECT	GO:0001568~blood vessel development	11	0.35155	0.0654097	ENSGALG00000004270, ENSGALG00000009641, ENSGALG00000002546, ENSGALG00000002532, ENSGALG00000010818, ENSGALG00000009612, ENSGALG00000008883, ENSGALG00000012123, ENSGALG00000015001, ENSGALG00000017242, ENSGALG00000006390	2319	24	8994	1.7776	1	1	1
GOTERM_BP_DIRECT	GO:2000134~negative regulation of G1/S transition of mitotic cell cycle	8	0.255673	0.0654099	ENSGALG00000012885, ENSGALG00000002469, ENSGALG00000016997, ENSGALG00000012023, ENSGALG00000026137, ENSGALG00000006190, ENSGALG00000005710, ENSGALG00000012569	2319	15	8994	2.06848	1	1	1
GOTERM_BP_DIRECT	GO:0000132~establishment of mitotic spindle orientation	8	0.255673	0.0654099	ENSGALG00000026822, ENSGALG00000014801, ENSGALG00000001258, ENSGALG00000012123, ENSGALG00000014872, ENSGALG00000001163, ENSGALG00000005834, ENSGALG00000016906	2319	15	8994	2.06848	1	1	1
GOTERM_BP_DIRECT	GO:0010634~positive regulation of epithelial cell migration	8	0.255673	0.0654099	ENSGALG00000012799, ENSGALG00000028821, ENSGALG00000009612, ENSGALG00000011442, ENSGALG00000011870, ENSGALG00000007615, ENSGALG00000009903, ENSGALG00000003855	2319	15	8994	2.06848	1	1	1
GOTERM_BP_DIRECT	GO:0050714~positive regulation of protein secretion	9	0.287632	0.0665845	ENSGALG00000009266, ENSGALG00000013742, ENSGALG00000012929, ENSGALG00000009612, ENSGALG00000011442, ENSGALG00000003398, ENSGALG00000003774, ENSGALG00000006417, ENSGALG00000006491	2319	18	8994	1.9392	1	1	1
GOTERM_BP_DIRECT	GO:0030177~positive regulation of Wnt signaling pathway	9	0.287632	0.0665845	ENSGALG00000002469, ENSGALG00000010158, ENSGALG00000012023, ENSGALG00000011917, ENSGALG00000016446, ENSGALG00000014729, ENSGALG00000016241, ENSGALG00000011238, ENSGALG00000007706	2319	18	8994	1.9392	1	1	1
GOTERM_BP_DIRECT	GO:0009411~response to UV	9	0.287632	0.0665845	ENSGALG00000014832, ENSGALG00000008368, ENSGALG00000028998, ENSGALG00000004640, ENSGALG00000010957, ENSGALG00000008648, ENSGALG00000006109, ENSGALG00000009837, ENSGALG00000002504	2319	18	8994	1.9392	1	1	1
GOTERM_CC_DIRECT	GO:0005743~mitochondrial inner membrane	44	1.4062	0.0672545	ENSGALG00000016094, ENSGALG00000001950, ENSGALG00000027963, ENSGALG00000000660, ENSGALG00000006503, ENSGALG00000000627, ENSGALG00000004940, ENSGALG00000014194, ENSGALG00000000802, ENSGALG00000002605, ENSGALG00000016691, ENSGALG00000003855, ENSGALG00000014217, ENSGALG00000004063, ENSGALG00000016536, ENSGALG00000005571, ENSGALG00000015961, ENSGALG00000008785, ENSGALG00000011661, ENSGALG00000013167,…	2539	138	10057	1.26293	1	1	0.997528
GOTERM_BP_DIRECT	GO:0030308~negative regulation of cell growth	22	0.7031	0.0710435	ENSGALG00000022980, ENSGALG00000003936, ENSGALG00000027734, ENSGALG00000028318, ENSGALG00000002763, ENSGALG00000002377, ENSGALG00000002267, ENSGALG00000000120, ENSGALG00000005701, ENSGALG00000001538, ENSGALG00000012115, ENSGALG00000012885, ENSGALG00000014873, ENSGALG00000003284, ENSGALG00000015258, ENSGALG00000009612, ENSGALG00000003473, ENSGALG00000007357, ENSGALG00000005135, ENSGALG00000006190,…	2319	60	8994	1.42208	1	1	1
GOTERM_BP_DIRECT	GO:0030433~ER-associated ubiquitin-dependent protein catabolic process	15	0.479386	0.0715261	ENSGALG00000003308, ENSGALG00000003128, ENSGALG00000008108, ENSGALG00000005667, ENSGALG00000001848, ENSGALG00000004657, ENSGALG00000008320, ENSGALG00000013569, ENSGALG00000015710, ENSGALG00000008236, ENSGALG00000015775, ENSGALG00000011332, ENSGALG00000012408, ENSGALG00000007162, ENSGALG00000009492	2319	37	8994	1.57232	1	1	1
GOTERM_BP_DIRECT	GO:0045893~positive regulation of transcription, DNA-templated	59	1.88559	0.0716385	ENSGALG00000028935, ENSGALG00000002588, ENSGALG00000000120, ENSGALG00000006743, ENSGALG00000005378, ENSGALG00000017242, ENSGALG00000014096, ENSGALG00000002229, ENSGALG00000012830, ENSGALG00000009057, ENSGALG00000012115, ENSGALG00000009774, ENSGALG00000016995, ENSGALG00000003473, ENSGALG00000004640, ENSGALG00000009050, ENSGALG00000011502, ENSGALG00000009052, ENSGALG00000009929, ENSGALG00000003267,…	2319	189	8994	1.21072	1	1	1
GOTERM_CC_DIRECT	GO:0005811~lipid particle	12	0.383509	0.0716983	ENSGALG00000007493, ENSGALG00000010641, ENSGALG00000026945, ENSGALG00000014442, ENSGALG00000003770, ENSGALG00000016400, ENSGALG00000003574, ENSGALG00000016487, ENSGALG00000014122, ENSGALG00000009927, ENSGALG00000017053, ENSGALG00000005902	2539	28	10057	1.69757	1	1	0.997528
GOTERM_BP_DIRECT	GO:0016192~vesicle-mediated transport	21	0.671141	0.0750891	ENSGALG00000001335, ENSGALG00000003959, ENSGALG00000020005, ENSGALG00000016551, ENSGALG00000000848, ENSGALG00000006799, ENSGALG00000005637, ENSGALG00000008991, ENSGALG00000005393, ENSGALG00000009795, ENSGALG00000005295, ENSGALG00000016799, ENSGALG00000016535, ENSGALG00000007531, ENSGALG00000007476, ENSGALG00000007992, ENSGALG00000006015, ENSGALG00000002919, ENSGALG00000002341, ENSGALG00000019228,…	2319	57	8994	1.42888	1	1	1
GOTERM_CC_DIRECT	GO:0005802~trans-Golgi network	29	0.926814	0.0768171	ENSGALG00000001238, ENSGALG00000025941, ENSGALG00000001474, ENSGALG00000009813, ENSGALG00000004885, ENSGALG00000004425, ENSGALG00000007615, ENSGALG00000005637, ENSGALG00000009795, ENSGALG00000008341, ENSGALG00000011621, ENSGALG00000007476, ENSGALG00000016799, ENSGALG00000016535, ENSGALG00000014159, ENSGALG00000007992, ENSGALG00000011649, ENSGALG00000003929, ENSGALG00000027874, ENSGALG00000009900,…	2539	86	10057	1.33569	1	1	0.997528
GOTERM_MF_DIRECT	GO:0003924~GTPase activity	37	1.18249	0.0770355	ENSGALG00000002569, ENSGALG00000000720, ENSGALG00000001334, ENSGALG00000001476, ENSGALG00000012929, ENSGALG00000001474, ENSGALG00000006225, ENSGALG00000000988, ENSGALG00000007615, ENSGALG00000003899, ENSGALG00000014217, ENSGALG00000012456, ENSGALG00000013962, ENSGALG00000016579, ENSGALG00000009634, ENSGALG00000003397, ENSGALG00000007554, ENSGALG00000028851, ENSGALG00000008382, ENSGALG00000012339,…	2141	115	8532	1.28215	1	1	1
GOTERM_BP_DIRECT	GO:0006301~postreplication repair	5	0.159795	0.0778297	ENSGALG00000008368, ENSGALG00000008015, ENSGALG00000002781, ENSGALG00000028133, ENSGALG00000003812	2319	7	8994	2.77028	1	1	1
GOTERM_BP_DIRECT	GO:1904851~positive regulation of establishment of protein localization to telomere	5	0.159795	0.0778297	ENSGALG00000005054, ENSGALG00000009975, ENSGALG00000013041, ENSGALG00000016088, ENSGALG00000011637	2319	7	8994	2.77028	1	1	1
GOTERM_BP_DIRECT	GO:0036010~protein localization to endosome	5	0.159795	0.0778297	ENSGALG00000012265, ENSGALG00000014159, ENSGALG00000006697, ENSGALG00000007308, ENSGALG00000015904	2319	7	8994	2.77028	1	1	1
GOTERM_BP_DIRECT	GO:0035646~endosome to melanosome transport	5	0.159795	0.0778297	ENSGALG00000000996, ENSGALG00000003959, ENSGALG00000004671, ENSGALG00000012300, ENSGALG00000000848	2319	7	8994	2.77028	1	1	1
GOTERM_BP_DIRECT	GO:0048672~positive regulation of collateral sprouting	5	0.159795	0.0778297	ENSGALG00000012594, ENSGALG00000008733, ENSGALG00000012163, ENSGALG00000002804, ENSGALG00000000811	2319	7	8994	2.77028	1	1	1
GOTERM_BP_DIRECT	GO:0034122~negative regulation of toll-like receptor signaling pathway	5	0.159795	0.0778297	ENSGALG00000012830, ENSGALG00000008631, ENSGALG00000005547, ENSGALG00000024391, ENSGALG00000006418	2319	7	8994	2.77028	1	1	1
GOTERM_BP_DIRECT	GO:0043508~negative regulation of JUN kinase activity	5	0.159795	0.0778297	ENSGALG00000023066, ENSGALG00000003473, ENSGALG00000011695, ENSGALG00000009426, ENSGALG00000009450	2319	7	8994	2.77028	1	1	1
GOTERM_BP_DIRECT	GO:2000009~negative regulation of protein localization to cell surface	5	0.159795	0.0778297	ENSGALG00000011047, ENSGALG00000004618, ENSGALG00000006560, ENSGALG00000014463, ENSGALG00000008931	2319	7	8994	2.77028	1	1	1
GOTERM_BP_DIRECT	GO:0010738~regulation of protein kinase A signaling	5	0.159795	0.0778297	ENSGALG00000002974, ENSGALG00000009100, ENSGALG00000005575, ENSGALG00000007161, ENSGALG00000027053	2319	7	8994	2.77028	1	1	1
GOTERM_BP_DIRECT	GO:0042116~macrophage activation	5	0.159795	0.0778297	ENSGALG00000007001, ENSGALG00000013627, ENSGALG00000001802, ENSGALG00000009903, ENSGALG00000000667	2319	7	8994	2.77028	1	1	1
GOTERM_BP_DIRECT	GO:0031468~nuclear envelope reassembly	5	0.159795	0.0778297	ENSGALG00000010620, ENSGALG00000000409, ENSGALG00000016497, ENSGALG00000002095, ENSGALG00000006182	2319	7	8994	2.77028	1	1	1
GOTERM_BP_DIRECT	GO:0008631~intrinsic apoptotic signaling pathway in response to oxidative stress	5	0.159795	0.0778297	ENSGALG00000012885, ENSGALG00000016885, ENSGALG00000028204, ENSGALG00000011661, ENSGALG00000004412	2319	7	8994	2.77028	1	1	1
GOTERM_BP_DIRECT	GO:0002230~positive regulation of defense response to virus by host	20	0.639182	0.0793865	ENSGALG00000002755, ENSGALG00000001434, ENSGALG00000026999, ENSGALG00000019553, ENSGALG00000024056, ENSGALG00000011708, ENSGALG00000007832, ENSGALG00000008359, ENSGALG00000017365, ENSGALG00000001409, ENSGALG00000008349, ENSGALG00000016042, ENSGALG00000000811, ENSGALG00000010740, ENSGALG00000008011, ENSGALG00000009700, ENSGALG00000003287, ENSGALG00000003010, ENSGALG00000028167, ENSGALG00000014847	2319	54	8994	1.43644	1	1	1
GOTERM_MF_DIRECT	GO:0042802~identical protein binding	19	0.607223	0.0795209	ENSGALG00000000379, ENSGALG00000027835, ENSGALG00000015441, ENSGALG00000004796, ENSGALG00000003267, ENSGALG00000000209, ENSGALG00000016199, ENSGALG00000006657, ENSGALG00000002937, ENSGALG00000012290, ENSGALG00000005547, ENSGALG00000014801, ENSGALG00000011104, ENSGALG00000015348, ENSGALG00000014442, ENSGALG00000004420, ENSGALG00000010243, ENSGALG00000007191, ENSGALG00000013738	2141	52	8532	1.45608	1	1	1
GOTERM_CC_DIRECT	GO:0005770~late endosome	22	0.7031	0.0802319	ENSGALG00000001238, ENSGALG00000000950, ENSGALG00000001872, ENSGALG00000004333, ENSGALG00000015496, ENSGALG00000016485, ENSGALG00000008844, ENSGALG00000005703, ENSGALG00000005902, ENSGALG00000003855, ENSGALG00000006052, ENSGALG00000012414, ENSGALG00000011621, ENSGALG00000016579, ENSGALG00000012265, ENSGALG00000004671, ENSGALG00000004375, ENSGALG00000019019, ENSGALG00000011649, ENSGALG00000010459,…	2539	62	10057	1.40552	1	1	0.997528
GOTERM_CC_DIRECT	GO:0005769~early endosome	34	1.08661	0.0802443	ENSGALG00000001238, ENSGALG00000022874, ENSGALG00000001474, ENSGALG00000001473, ENSGALG00000005158, ENSGALG00000003359, ENSGALG00000003899, ENSGALG00000005659, ENSGALG00000011621, ENSGALG00000014159, ENSGALG00000003770, ENSGALG00000007554, ENSGALG00000010459, ENSGALG00000000950, ENSGALG00000016485, ENSGALG00000008931, ENSGALG00000011272, ENSGALG00000004578, ENSGALG00000000835, ENSGALG00000009300,…	2539	104	10057	1.29495	1	1	0.997528
GOTERM_BP_DIRECT	GO:0021762~substantia nigra development	12	0.383509	0.0815458	ENSGALG00000011511, ENSGALG00000002661, ENSGALG00000016433, ENSGALG00000015751, ENSGALG00000006743, ENSGALG00000003365, ENSGALG00000004796, ENSGALG00000005589, ENSGALG00000025748, ENSGALG00000003457, ENSGALG00000007393, ENSGALG00000008084	2319	28	8994	1.66217	1	1	1
GOTERM_BP_DIRECT	GO:0043966~histone H3 acetylation	12	0.383509	0.0815458	ENSGALG00000012830, ENSGALG00000012127, ENSGALG00000008127, ENSGALG00000004187, ENSGALG00000008873, ENSGALG00000006688, ENSGALG00000006216, ENSGALG00000010096, ENSGALG00000006317, ENSGALG00000008707, ENSGALG00000005858, ENSGALG00000002659	2319	28	8994	1.66217	1	1	1
GOTERM_BP_DIRECT	GO:0042060~wound healing	12	0.383509	0.0815458	ENSGALG00000002588, ENSGALG00000005660, ENSGALG00000000551, ENSGALG00000027777, ENSGALG00000015258, ENSGALG00000009612, ENSGALG00000013782, ENSGALG00000000681, ENSGALG00000014872, ENSGALG00000026098, ENSGALG00000014084, ENSGALG00000005209	2319	28	8994	1.66217	1	1	1
GOTERM_BP_DIRECT	GO:0006457~protein folding	27	0.862895	0.0827709	ENSGALG00000023066, ENSGALG00000014331, ENSGALG00000016772, ENSGALG00000013041, ENSGALG00000013383, ENSGALG00000008228, ENSGALG00000006403, ENSGALG00000015549, ENSGALG00000009013, ENSGALG00000010175, ENSGALG00000005971, ENSGALG00000008389, ENSGALG00000002363, ENSGALG00000000895, ENSGALG00000004874, ENSGALG00000016088, ENSGALG00000001503, ENSGALG00000014448, ENSGALG00000009149, ENSGALG00000007289,…	2319	78	8994	1.34252	1	1	1
GOTERM_BP_DIRECT	GO:0048146~positive regulation of fibroblast proliferation	11	0.35155	0.0847169	ENSGALG00000000379, ENSGALG00000009476, ENSGALG00000028318, ENSGALG00000016854, ENSGALG00000001245, ENSGALG00000004594, ENSGALG00000014872, ENSGALG00000001907, ENSGALG00000017015, ENSGALG00000006326, ENSGALG00000008616	2319	25	8994	1.70649	1	1	1
GOTERM_BP_DIRECT	GO:0009636~response to toxic substance	11	0.35155	0.0847169	ENSGALG00000012885, ENSGALG00000009689, ENSGALG00000005331, ENSGALG00000010560, ENSGALG00000028998, ENSGALG00000001907, ENSGALG00000013640, ENSGALG00000004259, ENSGALG00000003457, ENSGALG00000009916, ENSGALG00000005703	2319	25	8994	1.70649	1	1	1
GOTERM_MF_DIRECT	GO:0000149~SNARE binding	12	0.383509	0.0868635	ENSGALG00000002536, ENSGALG00000001238, ENSGALG00000008880, ENSGALG00000007476, ENSGALG00000004671, ENSGALG00000007541, ENSGALG00000003880, ENSGALG00000013397, ENSGALG00000009500, ENSGALG00000009526, ENSGALG00000004326, ENSGALG00000000723	2141	29	8532	1.64899	1	1	1
GOTERM_BP_DIRECT	GO:0044804~nucleophagy	6	0.191755	0.0873619	ENSGALG00000002345, ENSGALG00000006298, ENSGALG00000015387, ENSGALG00000010985, ENSGALG00000004557, ENSGALG00000008282	2319	10	8994	2.32704	1	1	1
GOTERM_BP_DIRECT	GO:1990126~retrograde transport, endosome to plasma membrane	6	0.191755	0.0873619	ENSGALG00000008991, ENSGALG00000004174, ENSGALG00000012265, ENSGALG00000004671, ENSGALG00000004375, ENSGALG00000000613	2319	10	8994	2.32704	1	1	1
GOTERM_BP_DIRECT	GO:0001954~positive regulation of cell-matrix adhesion	6	0.191755	0.0873619	ENSGALG00000000379, ENSGALG00000009476, ENSGALG00000005483, ENSGALG00000014687, ENSGALG00000026891, ENSGALG00000008439	2319	10	8994	2.32704	1	1	1
GOTERM_BP_DIRECT	GO:0050790~regulation of catalytic activity	6	0.191755	0.0873619	ENSGALG00000004282, ENSGALG00000010471, ENSGALG00000011870, ENSGALG00000007664, ENSGALG00000011661, ENSGALG00000009050	2319	10	8994	2.32704	1	1	1
GOTERM_BP_DIRECT	GO:0007265~Ras protein signal transduction	10	0.319591	0.0875864	ENSGALG00000014647, ENSGALG00000009740, ENSGALG00000028318, ENSGALG00000016997, ENSGALG00000005660, ENSGALG00000004650, ENSGALG00000009900, ENSGALG00000010435, ENSGALG00000005998, ENSGALG00000006969	2319	22	8994	1.76291	1	1	1
GOTERM_BP_DIRECT	GO:0030199~collagen fibril organization	10	0.319591	0.0875864	ENSGALG00000009641, ENSGALG00000002546, ENSGALG00000011214, ENSGALG00000005660, ENSGALG00000009612, ENSGALG00000003770, ENSGALG00000011271, ENSGALG00000009724, ENSGALG00000004325, ENSGALG00000008616	2319	22	8994	1.76291	1	1	1
GOTERM_BP_DIRECT	GO:0051276~chromosome organization	7	0.223714	0.090859	ENSGALG00000014811, ENSGALG00000002514, ENSGALG00000009553, ENSGALG00000010356, ENSGALG00000003250, ENSGALG00000016854, ENSGALG00000013156	2319	13	8994	2.08837	1	1	1
GOTERM_BP_DIRECT	GO:0098655~cation transmembrane transport	8	0.255673	0.0912394	ENSGALG00000007906, ENSGALG00000012697, ENSGALG00000020827, ENSGALG00000004096, ENSGALG00000003005, ENSGALG00000009301, ENSGALG00000027199, ENSGALG00000015382	2319	16	8994	1.9392	1	1	1
GOTERM_MF_DIRECT	GO:0004722~protein serine/threonine phosphatase activity	11	0.35155	0.0922027	ENSGALG00000000235, ENSGALG00000000466, ENSGALG00000016513, ENSGALG00000010471, ENSGALG00000004571, ENSGALG00000001013, ENSGALG00000012220, ENSGALG00000010582, ENSGALG00000011266, ENSGALG00000003672, ENSGALG00000012150	2141	26	8532	1.68598	1	1	1
GOTERM_MF_DIRECT	GO:0051015~actin filament binding	16	0.511345	0.0978252	ENSGALG00000025842, ENSGALG00000014463, ENSGALG00000008945, ENSGALG00000003521, ENSGALG00000006835, ENSGALG00000013590, ENSGALG00000002647, ENSGALG00000004901, ENSGALG00000002548, ENSGALG00000012159, ENSGALG00000008043, ENSGALG00000013742, ENSGALG00000010027, ENSGALG00000016986, ENSGALG00000010770, ENSGALG00000014957	2141	43	8532	1.48281	1	1	1
GOTERM_MF_DIRECT	GO:0004702~receptor signaling protein serine/threonine kinase activity	16	0.511345	0.0978252	ENSGALG00000000685, ENSGALG00000000681, ENSGALG00000005884, ENSGALG00000006049, ENSGALG00000012444, ENSGALG00000004370, ENSGALG00000008970, ENSGALG00000012216, ENSGALG00000004098, ENSGALG00000009612, ENSGALG00000008058, ENSGALG00000011442, ENSGALG00000016885, ENSGALG00000014718, ENSGALG00000011502, ENSGALG00000004082	2141	43	8532	1.48281	1	1	1
GOTERM_BP_DIRECT	GO:0000398~mRNA splicing, via spliceosome	19	0.607223	0.0986871	ENSGALG00000005507, ENSGALG00000026999, ENSGALG00000028205, ENSGALG00000002531, ENSGALG00000005753, ENSGALG00000016198, ENSGALG00000000408, ENSGALG00000017142, ENSGALG00000015061, ENSGALG00000009850, ENSGALG00000011036, ENSGALG00000017207, ENSGALG00000009985, ENSGALG00000012000, ENSGALG00000016501, ENSGALG00000009257, ENSGALG00000006410, ENSGALG00000009544, ENSGALG00000011931	2319	52	8994	1.41711	1	1	1

## Sheet: A2B miRNA KEGG
Category	Term	Count	%	PValue	Genes	List Total	Pop Hits	Pop Total	Fold Enrichment	Bonferroni	Benjamini	FDR
KEGG_PATHWAY	gga01212:Fatty acid metabolism	21	0.671141	0.00287063	ENSGALG00000003936, ENSGALG00000002159, ENSGALG00000008659, ENSGALG00000007127, ENSGALG00000012131, ENSGALG00000015591, ENSGALG00000005439, ENSGALG00000006680, ENSGALG00000011312, ENSGALG00000016536, ENSGALG00000016314, ENSGALG00000010681, ENSGALG00000003286, ENSGALG00000016555, ENSGALG00000005860, ENSGALG00000002891, ENSGALG00000011704, ENSGALG00000010628, ENSGALG00000007072, ENSGALG00000007481,…	1097	44	4324	1.88125	0.366874	0.45643	0.45643
KEGG_PATHWAY	gga04141:Protein processing in endoplasmic reticulum	51	1.62991	0.00918722	ENSGALG00000003476, ENSGALG00000016199, ENSGALG00000006109, ENSGALG00000004646, ENSGALG00000008320, ENSGALG00000013569, ENSGALG00000003391, ENSGALG00000012798, ENSGALG00000010175, ENSGALG00000012311, ENSGALG00000011304, ENSGALG00000011109, ENSGALG00000006182, ENSGALG00000005722, ENSGALG00000001848, ENSGALG00000006417, ENSGALG00000007945, ENSGALG00000012885, ENSGALG00000016447, ENSGALG00000010185,…	1097	146	4324	1.37688	0.769504	0.458165	0.458165
KEGG_PATHWAY	gga04110:Cell cycle	40	1.27836	0.0109242	ENSGALG00000028318, ENSGALG00000026137, ENSGALG00000002661, ENSGALG00000006743, ENSGALG00000001616, ENSGALG00000017283, ENSGALG00000009476, ENSGALG00000014977, ENSGALG00000004161, ENSGALG00000016997, ENSGALG00000014378, ENSGALG00000009612, ENSGALG00000004143, ENSGALG00000003297, ENSGALG00000007610, ENSGALG00000016676, ENSGALG00000007555, ENSGALG00000004640, ENSGALG00000016433, ENSGALG00000001722,…	1097	110	4324	1.43333	0.825618	0.458165	0.458165
KEGG_PATHWAY	gga01040:Biosynthesis of unsaturated fatty acids	12	0.383509	0.0162337	ENSGALG00000000652, ENSGALG00000002159, ENSGALG00000016536, ENSGALG00000016314, ENSGALG00000005860, ENSGALG00000008659, ENSGALG00000009292, ENSGALG00000007127, ENSGALG00000011704, ENSGALG00000012131, ENSGALG00000015591, ENSGALG00000007481	1097	23	4324	2.05652	0.9259	0.458165	0.458165
KEGG_PATHWAY	gga00062:Fatty acid elongation	12	0.383509	0.0162337	ENSGALG00000003936, ENSGALG00000000652, ENSGALG00000016536, ENSGALG00000016314, ENSGALG00000016555, ENSGALG00000008659, ENSGALG00000009292, ENSGALG00000011704, ENSGALG00000012131, ENSGALG00000009988, ENSGALG00000007481, ENSGALG00000024271	1097	23	4324	2.05652	0.9259	0.458165	0.458165
KEGG_PATHWAY	gga00480:Glutathione metabolism	17	0.543305	0.0172893	ENSGALG00000008818, ENSGALG00000028204, ENSGALG00000016322, ENSGALG00000004521, ENSGALG00000016442, ENSGALG00000005204, ENSGALG00000008409, ENSGALG00000026704, ENSGALG00000017350, ENSGALG00000003281, ENSGALG00000005782, ENSGALG00000016379, ENSGALG00000006565, ENSGALG00000006334, ENSGALG00000006344, ENSGALG00000014708, ENSGALG00000010633	1097	38	4324	1.76337	0.937528	0.458165	0.458165
KEGG_PATHWAY	gga00280:Valine, leucine and isoleucine degradation	18	0.575264	0.0351924	ENSGALG00000002899, ENSGALG00000001557, ENSGALG00000003913, ENSGALG00000007931, ENSGALG00000008229, ENSGALG00000021843, ENSGALG00000006680, ENSGALG00000016536, ENSGALG00000016555, ENSGALG00000003495, ENSGALG00000013177, ENSGALG00000008785, ENSGALG00000005860, ENSGALG00000004057, ENSGALG00000007072, ENSGALG00000005280, ENSGALG00000014846, ENSGALG00000024271	1097	44	4324	1.6125	0.996642	0.799371	0.799371
KEGG_PATHWAY	gga00240:Pyrimidine metabolism	30	0.958773	0.0496636	ENSGALG00000003816, ENSGALG00000003651, ENSGALG00000016278, ENSGALG00000006841, ENSGALG00000003510, ENSGALG00000006305, ENSGALG00000000802, ENSGALG00000008749, ENSGALG00000010674, ENSGALG00000007078, ENSGALG00000007191, ENSGALG00000011822, ENSGALG00000007470, ENSGALG00000006040, ENSGALG00000002932, ENSGALG00000027635, ENSGALG00000001168, ENSGALG00000028501, ENSGALG00000005961, ENSGALG00000016442,…	1097	86	4324	1.375	0.999696	0.866118	0.866118
KEGG_PATHWAY	gga00071:Fatty acid degradation	14	0.447427	0.0528078	ENSGALG00000002159, ENSGALG00000008229, ENSGALG00000015591, ENSGALG00000006680, ENSGALG00000016536, ENSGALG00000010681, ENSGALG00000003286, ENSGALG00000016555, ENSGALG00000003495, ENSGALG00000005860, ENSGALG00000002891, ENSGALG00000010628, ENSGALG00000007072, ENSGALG00000024271	1097	33	4324	1.67222	0.999821	0.866118	0.866118
KEGG_PATHWAY	gga04144:Endocytosis	67	2.14126	0.0574448	ENSGALG00000022874, ENSGALG00000002189, ENSGALG00000000409, ENSGALG00000012472, ENSGALG00000005337, ENSGALG00000014054, ENSGALG00000013160, ENSGALG00000003359, ENSGALG00000005659, ENSGALG00000015428, ENSGALG00000013646, ENSGALG00000020927, ENSGALG00000011621, ENSGALG00000015107, ENSGALG00000008247, ENSGALG00000011541, ENSGALG00000007554, ENSGALG00000028851, ENSGALG00000015708, ENSGALG00000012879,…	1097	219	4324	1.2059	0.999918	0.866118	0.866118
KEGG_PATHWAY	gga04146:Peroxisome	27	0.862895	0.0599201	ENSGALG00000002683, ENSGALG00000007832, ENSGALG00000008845, ENSGALG00000006680, ENSGALG00000010652, ENSGALG00000005353, ENSGALG00000008421, ENSGALG00000009236, ENSGALG00000011661, ENSGALG00000013848, ENSGALG00000004319, ENSGALG00000008818, ENSGALG00000002159, ENSGALG00000014683, ENSGALG00000015591, ENSGALG00000002836, ENSGALG00000005647, ENSGALG00000003326, ENSGALG00000013777, ENSGALG00000013874,…	1097	77	4324	1.38214	0.999946	0.866118	0.866118
KEGG_PATHWAY	gga04510:Focal adhesion	56	1.78971	0.088223	ENSGALG00000002546, ENSGALG00000000681, ENSGALG00000014891, ENSGALG00000005974, ENSGALG00000006109, ENSGALG00000004526, ENSGALG00000017283, ENSGALG00000002548, ENSGALG00000014977, ENSGALG00000016558, ENSGALG00000014854, ENSGALG00000005011, ENSGALG00000007555, ENSGALG00000002583, ENSGALG00000011109, ENSGALG00000028749, ENSGALG00000003628, ENSGALG00000002699, ENSGALG00000001289, ENSGALG00000011708,…	1097	184	4324	1.19964	1	1	1

## Sheet: Target_of_B2A miRNA
miRNAs	Target mRNAs
gga-miR-1720-3p	ENSGALG00000000156
gga-miR-1720-3p	ENSGALG00000000402
gga-miR-1720-3p	ENSGALG00000000712
gga-miR-1720-3p	ENSGALG00000000674
gga-miR-1720-3p	ENSGALG00000001459
gga-miR-1720-3p	ENSGALG00000001118
gga-miR-1720-3p	ENSGALG00000001250
gga-miR-1720-3p	ENSGALG00000001067
gga-miR-1720-3p	ENSGALG00000001289
gga-miR-1720-3p	ENSGALG00000002066
gga-miR-1720-3p	ENSGALG00000002528
gga-miR-1720-3p	ENSGALG00000002529
gga-miR-1720-3p	ENSGALG00000001722
gga-miR-1720-3p	ENSGALG00000002219
gga-miR-1720-3p	ENSGALG00000001802
gga-miR-1720-3p	ENSGALG00000001837
gga-miR-1720-3p	ENSGALG00000001640
gga-miR-1720-3p	ENSGALG00000002089
gga-miR-1720-3p	ENSGALG00000021539
gga-miR-1720-3p	ENSGALG00000002603
gga-miR-1720-3p	ENSGALG00000002095
gga-miR-1720-3p	ENSGALG00000004413
gga-miR-1720-3p	ENSGALG00000004358
gga-miR-1720-3p	ENSGALG00000004613
gga-miR-1720-3p	ENSGALG00000004588
gga-miR-1720-3p	ENSGALG00000003939
gga-miR-1720-3p	ENSGALG00000003911
gga-miR-1720-3p	ENSGALG00000003955
gga-miR-1720-3p	ENSGALG00000004170
gga-miR-1720-3p	ENSGALG00000002771
gga-miR-1720-3p	ENSGALG00000003693
gga-miR-1720-3p	ENSGALG00000003625
gga-miR-1720-3p	ENSGALG00000003854
gga-miR-1720-3p	ENSGALG00000003082
gga-miR-1720-3p	ENSGALG00000002827
gga-miR-1720-3p	ENSGALG00000027245
gga-miR-1720-3p	ENSGALG00000003969
gga-miR-1720-3p	ENSGALG00000004098
gga-miR-1720-3p	ENSGALG00000004767
gga-miR-1720-3p	ENSGALG00000003247
gga-miR-1720-3p	ENSGALG00000003241
gga-miR-1720-3p	ENSGALG00000003766
gga-miR-1720-3p	ENSGALG00000007222
gga-miR-1720-3p	ENSGALG00000008381
gga-miR-1720-3p	ENSGALG00000007649
gga-miR-1720-3p	ENSGALG00000007389
gga-miR-1720-3p	ENSGALG00000009047
gga-miR-1720-3p	ENSGALG00000007623
gga-miR-1720-3p	ENSGALG00000007191
gga-miR-1720-3p	ENSGALG00000005503
gga-miR-1720-3p	ENSGALG00000008477
gga-miR-1720-3p	ENSGALG00000006857
gga-miR-1720-3p	ENSGALG00000004875
gga-miR-1720-3p	ENSGALG00000007393
gga-miR-1720-3p	ENSGALG00000007934
gga-miR-1720-3p	ENSGALG00000006860
gga-miR-1720-3p	ENSGALG00000008187
gga-miR-1720-3p	ENSGALG00000005749
gga-miR-1720-3p	ENSGALG00000006854
gga-miR-1720-3p	ENSGALG00000006344
gga-miR-1720-3p	ENSGALG00000008211
gga-miR-1720-3p	ENSGALG00000007658
gga-miR-1720-3p	ENSGALG00000007581
gga-miR-1720-3p	ENSGALG00000005331
gga-miR-1720-3p	ENSGALG00000004953
gga-miR-1720-3p	ENSGALG00000007272
gga-miR-1720-3p	ENSGALG00000009056
gga-miR-1720-3p	ENSGALG00000009092
gga-miR-1720-3p	ENSGALG00000004902
gga-miR-1720-3p	ENSGALG00000005869
gga-miR-1720-3p	ENSGALG00000007467
gga-miR-1720-3p	ENSGALG00000006571
gga-miR-1720-3p	ENSGALG00000007642
gga-miR-1720-3p	ENSGALG00000005420
gga-miR-1720-3p	ENSGALG00000009325
gga-miR-1720-3p	ENSGALG00000014164
gga-miR-1720-3p	ENSGALG00000019042
gga-miR-1720-3p	ENSGALG00000017366
gga-miR-1720-3p	ENSGALG00000022704
gga-miR-1720-3p	ENSGALG00000016716
gga-miR-1720-3p	ENSGALG00000011894
gga-miR-1720-3p	ENSGALG00000016400
gga-miR-1720-3p	ENSGALG00000011801
gga-miR-1720-3p	ENSGALG00000011038
gga-miR-1720-3p	ENSGALG00000011088
gga-miR-1720-3p	ENSGALG00000004063
gga-miR-1720-3p	ENSGALG00000013624
gga-miR-1720-3p	ENSGALG00000011178
gga-miR-1720-3p	ENSGALG00000016222
gga-miR-1720-3p	ENSGALG00000014868
gga-miR-1720-3p	ENSGALG00000012374
gga-miR-1720-3p	ENSGALG00000014984
gga-miR-1720-3p	ENSGALG00000009552
gga-miR-1720-3p	ENSGALG00000015297
gga-miR-1720-3p	ENSGALG00000013617
gga-miR-1720-3p	ENSGALG00000009790
gga-miR-1720-3p	ENSGALG00000014312
gga-miR-1720-3p	ENSGALG00000017159
gga-miR-1720-3p	ENSGALG00000016586
gga-miR-1720-3p	ENSGALG00000009336
gga-miR-1720-3p	ENSGALG00000011953
gga-miR-1720-3p	ENSGALG00000009234
gga-miR-1720-3p	ENSGALG00000011237
gga-miR-1720-3p	ENSGALG00000012348
gga-miR-1720-3p	ENSGALG00000011047
gga-miR-1720-3p	ENSGALG00000007286
gga-miR-1720-3p	ENSGALG00000009813
gga-miR-1720-3p	ENSGALG00000015119
gga-miR-1720-3p	ENSGALG00000039214
gga-miR-1720-3p	ENSGALG00000010843
gga-miR-1720-3p	ENSGALG00000017111
gga-miR-1720-3p	ENSGALG00000011490
gga-miR-1720-3p	ENSGALG00000011651
gga-miR-1720-3p	ENSGALG00000013408
gga-miR-1720-3p	ENSGALG00000012830
gga-miR-1720-3p	ENSGALG00000011974
gga-miR-1720-3p	ENSGALG00000012113
gga-miR-1720-3p	ENSGALG00000005332
gga-miR-1720-3p	ENSGALG00000011242
gga-miR-1720-3p	ENSGALG00000016945
gga-miR-1720-3p	ENSGALG00000013565
gga-miR-1720-3p	ENSGALG00000011652
gga-miR-1720-3p	ENSGALG00000013160
gga-miR-1720-3p	ENSGALG00000014467
gga-miR-1720-3p	ENSGALG00000028906
gga-miR-1720-3p	ENSGALG00000028821
gga-miR-1720-3p	ENSGALG00000007762
gga-miR-1720-3p	ENSGALG00000029614
gga-miR-1720-3p	ENSGALG00000039842
gga-miR-1720-3p	ENSGALG00000033678
gga-miR-1720-3p	ENSGALG00000032045
gga-miR-1720-3p	ENSGALG00000036765
gga-miR-1720-3p	ENSGALG00000001101
gga-miR-1720-3p	ENSGALG00000007287
gga-miR-1720-3p	ENSGALG00000003601
gga-miR-1720-3p	ENSGALG00000003282
gga-miR-1720-3p	ENSGALG00000026531
gga-miR-1720-3p	ENSGALG00000035611
gga-miR-1720-3p	ENSGALG00000028133
gga-miR-1720-3p	ENSGALG00000008188
gga-miR-1720-3p	ENSGALG00000026182
gga-miR-1720-3p	ENSGALG00000037546
gga-miR-1720-3p	ENSGALG00000002374
gga-miR-1720-3p	ENSGALG00000017040
gga-miR-1720-3p	ENSGALG00000035111
gga-miR-1720-3p	ENSGALG00000041082
gga-miR-1720-3p	ENSGALG00000026572
gga-miR-1720-3p	ENSGALG00000035031
gga-miR-1720-3p	ENSGALG00000023099
gga-miR-1720-3p	ENSGALG00000026891
gga-miR-1720-3p	ENSGALG00000027786
gga-miR-1720-3p	ENSGALG00000007125
gga-miR-1720-3p	ENSGALG00000001099
gga-miR-1720-3p	ENSGALG00000038529
gga-miR-1720-3p	ENSGALG00000026428
gga-miR-1720-3p	ENSGALG00000038378
gga-miR-1720-3p	ENSGALG00000027918
gga-miR-1720-3p	ENSGALG00000025977
gga-miR-1720-3p	ENSGALG00000023335
gga-miR-1720-3p	ENSGALG00000008530
gga-miR-1720-3p	ENSGALG00000027643
gga-miR-1720-3p	ENSGALG00000011621
gga-miR-1720-3p	ENSGALG00000007531
gga-miR-1720-3p	ENSGALG00000041834
gga-miR-1720-3p	ENSGALG00000005353
gga-miR-1720-3p	ENSGALG00000041177
gga-miR-1720-3p	ENSGALG00000038155
gga-miR-1720-3p	ENSGALG00000002661
gga-miR-1720-3p	ENSGALG00000021542
gga-miR-1720-3p	ENSGALG00000038407
gga-miR-1720-3p	ENSGALG00000028265
gga-miR-1720-3p	ENSGALG00000006856
gga-miR-1720-3p	ENSGALG00000030918
gga-miR-1720-3p	ENSGALG00000036837
gga-miR-1720-3p	ENSGALG00000026316
gga-miR-1720-3p	ENSGALG00000033659
gga-miR-1720-3p	ENSGALG00000039263
gga-miR-1720-3p	ENSGALG00000037479
gga-miR-1720-3p	ENSGALG00000027961
gga-miR-1720-3p	ENSGALG00000026298
gga-miR-1720-3p	ENSGALG00000008346
gga-miR-1720-3p	ENSGALG00000030112
gga-miR-1720-3p	ENSGALG00000005525
gga-miR-1720-3p	ENSGALG00000042459
gga-miR-1720-3p	ENSGALG00000032659
gga-miR-1720-3p	ENSGALG00000004657
gga-miR-1720-3p	ENSGALG00000031286
gga-miR-1720-3p	ENSGALG00000040267
gga-miR-1720-3p	ENSGALG00000031442
gga-miR-1720-3p	ENSGALG00000032997
gga-miR-1720-3p	ENSGALG00000029612
gga-miR-1720-3p	ENSGALG00000040566
gga-miR-1720-3p	ENSGALG00000041650
gga-miR-1720-3p	ENSGALG00000033885
gga-miR-1720-3p	ENSGALG00000036227
gga-miR-1720-3p	ENSGALG00000034725
gga-miR-1720-3p	ENSGALG00000039080
gga-miR-1720-3p	ENSGALG00000033718
gga-miR-1720-3p	ENSGALG00000035772
gga-miR-1720-3p	ENSGALG00000035239
gga-miR-1720-3p	ENSGALG00000036069
gga-miR-1720-3p	ENSGALG00000041337
gga-miR-1720-3p	ENSGALG00000016443
gga-miR-1720-3p	ENSGALG00000005452
gga-miR-1720-3p	ENSGALG00000038054
gga-miR-1720-3p	ENSGALG00000038730
gga-miR-1720-3p	ENSGALG00000042132
gga-miR-1720-3p	ENSGALG00000038177
gga-miR-1720-3p	ENSGALG00000043826
gga-miR-1720-3p	ENSGALG00000037494
gga-miR-1720-3p	ENSGALG00000030601
gga-miR-1720-3p	ENSGALG00000030027
gga-miR-1720-3p	ENSGALG00000040817
gga-miR-1720-3p	ENSGALG00000008744
gga-miR-1720-3p	ENSGALG00000008051
gga-miR-1720-3p	ENSGALG00000038904
gga-miR-1720-3p	ENSGALG00000039408
gga-miR-1720-3p	ENSGALG00000007251
gga-miR-1720-3p	ENSGALG00000036680
gga-miR-1720-3p	ENSGALG00000004197
gga-miR-1720-3p	ENSGALG00000014784
gga-miR-1720-3p	ENSGALG00000040006
gga-miR-1720-3p	ENSGALG00000035768
gga-miR-1720-3p	ENSGALG00000008700
gga-miR-1720-3p	ENSGALG00000042949
gga-miR-1720-3p	ENSGALG00000032602
gga-miR-1720-3p	ENSGALG00000032060
gga-miR-1720-3p	ENSGALG00000042108
gga-miR-1720-3p	ENSGALG00000002490
gga-miR-1720-3p	ENSGALG00000007161
gga-miR-1720-3p	ENSGALG00000041792
gga-miR-1720-3p	ENSGALG00000030591
gga-miR-1720-3p	ENSGALG00000030320
gga-miR-1720-3p	ENSGALG00000043336
gga-miR-1720-3p	ENSGALG00000040062
gga-miR-1720-3p	ENSGALG00000032757
gga-miR-1720-3p	ENSGALG00000038515
gga-miR-1720-3p	ENSGALG00000039878
gga-miR-1720-3p	ENSGALG00000035351
gga-miR-1720-3p	ENSGALG00000000329
gga-miR-1720-3p	ENSGALG00000041962
gga-miR-1720-3p	ENSGALG00000043793
gga-miR-1720-3p	ENSGALG00000009990
gga-miR-1720-3p	ENSGALG00000034757
gga-miR-1720-3p	ENSGALG00000035201
gga-miR-1720-3p	ENSGALG00000030125
gga-miR-1720-3p	ENSGALG00000041939
gga-miR-1720-3p	ENSGALG00000010088
gga-miR-1720-3p	ENSGALG00000004028
gga-miR-1720-3p	ENSGALG00000009774
gga-miR-1720-3p	ENSGALG00000032289
gga-miR-1720-3p	ENSGALG00000043795
gga-miR-1720-3p	ENSGALG00000029841
gga-miR-1720-3p	ENSGALG00000031973
gga-miR-1720-3p	ENSGALG00000029540
gga-miR-1720-3p	ENSGALG00000033854
gga-miR-1720-3p	ENSGALG00000014069
gga-miR-1720-3p	ENSGALG00000041641
gga-miR-1720-3p	ENSGALG00000033569
gga-miR-1720-3p	ENSGALG00000030552
gga-miR-1720-3p	ENSGALG00000042308
gga-miR-1720-3p	ENSGALG00000013778
gga-miR-1720-3p	ENSGALG00000030844
gga-miR-1720-3p	ENSGALG00000033303
gga-miR-1720-3p	ENSGALG00000032599
gga-miR-1720-3p	ENSGALG00000040312
gga-miR-1720-3p	ENSGALG00000032282
gga-miR-1720-3p	ENSGALG00000033535
gga-miR-1720-3p	ENSGALG00000035869
gga-miR-1720-3p	ENSGALG00000035301
gga-miR-1720-3p	ENSGALG00000034278
gga-miR-1720-3p	ENSGALG00000029940
gga-miR-1720-3p	ENSGALG00000029674
gga-miR-1720-3p	ENSGALG00000034625
gga-miR-1720-3p	ENSGALG00000015156
gga-miR-1720-3p	ENSGALG00000033513
gga-miR-1720-3p	ENSGALG00000041432
gga-miR-1720-3p	ENSGALG00000036496
gga-miR-1720-3p	ENSGALG00000037705
gga-miR-1720-3p	ENSGALG00000015917
gga-miR-1720-3p	ENSGALG00000037837
gga-miR-1720-3p	ENSGALG00000007886
gga-miR-1720-3p	ENSGALG00000005670
gga-miR-1720-3p	ENSGALG00000043269
gga-miR-1720-3p	ENSGALG00000032746
gga-miR-1720-3p	ENSGALG00000033460
gga-miR-1720-3p	ENSGALG00000009905
gga-miR-1720-3p	ENSGALG00000006598
gga-miR-1720-3p	ENSGALG00000042035
gga-miR-1720-3p	ENSGALG00000029354
gga-miR-1720-3p	ENSGALG00000032469
gga-miR-1720-3p	ENSGALG00000039811
gga-miR-1720-3p	ENSGALG00000036471
gga-miR-1720-3p	ENSGALG00000037995
gga-miR-1720-3p	ENSGALG00000035645
#N/A	0
gga-miR-1720-3p	ENSGALG00000041713
gga-miR-1720-3p	ENSGALG00000006069
#N/A	0
#N/A	0
gga-miR-1720-3p	ENSGALG00000034104
gga-miR-1720-3p	ENSGALG00000008152
gga-miR-1720-5p	ENSGALG00000000129
gga-miR-1720-5p	ENSGALG00000000226
gga-miR-1720-5p	ENSGALG00000000409
gga-miR-1720-5p	ENSGALG00000000734
gga-miR-1720-5p	ENSGALG00000000681
gga-miR-1720-5p	ENSGALG00000000761
gga-miR-1720-5p	ENSGALG00000001550
gga-miR-1720-5p	ENSGALG00000021473
gga-miR-1720-5p	ENSGALG00000001568
gga-miR-1720-5p	ENSGALG00000001046
gga-miR-1720-5p	ENSGALG00000001172
gga-miR-1720-5p	ENSGALG00000021570
gga-miR-1720-5p	ENSGALG00000002127
gga-miR-1720-5p	ENSGALG00000001816
gga-miR-1720-5p	ENSGALG00000001637
gga-miR-1720-5p	ENSGALG00000002286
gga-miR-1720-5p	ENSGALG00000002358
gga-miR-1720-5p	ENSGALG00000002024
gga-miR-1720-5p	ENSGALG00000004238
gga-miR-1720-5p	ENSGALG00000003293
gga-miR-1720-5p	ENSGALG00000004304
gga-miR-1720-5p	ENSGALG00000004492
gga-miR-1720-5p	ENSGALG00000003267
gga-miR-1720-5p	ENSGALG00000004039
gga-miR-1720-5p	ENSGALG00000004834
gga-miR-1720-5p	ENSGALG00000003383
gga-miR-1720-5p	ENSGALG00000003794
gga-miR-1720-5p	ENSGALG00000004618
gga-miR-1720-5p	ENSGALG00000004590
gga-miR-1720-5p	ENSGALG00000003572
gga-miR-1720-5p	ENSGALG00000003965
gga-miR-1720-5p	ENSGALG00000004040
gga-miR-1720-5p	ENSGALG00000004058
gga-miR-1720-5p	ENSGALG00000004352
gga-miR-1720-5p	ENSGALG00000004266
gga-miR-1720-5p	ENSGALG00000003702
gga-miR-1720-5p	ENSGALG00000006491
gga-miR-1720-5p	ENSGALG00000006173
gga-miR-1720-5p	ENSGALG00000008470
gga-miR-1720-5p	ENSGALG00000007513
gga-miR-1720-5p	ENSGALG00000008525
gga-miR-1720-5p	ENSGALG00000008285
gga-miR-1720-5p	ENSGALG00000005283
gga-miR-1720-5p	ENSGALG00000008865
gga-miR-1720-5p	ENSGALG00000008055
gga-miR-1720-5p	ENSGALG00000005103
gga-miR-1720-5p	ENSGALG00000005800
gga-miR-1720-5p	ENSGALG00000008557
gga-miR-1720-5p	ENSGALG00000008076
gga-miR-1720-5p	ENSGALG00000008595
gga-miR-1720-5p	ENSGALG00000008555
gga-miR-1720-5p	ENSGALG00000008485
gga-miR-1720-5p	ENSGALG00000006677
gga-miR-1720-5p	ENSGALG00000008757
gga-miR-1720-5p	ENSGALG00000007709
gga-miR-1720-5p	ENSGALG00000006127
gga-miR-1720-5p	ENSGALG00000006431
gga-miR-1720-5p	ENSGALG00000007976
gga-miR-1720-5p	ENSGALG00000026448
gga-miR-1720-5p	ENSGALG00000005623
gga-miR-1720-5p	ENSGALG00000006033
gga-miR-1720-5p	ENSGALG00000008844
gga-miR-1720-5p	ENSGALG00000007443
gga-miR-1720-5p	ENSGALG00000006037
gga-miR-1720-5p	ENSGALG00000005679
gga-miR-1720-5p	ENSGALG00000019570
gga-miR-1720-5p	ENSGALG00000012239
gga-miR-1720-5p	ENSGALG00000009612
gga-miR-1720-5p	ENSGALG00000015177
gga-miR-1720-5p	ENSGALG00000009356
gga-miR-1720-5p	ENSGALG00000010629
gga-miR-1720-5p	ENSGALG00000016545
gga-miR-1720-5p	ENSGALG00000013229
gga-miR-1720-5p	ENSGALG00000015542
gga-miR-1720-5p	ENSGALG00000010564
gga-miR-1720-5p	ENSGALG00000017350
gga-miR-1720-5p	ENSGALG00000021637
gga-miR-1720-5p	ENSGALG00000010954
gga-miR-1720-5p	ENSGALG00000002536
gga-miR-1720-5p	ENSGALG00000016281
gga-miR-1720-5p	ENSGALG00000016720
gga-miR-1720-5p	ENSGALG00000015713
gga-miR-1720-5p	ENSGALG00000012000
gga-miR-1720-5p	ENSGALG00000016067
gga-miR-1720-5p	ENSGALG00000010233
gga-miR-1720-5p	ENSGALG00000015491
gga-miR-1720-5p	ENSGALG00000012640
gga-miR-1720-5p	ENSGALG00000019147
gga-miR-1720-5p	ENSGALG00000010190
gga-miR-1720-5p	ENSGALG00000017210
gga-miR-1720-5p	ENSGALG00000013993
gga-miR-1720-5p	ENSGALG00000010253
gga-miR-1720-5p	ENSGALG00000011704
gga-miR-1720-5p	ENSGALG00000019087
gga-miR-1720-5p	ENSGALG00000013628
gga-miR-1720-5p	ENSGALG00000011649
gga-miR-1720-5p	ENSGALG00000017394
gga-miR-1720-5p	ENSGALG00000011474
gga-miR-1720-5p	ENSGALG00000019019
gga-miR-1720-5p	ENSGALG00000013310
gga-miR-1720-5p	ENSGALG00000013962
gga-miR-1720-5p	ENSGALG00000016497
gga-miR-1720-5p	ENSGALG00000010864
gga-miR-1720-5p	ENSGALG00000017052
gga-miR-1720-5p	ENSGALG00000009246
gga-miR-1720-5p	ENSGALG00000012849
gga-miR-1720-5p	ENSGALG00000001593
gga-miR-1720-5p	ENSGALG00000010798
gga-miR-1720-5p	ENSGALG00000010818
gga-miR-1720-5p	ENSGALG00000009224
gga-miR-1720-5p	ENSGALG00000017327
gga-miR-1720-5p	ENSGALG00000002189
gga-miR-1720-5p	ENSGALG00000016548
gga-miR-1720-5p	ENSGALG00000011131
gga-miR-1720-5p	ENSGALG00000022950
gga-miR-1720-5p	ENSGALG00000010149
gga-miR-1720-5p	ENSGALG00000032324
gga-miR-1720-5p	ENSGALG00000003441
gga-miR-1720-5p	ENSGALG00000029292
gga-miR-1720-5p	ENSGALG00000016535
gga-miR-1720-5p	ENSGALG00000006751
gga-miR-1720-5p	ENSGALG00000030039
gga-miR-1720-5p	ENSGALG00000026431
gga-miR-1720-5p	ENSGALG00000013793
gga-miR-1720-5p	ENSGALG00000027363
gga-miR-1720-5p	ENSGALG00000013369
gga-miR-1720-5p	ENSGALG00000027761
gga-miR-1720-5p	ENSGALG00000027332
gga-miR-1720-5p	ENSGALG00000007135
gga-miR-1720-5p	ENSGALG00000041080
gga-miR-1720-5p	ENSGALG00000004796
gga-miR-1720-5p	ENSGALG00000027965
gga-miR-1720-5p	ENSGALG00000035584
gga-miR-1720-5p	ENSGALG00000031403
gga-miR-1720-5p	ENSGALG00000028001
gga-miR-1720-5p	ENSGALG00000010083
gga-miR-1720-5p	ENSGALG00000015322
gga-miR-1720-5p	ENSGALG00000035906
gga-miR-1720-5p	ENSGALG00000015305
gga-miR-1720-5p	ENSGALG00000034396
gga-miR-1720-5p	ENSGALG00000041463
gga-miR-1720-5p	ENSGALG00000025941
gga-miR-1720-5p	ENSGALG00000037744
gga-miR-1720-5p	ENSGALG00000035017
gga-miR-1720-5p	ENSGALG00000006409
gga-miR-1720-5p	ENSGALG00000034011
gga-miR-1720-5p	ENSGALG00000026542
gga-miR-1720-5p	ENSGALG00000033953
gga-miR-1720-5p	ENSGALG00000012241
gga-miR-1720-5p	ENSGALG00000040768
gga-miR-1720-5p	ENSGALG00000033235
gga-miR-1720-5p	ENSGALG00000023066
gga-miR-1720-5p	ENSGALG00000023571
gga-miR-1720-5p	ENSGALG00000008945
gga-miR-1720-5p	ENSGALG00000000452
gga-miR-1720-5p	ENSGALG00000002971
gga-miR-1720-5p	ENSGALG00000024051
gga-miR-1720-5p	ENSGALG00000022980
gga-miR-1720-5p	ENSGALG00000038089
gga-miR-1720-5p	ENSGALG00000008542
gga-miR-1720-5p	ENSGALG00000029789
gga-miR-1720-5p	ENSGALG00000031519
gga-miR-1720-5p	ENSGALG00000011688
gga-miR-1720-5p	ENSGALG00000033002
gga-miR-1720-5p	ENSGALG00000003770
gga-miR-1720-5p	ENSGALG00000026692
gga-miR-1720-5p	ENSGALG00000028602
gga-miR-1720-5p	ENSGALG00000003005
gga-miR-1720-5p	ENSGALG00000017197
gga-miR-1720-5p	ENSGALG00000006908
gga-miR-1720-5p	ENSGALG00000033705
gga-miR-1720-5p	ENSGALG00000038754
gga-miR-1720-5p	ENSGALG00000039238
gga-miR-1720-5p	ENSGALG00000032832
gga-miR-1720-5p	ENSGALG00000030185
gga-miR-1720-5p	ENSGALG00000034171
gga-miR-1720-5p	ENSGALG00000008939
gga-miR-1720-5p	ENSGALG00000034876
gga-miR-1720-5p	ENSGALG00000040594
gga-miR-1720-5p	ENSGALG00000039339
gga-miR-1720-5p	ENSGALG00000029480
gga-miR-1720-5p	ENSGALG00000031891
gga-miR-1720-5p	ENSGALG00000035994
gga-miR-1720-5p	ENSGALG00000041192
gga-miR-1720-5p	ENSGALG00000037336
gga-miR-1720-5p	ENSGALG00000005077
gga-miR-1720-5p	ENSGALG00000043583
gga-miR-1720-5p	ENSGALG00000032207
gga-miR-1720-5p	ENSGALG00000032329
gga-miR-1720-5p	ENSGALG00000029657
gga-miR-1720-5p	ENSGALG00000030821
gga-miR-1720-5p	ENSGALG00000002546
gga-miR-1720-5p	ENSGALG00000028273
gga-miR-1720-5p	ENSGALG00000039384
gga-miR-1720-5p	ENSGALG00000031678
gga-miR-1720-5p	ENSGALG00000042628
gga-miR-1720-5p	ENSGALG00000037975
gga-miR-1720-5p	ENSGALG00000030457
gga-miR-1720-5p	ENSGALG00000041202
gga-miR-1720-5p	ENSGALG00000016486
gga-miR-1720-5p	ENSGALG00000033510
gga-miR-1720-5p	ENSGALG00000043711
gga-miR-1720-5p	ENSGALG00000042741
gga-miR-1720-5p	ENSGALG00000039302
gga-miR-1720-5p	ENSGALG00000035803
gga-miR-1720-5p	ENSGALG00000029190
gga-miR-1720-5p	ENSGALG00000011528
gga-miR-1720-5p	ENSGALG00000034014
gga-miR-1720-5p	ENSGALG00000008308
gga-miR-1720-5p	ENSGALG00000041800
gga-miR-1720-5p	ENSGALG00000029401
gga-miR-1720-5p	ENSGALG00000003774
gga-miR-1720-5p	ENSGALG00000041102
gga-miR-1720-5p	ENSGALG00000031332
gga-miR-1720-5p	ENSGALG00000005845
gga-miR-1720-5p	ENSGALG00000004899
gga-miR-1720-5p	ENSGALG00000006906
gga-miR-1720-5p	ENSGALG00000040793
gga-miR-1720-5p	ENSGALG00000032815
gga-miR-1720-5p	ENSGALG00000005057
gga-miR-1720-5p	ENSGALG00000029367
gga-miR-1720-5p	ENSGALG00000039337
gga-miR-1720-5p	ENSGALG00000030831
gga-miR-1720-5p	ENSGALG00000034216
gga-miR-1720-5p	ENSGALG00000039791
gga-miR-1720-5p	ENSGALG00000035752
gga-miR-1720-5p	ENSGALG00000036132
gga-miR-1720-5p	ENSGALG00000031820
gga-miR-1720-5p	ENSGALG00000023199
gga-miR-1720-5p	ENSGALG00000036380
gga-miR-1720-5p	ENSGALG00000007045
gga-miR-1720-5p	ENSGALG00000035309
gga-miR-1720-5p	ENSGALG00000007078
gga-miR-1720-5p	ENSGALG00000043671
gga-miR-1720-5p	ENSGALG00000032858
gga-miR-1720-5p	ENSGALG00000033828
gga-miR-1720-5p	ENSGALG00000013899
gga-miR-1720-5p	ENSGALG00000031298
gga-miR-1720-5p	ENSGALG00000032335
gga-miR-1720-5p	ENSGALG00000034067
gga-miR-1720-5p	ENSGALG00000030511
gga-miR-1720-5p	ENSGALG00000004831
gga-miR-1720-5p	ENSGALG00000031158
gga-miR-1720-5p	ENSGALG00000030101
gga-miR-1720-5p	ENSGALG00000007753
gga-miR-1720-5p	ENSGALG00000006342
gga-miR-1720-5p	ENSGALG00000030417
gga-miR-1720-5p	ENSGALG00000002267
gga-miR-1720-5p	ENSGALG00000013647
gga-miR-1720-5p	ENSGALG00000039264
gga-miR-1720-5p	ENSGALG00000041873
gga-miR-1720-5p	ENSGALG00000040428
gga-miR-1720-5p	ENSGALG00000036180
gga-miR-1720-5p	ENSGALG00000011104
gga-miR-1720-5p	ENSGALG00000013532
gga-miR-1720-5p	ENSGALG00000030065
gga-miR-1720-5p	ENSGALG00000016232
gga-miR-1720-5p	ENSGALG00000008969
gga-miR-1720-5p	ENSGALG00000001630
gga-miR-1720-5p	ENSGALG00000009559
gga-miR-1720-5p	ENSGALG00000041226
gga-miR-1720-5p	ENSGALG00000008405
gga-miR-1720-5p	ENSGALG00000035384
gga-miR-1720-5p	ENSGALG00000044430
gga-miR-1720-5p	ENSGALG00000000122
gga-miR-1720-5p	ENSGALG00000017071
gga-miR-1720-5p	ENSGALG00000041361
gga-miR-1720-5p	ENSGALG00000035406
gga-miR-1720-5p	ENSGALG00000005460
gga-miR-1720-5p	ENSGALG00000001489
gga-miR-1720-5p	ENSGALG00000043085
gga-miR-1720-5p	ENSGALG00000044101
gga-miR-1720-5p	ENSGALG00000009668
gga-miR-7	ENSGALG00000012037
gga-miR-7	ENSGALG00000000241
gga-miR-7	ENSGALG00000000430
gga-miR-7	ENSGALG00000000950
gga-miR-7	ENSGALG00000000972
gga-miR-7	ENSGALG00000000737
gga-miR-7	ENSGALG00000001054
gga-miR-7	ENSGALG00000001177
gga-miR-7	ENSGALG00000001420
gga-miR-7	ENSGALG00000001132
gga-miR-7	ENSGALG00000001163
gga-miR-7	ENSGALG00000002430
gga-miR-7	ENSGALG00000002588
gga-miR-7	ENSGALG00000001798
gga-miR-7	ENSGALG00000002624
gga-miR-7	ENSGALG00000002134
gga-miR-7	ENSGALG00000002159
gga-miR-7	ENSGALG00000002085
gga-miR-7	ENSGALG00000001698
gga-miR-7	ENSGALG00000002046
gga-miR-7	ENSGALG00000002129
gga-miR-7	ENSGALG00000002272
gga-miR-7	ENSGALG00000001788
gga-miR-7	ENSGALG00000002014
gga-miR-7	ENSGALG00000004412
gga-miR-7	ENSGALG00000002850
gga-miR-7	ENSGALG00000002861
gga-miR-7	ENSGALG00000004325
gga-miR-7	ENSGALG00000004646
gga-miR-7	ENSGALG00000004675
gga-miR-7	ENSGALG00000003547
gga-miR-7	ENSGALG00000003211
gga-miR-7	ENSGALG00000003474
gga-miR-7	ENSGALG00000004267
gga-miR-7	ENSGALG00000003183
gga-miR-7	ENSGALG00000004174
gga-miR-7	ENSGALG00000003374
gga-miR-7	ENSGALG00000003684
gga-miR-7	ENSGALG00000003349
gga-miR-7	ENSGALG00000006284
gga-miR-7	ENSGALG00000003288
gga-miR-7	ENSGALG00000003204
gga-miR-7	ENSGALG00000003882
gga-miR-7	ENSGALG00000004332
gga-miR-7	ENSGALG00000004517
gga-miR-7	ENSGALG00000004629
gga-miR-7	ENSGALG00000003758
gga-miR-7	ENSGALG00000004191
gga-miR-7	ENSGALG00000004554
gga-miR-7	ENSGALG00000004172
gga-miR-7	ENSGALG00000003672
gga-miR-7	ENSGALG00000003574
gga-miR-7	ENSGALG00000004195
gga-miR-7	ENSGALG00000004745
gga-miR-7	ENSGALG00000004486
gga-miR-7	ENSGALG00000004650
gga-miR-7	ENSGALG00000004285
gga-miR-7	ENSGALG00000005659
gga-miR-7	ENSGALG00000008332
gga-miR-7	ENSGALG00000009029
gga-miR-7	ENSGALG00000005622
gga-miR-7	ENSGALG00000007262
gga-miR-7	ENSGALG00000005781
gga-miR-7	ENSGALG00000005675
gga-miR-7	ENSGALG00000005328
gga-miR-7	ENSGALG00000008835
gga-miR-7	ENSGALG00000006960
gga-miR-7	ENSGALG00000005253
gga-miR-7	ENSGALG00000007462
gga-miR-7	ENSGALG00000006788
gga-miR-7	ENSGALG00000006141
gga-miR-7	ENSGALG00000005637
gga-miR-7	ENSGALG00000005808
gga-miR-7	ENSGALG00000007677
gga-miR-7	ENSGALG00000006221
gga-miR-7	ENSGALG00000006123
gga-miR-7	ENSGALG00000020999
gga-miR-7	ENSGALG00000006477
gga-miR-7	ENSGALG00000007625
gga-miR-7	ENSGALG00000007952
gga-miR-7	ENSGALG00000007337
gga-miR-7	ENSGALG00000007832
gga-miR-7	ENSGALG00000006503
gga-miR-7	ENSGALG00000006622
gga-miR-7	ENSGALG00000007121
gga-miR-7	ENSGALG00000006007
gga-miR-7	ENSGALG00000007153
gga-miR-7	ENSGALG00000008818
gga-miR-7	ENSGALG00000007700
gga-miR-7	ENSGALG00000008150
gga-miR-7	ENSGALG00000005998
gga-miR-7	ENSGALG00000005302
gga-miR-7	ENSGALG00000006956
gga-miR-7	ENSGALG00000005099
gga-miR-7	ENSGALG00000020084
gga-miR-7	ENSGALG00000005609
gga-miR-7	ENSGALG00000006809
gga-miR-7	ENSGALG00000005753
gga-miR-7	ENSGALG00000008872
gga-miR-7	ENSGALG00000006728
gga-miR-7	ENSGALG00000008097
gga-miR-7	ENSGALG00000005575
gga-miR-7	ENSGALG00000007676
gga-miR-7	ENSGALG00000006375
gga-miR-7	ENSGALG00000005038
gga-miR-7	ENSGALG00000005654
gga-miR-7	ENSGALG00000007610
gga-miR-7	ENSGALG00000008677
gga-miR-7	ENSGALG00000026302
gga-miR-7	ENSGALG00000009065
gga-miR-7	ENSGALG00000008179
gga-miR-7	ENSGALG00000008314
gga-miR-7	ENSGALG00000008313
gga-miR-7	ENSGALG00000006530
gga-miR-7	ENSGALG00000005972
gga-miR-7	ENSGALG00000008457
gga-miR-7	ENSGALG00000009627
gga-miR-7	ENSGALG00000020569
gga-miR-7	ENSGALG00000019551
gga-miR-7	ENSGALG00000015884
gga-miR-7	ENSGALG00000014863
gga-miR-7	ENSGALG00000011655
gga-miR-7	ENSGALG00000011228
gga-miR-7	ENSGALG00000010924
gga-miR-7	ENSGALG00000019894
gga-miR-7	ENSGALG00000015225
gga-miR-7	ENSGALG00000012860
gga-miR-7	ENSGALG00000000769
gga-miR-7	ENSGALG00000009467
gga-miR-7	ENSGALG00000011680
gga-miR-7	ENSGALG00000012837
gga-miR-7	ENSGALG00000008403
gga-miR-7	ENSGALG00000010237
gga-miR-7	ENSGALG00000009526
gga-miR-7	ENSGALG00000016649
gga-miR-7	ENSGALG00000014800
gga-miR-7	ENSGALG00000011630
gga-miR-7	ENSGALG00000000551
gga-miR-7	ENSGALG00000009195
gga-miR-7	ENSGALG00000015722
gga-miR-7	ENSGALG00000026493
gga-miR-7	ENSGALG00000011686
gga-miR-7	ENSGALG00000010379
gga-miR-7	ENSGALG00000008497
gga-miR-7	ENSGALG00000011966
gga-miR-7	ENSGALG00000016662
gga-miR-7	ENSGALG00000017343
gga-miR-7	ENSGALG00000009476
gga-miR-7	ENSGALG00000017186
gga-miR-7	ENSGALG00000010246
gga-miR-7	ENSGALG00000013095
gga-miR-7	ENSGALG00000012311
gga-miR-7	ENSGALG00000012377
gga-miR-7	ENSGALG00000009842
gga-miR-7	ENSGALG00000011117
gga-miR-7	ENSGALG00000019514
gga-miR-7	ENSGALG00000017064
gga-miR-7	ENSGALG00000015286
gga-miR-7	ENSGALG00000012236
gga-miR-7	ENSGALG00000001428
gga-miR-7	ENSGALG00000010175
gga-miR-7	ENSGALG00000011361
gga-miR-7	ENSGALG00000012618
gga-miR-7	ENSGALG00000015774
gga-miR-7	ENSGALG00000007324
gga-miR-7	ENSGALG00000011908
gga-miR-7	ENSGALG00000016759
gga-miR-7	ENSGALG00000011114
gga-miR-7	ENSGALG00000017447
gga-miR-7	ENSGALG00000011192
gga-miR-7	ENSGALG00000009983
gga-miR-7	ENSGALG00000011511
gga-miR-7	ENSGALG00000013607
gga-miR-7	ENSGALG00000016278
gga-miR-7	ENSGALG00000027793
gga-miR-7	ENSGALG00000016579
gga-miR-7	ENSGALG00000012606
gga-miR-7	ENSGALG00000014688
gga-miR-7	ENSGALG00000019284
gga-miR-7	ENSGALG00000020316
gga-miR-7	ENSGALG00000015603
gga-miR-7	ENSGALG00000011794
gga-miR-7	ENSGALG00000016558
gga-miR-7	ENSGALG00000014443
gga-miR-7	ENSGALG00000012179
gga-miR-7	ENSGALG00000014768
gga-miR-7	ENSGALG00000012260
gga-miR-7	ENSGALG00000010560
gga-miR-7	ENSGALG00000011297
gga-miR-7	ENSGALG00000011254
gga-miR-7	ENSGALG00000010322
gga-miR-7	ENSGALG00000009303
gga-miR-7	ENSGALG00000013060
gga-miR-7	ENSGALG00000009493
gga-miR-7	ENSGALG00000014687
gga-miR-7	ENSGALG00000014970
gga-miR-7	ENSGALG00000013546
gga-miR-7	ENSGALG00000013709
gga-miR-7	ENSGALG00000016187
gga-miR-7	ENSGALG00000016909
gga-miR-7	ENSGALG00000016042
gga-miR-7	ENSGALG00000009135
gga-miR-7	ENSGALG00000020793
gga-miR-7	ENSGALG00000009927
gga-miR-7	ENSGALG00000012827
gga-miR-7	ENSGALG00000015024
gga-miR-7	ENSGALG00000012370
gga-miR-7	ENSGALG00000011668
gga-miR-7	ENSGALG00000009373
gga-miR-7	ENSGALG00000014801
gga-miR-7	ENSGALG00000009730
gga-miR-7	ENSGALG00000014713
gga-miR-7	ENSGALG00000011094
gga-miR-7	ENSGALG00000017049
gga-miR-7	ENSGALG00000015416
gga-miR-7	ENSGALG00000012007
gga-miR-7	ENSGALG00000001998
gga-miR-7	ENSGALG00000039461
gga-miR-7	ENSGALG00000003256
gga-miR-7	ENSGALG00000004387
gga-miR-7	ENSGALG00000020260
gga-miR-7	ENSGALG00000004333
gga-miR-7	ENSGALG00000010410
gga-miR-7	ENSGALG00000001551
gga-miR-7	ENSGALG00000016173
gga-miR-7	ENSGALG00000025842
gga-miR-7	ENSGALG00000002922
gga-miR-7	ENSGALG00000036558
gga-miR-7	ENSGALG00000039979
gga-miR-7	ENSGALG00000035470
gga-miR-7	ENSGALG00000031593
gga-miR-7	ENSGALG00000026188
gga-miR-7	ENSGALG00000016834
gga-miR-7	ENSGALG00000035152
gga-miR-7	ENSGALG00000025881
gga-miR-7	ENSGALG00000002314
gga-miR-7	ENSGALG00000031493
gga-miR-7	ENSGALG00000033745
gga-miR-7	ENSGALG00000029220
gga-miR-7	ENSGALG00000007485
gga-miR-7	ENSGALG00000039193
gga-miR-7	ENSGALG00000003128
gga-miR-7	ENSGALG00000029576
gga-miR-7	ENSGALG00000008508
gga-miR-7	ENSGALG00000040388
gga-miR-7	ENSGALG00000025999
gga-miR-7	ENSGALG00000003135
gga-miR-7	ENSGALG00000027778
gga-miR-7	ENSGALG00000035489
gga-miR-7	ENSGALG00000025884
gga-miR-7	ENSGALG00000027635
gga-miR-7	ENSGALG00000016769
gga-miR-7	ENSGALG00000031712
gga-miR-7	ENSGALG00000025811
gga-miR-7	ENSGALG00000006861
gga-miR-7	ENSGALG00000035725
gga-miR-7	ENSGALG00000009292
gga-miR-7	ENSGALG00000008608
gga-miR-7	ENSGALG00000028464
gga-miR-7	ENSGALG00000016199
gga-miR-7	ENSGALG00000017405
gga-miR-7	ENSGALG00000043121
gga-miR-7	ENSGALG00000035998
gga-miR-7	ENSGALG00000035225
#N/A	0
gga-miR-7	ENSGALG00000040364
gga-miR-7	ENSGALG00000009601
gga-miR-7	ENSGALG00000012836
gga-miR-7	ENSGALG00000002937
gga-miR-7	ENSGALG00000025772
gga-miR-7	ENSGALG00000030845
gga-miR-7	ENSGALG00000028236
gga-miR-7	ENSGALG00000016972
gga-miR-7	ENSGALG00000040832
gga-miR-7	ENSGALG00000041742
gga-miR-7	ENSGALG00000031860
gga-miR-7	ENSGALG00000028840
gga-miR-7	ENSGALG00000035819
gga-miR-7	ENSGALG00000030475
gga-miR-7	ENSGALG00000024480
gga-miR-7	ENSGALG00000033928
gga-miR-7	ENSGALG00000027891
gga-miR-7	ENSGALG00000009061
gga-miR-7	ENSGALG00000028685
gga-miR-7	ENSGALG00000038850
gga-miR-7	ENSGALG00000034628
gga-miR-7	ENSGALG00000023904
gga-miR-7	ENSGALG00000034001
gga-miR-7	ENSGALG00000027232
gga-miR-7	ENSGALG00000002507
gga-miR-7	ENSGALG00000004874
gga-miR-7	ENSGALG00000040085
gga-miR-7	ENSGALG00000001238
gga-miR-7	ENSGALG00000006753
gga-miR-7	ENSGALG00000043735
gga-miR-7	ENSGALG00000025738
gga-miR-7	ENSGALG00000008520
gga-miR-7	ENSGALG00000000685
gga-miR-7	ENSGALG00000026507
gga-miR-7	ENSGALG00000041844
gga-miR-7	ENSGALG00000010636
gga-miR-7	ENSGALG00000005337
gga-miR-7	ENSGALG00000000223
gga-miR-7	ENSGALG00000038345
gga-miR-7	ENSGALG00000008151
gga-miR-7	ENSGALG00000001547
gga-miR-7	ENSGALG00000006851
gga-miR-7	ENSGALG00000037690
gga-miR-7	ENSGALG00000040169
gga-miR-7	ENSGALG00000030187
gga-miR-7	ENSGALG00000032595
gga-miR-7	ENSGALG00000040899
gga-miR-7	ENSGALG00000042427
gga-miR-7	ENSGALG00000032061
gga-miR-7	ENSGALG00000042448
gga-miR-7	ENSGALG00000039222
gga-miR-7	ENSGALG00000010094
gga-miR-7	ENSGALG00000029390
gga-miR-7	ENSGALG00000011609
gga-miR-7	ENSGALG00000014066
gga-miR-7	ENSGALG00000034003
gga-miR-7	ENSGALG00000043744
gga-miR-7	ENSGALG00000033781
gga-miR-7	ENSGALG00000041621
gga-miR-7	ENSGALG00000007101
gga-miR-7	ENSGALG00000030824
gga-miR-7	ENSGALG00000010087
gga-miR-7	ENSGALG00000035944
gga-miR-7	ENSGALG00000039387
gga-miR-7	ENSGALG00000030509
gga-miR-7	ENSGALG00000004261
gga-miR-7	ENSGALG00000041353
gga-miR-7	ENSGALG00000003323
gga-miR-7	ENSGALG00000008385
gga-miR-7	ENSGALG00000030084
gga-miR-7	ENSGALG00000041637
gga-miR-7	ENSGALG00000001256
gga-miR-7	ENSGALG00000004455
gga-miR-7	ENSGALG00000008549
gga-miR-7	ENSGALG00000038536
gga-miR-7	ENSGALG00000036327
gga-miR-7	ENSGALG00000039583
gga-miR-7	ENSGALG00000032610
gga-miR-7	ENSGALG00000031296
gga-miR-7	ENSGALG00000040478
gga-miR-7	ENSGALG00000012769
gga-miR-7	ENSGALG00000003976
gga-miR-7	ENSGALG00000036484
gga-miR-7	ENSGALG00000036253
gga-miR-7	ENSGALG00000029793
gga-miR-7	ENSGALG00000041010
gga-miR-7	ENSGALG00000031478
gga-miR-7	ENSGALG00000042535
gga-miR-7	ENSGALG00000038501
gga-miR-7	ENSGALG00000036870
gga-miR-7	ENSGALG00000037162
gga-miR-7	ENSGALG00000043538
gga-miR-7	ENSGALG00000043058
#N/A	0
gga-miR-7	ENSGALG00000031983
gga-miR-7	ENSGALG00000037867
gga-miR-7	ENSGALG00000026401
gga-miR-7	ENSGALG00000002988
gga-miR-7	ENSGALG00000008341
gga-miR-7	ENSGALG00000037738
gga-miR-7	ENSGALG00000042796
gga-miR-7	ENSGALG00000032414
gga-miR-7	ENSGALG00000002249
gga-miR-7	ENSGALG00000035182
gga-miR-7	ENSGALG00000032838
gga-miR-7	ENSGALG00000038162
gga-miR-7	ENSGALG00000039296
gga-miR-7	ENSGALG00000031344
gga-miR-7	ENSGALG00000037951
gga-miR-7	ENSGALG00000038902
gga-miR-7	ENSGALG00000006949
gga-miR-7	ENSGALG00000032704
gga-miR-7	ENSGALG00000043676
gga-miR-7	ENSGALG00000034898
gga-miR-7	ENSGALG00000029820
gga-miR-7	ENSGALG00000039615
gga-miR-7	ENSGALG00000035419
gga-miR-7	ENSGALG00000038467
gga-miR-7	ENSGALG00000027688
gga-miR-7	ENSGALG00000039918
gga-miR-7	ENSGALG00000034408
gga-miR-7	ENSGALG00000032467
gga-miR-7	ENSGALG00000040128
gga-miR-7	ENSGALG00000038721
gga-miR-7	ENSGALG00000030933
gga-miR-7	ENSGALG00000032647
gga-miR-7	ENSGALG00000040994
gga-miR-7	ENSGALG00000031152
gga-miR-7	ENSGALG00000009653
gga-miR-7	ENSGALG00000015155
gga-miR-7	ENSGALG00000029408
gga-miR-7	ENSGALG00000032641
gga-miR-7	ENSGALG00000022875
gga-miR-7	ENSGALG00000016433
gga-miR-7	ENSGALG00000031567
gga-miR-7	ENSGALG00000045237
gga-miR-7	ENSGALG00000033232
gga-miR-7	ENSGALG00000041461
gga-miR-7	ENSGALG00000007556
gga-miR-7	ENSGALG00000037072
gga-miR-7	ENSGALG00000032658
gga-miR-7	ENSGALG00000035493
gga-miR-7	ENSGALG00000015960
gga-miR-7	ENSGALG00000035576
gga-miR-7	ENSGALG00000010098
gga-miR-7	ENSGALG00000033471
gga-miR-7	ENSGALG00000039022
gga-miR-7	ENSGALG00000009802
gga-miR-7	ENSGALG00000036172
gga-miR-7	ENSGALG00000008942
gga-miR-7	ENSGALG00000038421
gga-miR-7	ENSGALG00000008858
gga-miR-7	ENSGALG00000035466
gga-miR-7	ENSGALG00000001325
gga-miR-7	ENSGALG00000039710
gga-miR-7	ENSGALG00000040363
gga-miR-7	ENSGALG00000032745
gga-miR-7	ENSGALG00000015773
gga-miR-7	ENSGALG00000010073
gga-miR-7	ENSGALG00000039631
gga-miR-7	ENSGALG00000030585
gga-miR-7	ENSGALG00000010764
gga-miR-7	ENSGALG00000031542
gga-miR-7	ENSGALG00000006205
gga-miR-7	ENSGALG00000042984
gga-miR-7	ENSGALG00000045264
gga-miR-7	ENSGALG00000035203
gga-miR-7	ENSGALG00000005997
gga-miR-7	ENSGALG00000007945
gga-miR-7	ENSGALG00000032915
gga-miR-7	ENSGALG00000012628
gga-miR-7	ENSGALG00000013627
gga-miR-7	ENSGALG00000011274
gga-miR-7	ENSGALG00000035836
gga-miR-7	ENSGALG00000013863
gga-miR-7	ENSGALG00000009179
gga-miR-7	ENSGALG00000006564
gga-miR-7	ENSGALG00000011266
gga-miR-7	ENSGALG00000034850
gga-miR-7	ENSGALG00000010502
gga-miR-7	ENSGALG00000010349
gga-miR-1572	ENSGALG00000000275
gga-miR-1572	ENSGALG00000000442
gga-miR-1572	ENSGALG00000000668
gga-miR-1572	ENSGALG00000000895
gga-miR-1572	ENSGALG00000000581
gga-miR-1572	ENSGALG00000000585
gga-miR-1572	ENSGALG00000000894
gga-miR-1572	ENSGALG00000000802
gga-miR-1572	ENSGALG00000000729
gga-miR-1572	ENSGALG00000001165
gga-miR-1572	ENSGALG00000001492
gga-miR-1572	ENSGALG00000001474
gga-miR-1572	ENSGALG00000001564
gga-miR-1572	ENSGALG00000001563
gga-miR-1572	ENSGALG00000001616
gga-miR-1572	ENSGALG00000001117
gga-miR-1572	ENSGALG00000001231
gga-miR-1572	ENSGALG00000001316
gga-miR-1572	ENSGALG00000001223
gga-miR-1572	ENSGALG00000000988
gga-miR-1572	ENSGALG00000002705
gga-miR-1572	ENSGALG00000002424
gga-miR-1572	ENSGALG00000002346
gga-miR-1572	ENSGALG00000001826
gga-miR-1572	ENSGALG00000002124
gga-miR-1572	ENSGALG00000002225
gga-miR-1572	ENSGALG00000001962
gga-miR-1572	ENSGALG00000002394
gga-miR-1572	ENSGALG00000001862
gga-miR-1572	ENSGALG00000001803
gga-miR-1572	ENSGALG00000002107
gga-miR-1572	ENSGALG00000002583
gga-miR-1572	ENSGALG00000001633
gga-miR-1572	ENSGALG00000002388
gga-miR-1572	ENSGALG00000001684
gga-miR-1572	ENSGALG00000002097
gga-miR-1572	ENSGALG00000001726
gga-miR-1572	ENSGALG00000001741
gga-miR-1572	ENSGALG00000003307
gga-miR-1572	ENSGALG00000003748
gga-miR-1572	ENSGALG00000003517
gga-miR-1572	ENSGALG00000004493
gga-miR-1572	ENSGALG00000003185
gga-miR-1572	ENSGALG00000003919
gga-miR-1572	ENSGALG00000004701
gga-miR-1572	ENSGALG00000003324
gga-miR-1572	ENSGALG00000003901
gga-miR-1572	ENSGALG00000003392
gga-miR-1572	ENSGALG00000003424
gga-miR-1572	ENSGALG00000004825
gga-miR-1572	ENSGALG00000003536
gga-miR-1572	ENSGALG00000003495
gga-miR-1572	ENSGALG00000003652
gga-miR-1572	ENSGALG00000004101
gga-miR-1572	ENSGALG00000003691
gga-miR-1572	ENSGALG00000004553
gga-miR-1572	ENSGALG00000004257
gga-miR-1572	ENSGALG00000002845
gga-miR-1572	ENSGALG00000003596
gga-miR-1572	ENSGALG00000003568
gga-miR-1572	ENSGALG00000004227
gga-miR-1572	ENSGALG00000003130
gga-miR-1572	ENSGALG00000004052
gga-miR-1572	ENSGALG00000004326
gga-miR-1572	ENSGALG00000003297
gga-miR-1572	ENSGALG00000003657
gga-miR-1572	ENSGALG00000004436
gga-miR-1572	ENSGALG00000008383
gga-miR-1572	ENSGALG00000008182
gga-miR-1572	ENSGALG00000008771
gga-miR-1572	ENSGALG00000008486
gga-miR-1572	ENSGALG00000007554
gga-miR-1572	ENSGALG00000005092
gga-miR-1572	ENSGALG00000008419
gga-miR-1572	ENSGALG00000005483
gga-miR-1572	ENSGALG00000005858
gga-miR-1572	ENSGALG00000006174
gga-miR-1572	ENSGALG00000005580
gga-miR-1572	ENSGALG00000006418
gga-miR-1572	ENSGALG00000005715
gga-miR-1572	ENSGALG00000005904
gga-miR-1572	ENSGALG00000007435
gga-miR-1572	ENSGALG00000005628
gga-miR-1572	ENSGALG00000006405
gga-miR-1572	ENSGALG00000008870
gga-miR-1572	ENSGALG00000008114
gga-miR-1572	ENSGALG00000008504
gga-miR-1572	ENSGALG00000005054
gga-miR-1572	ENSGALG00000029077
gga-miR-1572	ENSGALG00000008722
gga-miR-1572	ENSGALG00000005656
gga-miR-1572	ENSGALG00000008092
gga-miR-1572	ENSGALG00000007882
gga-miR-1572	ENSGALG00000007887
gga-miR-1572	ENSGALG00000005667
gga-miR-1572	ENSGALG00000007877
gga-miR-1572	ENSGALG00000008240
gga-miR-1572	ENSGALG00000009044
gga-miR-1572	ENSGALG00000007145
gga-miR-1572	ENSGALG00000006430
gga-miR-1572	ENSGALG00000005867
gga-miR-1572	ENSGALG00000008015
gga-miR-1572	ENSGALG00000007102
gga-miR-1572	ENSGALG00000008807
gga-miR-1572	ENSGALG00000006192
gga-miR-1572	ENSGALG00000007183
gga-miR-1572	ENSGALG00000007961
gga-miR-1572	ENSGALG00000006417
gga-miR-1572	ENSGALG00000005772
gga-miR-1572	ENSGALG00000008072
gga-miR-1572	ENSGALG00000007992
gga-miR-1572	ENSGALG00000008536
gga-miR-1572	ENSGALG00000005383
gga-miR-1572	ENSGALG00000006460
gga-miR-1572	ENSGALG00000007615
gga-miR-1572	ENSGALG00000007373
gga-miR-1572	ENSGALG00000007181
gga-miR-1572	ENSGALG00000006838
gga-miR-1572	ENSGALG00000005000
gga-miR-1572	ENSGALG00000008779
gga-miR-1572	ENSGALG00000006266
gga-miR-1572	ENSGALG00000008432
gga-miR-1572	ENSGALG00000005022
gga-miR-1572	ENSGALG00000007199
gga-miR-1572	ENSGALG00000009016
gga-miR-1572	ENSGALG00000010839
gga-miR-1572	ENSGALG00000017204
gga-miR-1572	ENSGALG00000014054
gga-miR-1572	ENSGALG00000017242
gga-miR-1572	ENSGALG00000011036
gga-miR-1572	ENSGALG00000010201
gga-miR-1572	ENSGALG00000009387
gga-miR-1572	ENSGALG00000010652
gga-miR-1572	ENSGALG00000010611
gga-miR-1572	ENSGALG00000021653
gga-miR-1572	ENSGALG00000016321
gga-miR-1572	ENSGALG00000012159
gga-miR-1572	ENSGALG00000013900
gga-miR-1572	ENSGALG00000009240
gga-miR-1572	ENSGALG00000015348
gga-miR-1572	ENSGALG00000013646
gga-miR-1572	ENSGALG00000015253
gga-miR-1572	ENSGALG00000014854
gga-miR-1572	ENSGALG00000016967
gga-miR-1572	ENSGALG00000009840
gga-miR-1572	ENSGALG00000021442
gga-miR-1572	ENSGALG00000016322
gga-miR-1572	ENSGALG00000011017
gga-miR-1572	ENSGALG00000010638
gga-miR-1572	ENSGALG00000009293
gga-miR-1572	ENSGALG00000013865
gga-miR-1572	ENSGALG00000007470
gga-miR-1572	ENSGALG00000011214
gga-miR-1572	ENSGALG00000015330
gga-miR-1572	ENSGALG00000011041
gga-miR-1572	ENSGALG00000012387
gga-miR-1572	ENSGALG00000010925
gga-miR-1572	ENSGALG00000014846
gga-miR-1572	ENSGALG00000014421
gga-miR-1572	ENSGALG00000016889
gga-miR-1572	ENSGALG00000009400
gga-miR-1572	ENSGALG00000009338
gga-miR-1572	ENSGALG00000009825
gga-miR-1572	ENSGALG00000010039
gga-miR-1572	ENSGALG00000011193
gga-miR-1572	ENSGALG00000010836
gga-miR-1572	ENSGALG00000013528
gga-miR-1572	ENSGALG00000007609
gga-miR-1572	ENSGALG00000013235
gga-miR-1572	ENSGALG00000015258
gga-miR-1572	ENSGALG00000010013
gga-miR-1572	ENSGALG00000014936
gga-miR-1572	ENSGALG00000011271
gga-miR-1572	ENSGALG00000012756
gga-miR-1572	ENSGALG00000009791
gga-miR-1572	ENSGALG00000012462
gga-miR-1572	ENSGALG00000009944
gga-miR-1572	ENSGALG00000010826
gga-miR-1572	ENSGALG00000011472
gga-miR-1572	ENSGALG00000015665
gga-miR-1572	ENSGALG00000009828
gga-miR-1572	ENSGALG00000014859
gga-miR-1572	ENSGALG00000014737
gga-miR-1572	ENSGALG00000016549
gga-miR-1572	ENSGALG00000016931
gga-miR-1572	ENSGALG00000016799
gga-miR-1572	ENSGALG00000010337
gga-miR-1572	ENSGALG00000019967
gga-miR-1572	ENSGALG00000012587
gga-miR-1572	ENSGALG00000010269
gga-miR-1572	ENSGALG00000024272
gga-miR-1572	ENSGALG00000014708
gga-miR-1572	ENSGALG00000013920
gga-miR-1572	ENSGALG00000012784
gga-miR-1572	ENSGALG00000011118
gga-miR-1572	ENSGALG00000016022
gga-miR-1572	ENSGALG00000009801
gga-miR-1572	ENSGALG00000011272
gga-miR-1572	ENSGALG00000015415
gga-miR-1572	ENSGALG00000012473
gga-miR-1572	ENSGALG00000009836
gga-miR-1572	ENSGALG00000014878
gga-miR-1572	ENSGALG00000016949
gga-miR-1572	ENSGALG00000009898
gga-miR-1572	ENSGALG00000015786
gga-miR-1572	ENSGALG00000017129
gga-miR-1572	ENSGALG00000014106
gga-miR-1572	ENSGALG00000006038
gga-miR-1572	ENSGALG00000014957
gga-miR-1572	ENSGALG00000013223
gga-miR-1572	ENSGALG00000009438
gga-miR-1572	ENSGALG00000014222
gga-miR-1572	ENSGALG00000012186
gga-miR-1572	ENSGALG00000016796
gga-miR-1572	ENSGALG00000016858
gga-miR-1572	ENSGALG00000017312
gga-miR-1572	ENSGALG00000021231
gga-miR-1572	ENSGALG00000012472
gga-miR-1572	ENSGALG00000017644
gga-miR-1572	ENSGALG00000016801
gga-miR-1572	ENSGALG00000011594
gga-miR-1572	ENSGALG00000009306
gga-miR-1572	ENSGALG00000022926
gga-miR-1572	ENSGALG00000009843
gga-miR-1572	ENSGALG00000011305
gga-miR-1572	ENSGALG00000006983
gga-miR-1572	ENSGALG00000013510
gga-miR-1572	ENSGALG00000017627
gga-miR-1572	ENSGALG00000028983
gga-miR-1572	ENSGALG00000013039
gga-miR-1572	ENSGALG00000011534
gga-miR-1572	ENSGALG00000014026
gga-miR-1572	ENSGALG00000012685
gga-miR-1572	ENSGALG00000028849
gga-miR-1572	ENSGALG00000028056
gga-miR-1572	ENSGALG00000016457
gga-miR-1572	ENSGALG00000015215
gga-miR-1572	ENSGALG00000043570
gga-miR-1572	ENSGALG00000015233
gga-miR-1572	ENSGALG00000041546
gga-miR-1572	ENSGALG00000029385
gga-miR-1572	ENSGALG00000029927
gga-miR-1572	ENSGALG00000027258
gga-miR-1572	ENSGALG00000028626
gga-miR-1572	ENSGALG00000028346
gga-miR-1572	ENSGALG00000043618
gga-miR-1572	ENSGALG00000023937
gga-miR-1572	ENSGALG00000003144
gga-miR-1572	ENSGALG00000039307
gga-miR-1572	ENSGALG00000026847
gga-miR-1572	ENSGALG00000004839
gga-miR-1572	ENSGALG00000028587
gga-miR-1572	ENSGALG00000007527
gga-miR-1572	ENSGALG00000036567
gga-miR-1572	ENSGALG00000026653
gga-miR-1572	ENSGALG00000026465
gga-miR-1572	ENSGALG00000033159
gga-miR-1572	ENSGALG00000009689
gga-miR-1572	ENSGALG00000026999
gga-miR-1572	ENSGALG00000012916
gga-miR-1572	ENSGALG00000026231
gga-miR-1572	ENSGALG00000013085
gga-miR-1572	ENSGALG00000026081
gga-miR-1572	ENSGALG00000010697
gga-miR-1572	ENSGALG00000039084
gga-miR-1572	ENSGALG00000040493
gga-miR-1572	ENSGALG00000008850
gga-miR-1572	ENSGALG00000023454
gga-miR-1572	ENSGALG00000039721
gga-miR-1572	ENSGALG00000007095
gga-miR-1572	ENSGALG00000033812
gga-miR-1572	ENSGALG00000009309
gga-miR-1572	ENSGALG00000014486
gga-miR-1572	ENSGALG00000039989
gga-miR-1572	ENSGALG00000033149
gga-miR-1572	ENSGALG00000028484
gga-miR-1572	ENSGALG00000043033
gga-miR-1572	ENSGALG00000030783
gga-miR-1572	ENSGALG00000028167
#N/A	0
gga-miR-1572	ENSGALG00000026958
gga-miR-1572	ENSGALG00000005769
gga-miR-1572	ENSGALG00000031457
gga-miR-1572	ENSGALG00000039682
gga-miR-1572	ENSGALG00000017234
gga-miR-1572	ENSGALG00000000498
gga-miR-1572	ENSGALG00000013083
gga-miR-1572	ENSGALG00000032509
gga-miR-1572	ENSGALG00000004198
gga-miR-1572	ENSGALG00000006188
gga-miR-1572	ENSGALG00000035824
gga-miR-1572	ENSGALG00000000907
gga-miR-1572	ENSGALG00000029142
gga-miR-1572	ENSGALG00000027902
gga-miR-1572	ENSGALG00000028673
gga-miR-1572	ENSGALG00000026167
gga-miR-1572	ENSGALG00000023828
gga-miR-1572	ENSGALG00000004907
gga-miR-1572	ENSGALG00000038656
gga-miR-1572	ENSGALG00000026553
gga-miR-1572	ENSGALG00000039761
gga-miR-1572	ENSGALG00000028900
gga-miR-1572	ENSGALG00000041857
gga-miR-1572	ENSGALG00000034395
gga-miR-1572	ENSGALG00000011932
gga-miR-1572	ENSGALG00000036787
gga-miR-1572	ENSGALG00000033570
gga-miR-1572	ENSGALG00000032736
gga-miR-1572	ENSGALG00000041821
gga-miR-1572	ENSGALG00000001076
gga-miR-1572	ENSGALG00000023936
gga-miR-1572	ENSGALG00000028119
gga-miR-1572	ENSGALG00000027632
gga-miR-1572	ENSGALG00000010356
gga-miR-1572	ENSGALG00000007711
gga-miR-1572	ENSGALG00000005794
gga-miR-1572	ENSGALG00000003438
gga-miR-1572	ENSGALG00000041149
gga-miR-1572	ENSGALG00000029488
gga-miR-1572	ENSGALG00000031120
gga-miR-1572	ENSGALG00000029783
gga-miR-1572	ENSGALG00000041538
gga-miR-1572	ENSGALG00000002899
gga-miR-1572	ENSGALG00000037413
gga-miR-1572	ENSGALG00000015200
gga-miR-1572	ENSGALG00000003396
gga-miR-1572	ENSGALG00000031688
gga-miR-1572	ENSGALG00000033889
gga-miR-1572	ENSGALG00000033717
gga-miR-1572	ENSGALG00000037093
gga-miR-1572	ENSGALG00000010287
gga-miR-1572	ENSGALG00000037405
gga-miR-1572	ENSGALG00000008369
gga-miR-1572	ENSGALG00000034899
gga-miR-1572	ENSGALG00000042029
gga-miR-1572	ENSGALG00000038909
gga-miR-1572	ENSGALG00000034967
gga-miR-1572	ENSGALG00000011402
gga-miR-1572	ENSGALG00000042651
gga-miR-1572	ENSGALG00000033628
gga-miR-1572	ENSGALG00000033478
gga-miR-1572	ENSGALG00000030410
gga-miR-1572	ENSGALG00000032420
gga-miR-1572	ENSGALG00000035274
gga-miR-1572	ENSGALG00000035487
gga-miR-1572	ENSGALG00000033384
gga-miR-1572	ENSGALG00000032916
gga-miR-1572	ENSGALG00000033090
gga-miR-1572	ENSGALG00000038287
gga-miR-1572	ENSGALG00000043661
gga-miR-1572	ENSGALG00000042543
gga-miR-1572	ENSGALG00000011109
gga-miR-1572	ENSGALG00000040773
gga-miR-1572	ENSGALG00000037485
gga-miR-1572	ENSGALG00000035096
gga-miR-1572	ENSGALG00000017319
gga-miR-1572	ENSGALG00000037957
gga-miR-1572	ENSGALG00000005294
gga-miR-1572	ENSGALG00000038249
gga-miR-1572	ENSGALG00000001049
gga-miR-1572	ENSGALG00000042762
gga-miR-1572	ENSGALG00000035325
gga-miR-1572	ENSGALG00000029867
gga-miR-1572	ENSGALG00000032526
gga-miR-1572	ENSGALG00000033210
gga-miR-1572	ENSGALG00000029707
gga-miR-1572	ENSGALG00000015107
gga-miR-1572	ENSGALG00000040829
gga-miR-1572	ENSGALG00000040522
gga-miR-1572	ENSGALG00000007941
gga-miR-1572	ENSGALG00000036963
gga-miR-1572	ENSGALG00000005961
gga-miR-1572	ENSGALG00000034048
gga-miR-1572	ENSGALG00000040720
gga-miR-1572	ENSGALG00000033924
gga-miR-1572	ENSGALG00000041447
gga-miR-1572	ENSGALG00000036572
gga-miR-1572	ENSGALG00000010140
gga-miR-1572	ENSGALG00000010746
gga-miR-1572	ENSGALG00000040298
gga-miR-1572	ENSGALG00000041036
gga-miR-1572	ENSGALG00000030275
gga-miR-1572	ENSGALG00000011555
#N/A	0
gga-miR-1572	ENSGALG00000040834
gga-miR-1572	ENSGALG00000031582
gga-miR-1572	ENSGALG00000031495
gga-miR-1572	ENSGALG00000017357
gga-miR-1572	ENSGALG00000031763
gga-miR-1572	ENSGALG00000029810
gga-miR-1572	ENSGALG00000036017
gga-miR-1572	ENSGALG00000038559
gga-miR-1572	ENSGALG00000041417
gga-miR-1572	ENSGALG00000042452
gga-miR-1572	ENSGALG00000033099
gga-miR-1572	ENSGALG00000005478
gga-miR-1572	ENSGALG00000002207
gga-miR-1572	ENSGALG00000029889
gga-miR-1572	ENSGALG00000034990
gga-miR-1572	ENSGALG00000033435
gga-miR-1572	ENSGALG00000006013
gga-miR-1572	ENSGALG00000035266
gga-miR-1572	ENSGALG00000029646
gga-miR-1572	ENSGALG00000037723
gga-miR-1572	ENSGALG00000043694
gga-miR-1572	ENSGALG00000040078
gga-miR-1572	ENSGALG00000030749
gga-miR-1572	ENSGALG00000035360
gga-miR-1572	ENSGALG00000042764
gga-miR-1572	ENSGALG00000009360
gga-miR-1572	ENSGALG00000032386
gga-miR-1572	ENSGALG00000034512
gga-miR-1572	ENSGALG00000035733
gga-miR-1572	ENSGALG00000043283
gga-miR-1572	ENSGALG00000008698
gga-miR-1572	ENSGALG00000040558
gga-miR-1572	ENSGALG00000037483
gga-miR-1572	ENSGALG00000010785
gga-miR-1572	ENSGALG00000015101
gga-miR-1572	ENSGALG00000016710
gga-miR-1572	ENSGALG00000042454
gga-miR-1572	ENSGALG00000039891
gga-miR-1572	ENSGALG00000037556
gga-miR-1572	ENSGALG00000040155
gga-miR-1572	ENSGALG00000034534
gga-miR-1572	ENSGALG00000046479
gga-miR-1572	ENSGALG00000009886
gga-miR-1572	ENSGALG00000041887
gga-miR-1572	ENSGALG00000015090
gga-miR-1572	ENSGALG00000042875
gga-miR-1572	ENSGALG00000039162
gga-miR-1572	ENSGALG00000007185
gga-miR-1572	ENSGALG00000014496
gga-miR-1572	ENSGALG00000032518
gga-miR-1572	ENSGALG00000004212
gga-miR-1572	ENSGALG00000034896
gga-miR-1572	ENSGALG00000033295
gga-miR-1572	ENSGALG00000004347
gga-miR-1572	ENSGALG00000006015
gga-miR-1572	ENSGALG00000034297
gga-miR-1572	ENSGALG00000042570
gga-miR-1572	ENSGALG00000039102
gga-miR-1572	ENSGALG00000004375
gga-miR-1572	ENSGALG00000039288
gga-miR-1572	ENSGALG00000031740
gga-miR-1572	ENSGALG00000027655
gga-miR-1572	ENSGALG00000040908
gga-miR-1572	ENSGALG00000036931
gga-miR-1572	ENSGALG00000030967
gga-miR-1572	ENSGALG00000008256
gga-miR-1572	ENSGALG00000004943
gga-miR-1572	ENSGALG00000033322
gga-miR-1572	ENSGALG00000004583
gga-miR-1572	ENSGALG00000004693
gga-miR-1572	ENSGALG00000002478
gga-miR-1572	ENSGALG00000041346
gga-miR-1572	ENSGALG00000016740
gga-miR-1572	ENSGALG00000045898
gga-miR-1572	ENSGALG00000037989
gga-miR-1572	ENSGALG00000002525
gga-miR-1572	ENSGALG00000009433
gga-miR-1572	ENSGALG00000015815
gga-miR-1572	ENSGALG00000002925
gga-miR-1572	ENSGALG00000006817
#N/A	0
#N/A	0
#N/A	0
#N/A	0
#N/A	0
#N/A	0
#N/A	0
#N/A	0
#N/A	0
#N/A	0
#N/A	0
#N/A	0
#N/A	0
#N/A	0
#N/A	0
#N/A	0
#N/A	0
#N/A	0
#N/A	0
#N/A	0
#N/A	0
#N/A	0
#N/A	0
#N/A	0
#N/A	0
#N/A	0
#N/A	0
#N/A	0
#N/A	0
#N/A	0
#N/A	0
#N/A	0
#N/A	0
#N/A	0
#N/A	0
#N/A	0
#N/A	0
#N/A	0
#N/A	0
#N/A	0
#N/A	0
#N/A	0
#N/A	0
#N/A	0
#N/A	0
#N/A	0
#N/A	0
#N/A	0
#N/A	0
#N/A	0
#N/A	0
#N/A	0
#N/A	0
#N/A	0
#N/A	0
#N/A	0
#N/A	0
#N/A	0
#N/A	0
#N/A	0
#N/A	0
#N/A	0
#N/A	0
#N/A	0
#N/A	0
#N/A	0
#N/A	0
#N/A	0
#N/A	0
#N/A	0
#N/A	0
#N/A	0
#N/A	0
#N/A	0
#N/A	0
#N/A	0
#N/A	0
#N/A	0
#N/A	0
#N/A	0
#N/A	0
#N/A	0
#N/A	0
#N/A	0
#N/A	0
#N/A	0
#N/A	0
#N/A	0
#N/A	0
#N/A	0
#N/A	0
#N/A	0
#N/A	0
#N/A	0
#N/A	0
#N/A	0
#N/A	0
#N/A	0
#N/A	0
#N/A	0
#N/A	0
#N/A	0
#N/A	0
#N/A	0
#N/A	0
#N/A	0
#N/A	0
#N/A	0
#N/A	0
#N/A	0
#N/A	0
#N/A	0
#N/A	0
#N/A	0
#N/A	0
#N/A	0
#N/A	0
#N/A	0
#N/A	0
#N/A	0
#N/A	0
#N/A	0
#N/A	0
#N/A	0
#N/A	0
#N/A	0
#N/A	0
#N/A	0
#N/A	0
#N/A	0
#N/A	0
#N/A	0
#N/A	0
#N/A	0
#N/A	0
#N/A	0
#N/A	0
#N/A	0
#N/A	0
#N/A	0
#N/A	0
#N/A	0
#N/A	0
#N/A	0
#N/A	0
#N/A	0
#N/A	0
#N/A	0
#N/A	0
#N/A	0
#N/A	0
#N/A	0
#N/A	0
#N/A	0
#N/A	0
#N/A	0
#N/A	0
#N/A	0
#N/A	0
#N/A	0
#N/A	0
#N/A	0
#N/A	0
#N/A	0
#N/A	0
#N/A	0
#N/A	0
#N/A	0
#N/A	0
#N/A	0
#N/A	0
#N/A	0
#N/A	0
#N/A	0
#N/A	0
#N/A	0
#N/A	0
#N/A	0
#N/A	0
#N/A	0
#N/A	0
#N/A	0
#N/A	0
#N/A	0
#N/A	0
#N/A	0
#N/A	0
#N/A	0
#N/A	0
#N/A	0
#N/A	0
#N/A	0
#N/A	0
#N/A	0
#N/A	0
#N/A	0
#N/A	0
#N/A	0
#N/A	0
#N/A	0
#N/A	0
#N/A	0
#N/A	0
#N/A	0
#N/A	0
#N/A	0
#N/A	0
#N/A	0
#N/A	0
#N/A	0
#N/A	0
#N/A	0
#N/A	0
#N/A	0
#N/A	0
#N/A	0
#N/A	0
#N/A	0
#N/A	0
#N/A	0
#N/A	0
#N/A	0
#N/A	0
#N/A	0
#N/A	0
#N/A	0
#N/A	0
#N/A	0
#N/A	0
#N/A	0
#N/A	0
#N/A	0
#N/A	0
#N/A	0
#N/A	0
#N/A	0
#N/A	0
#N/A	0
#N/A	0
#N/A	0
#N/A	0
#N/A	0
#N/A	0
#N/A	0
#N/A	0
#N/A	0
#N/A	0
#N/A	0
#N/A	0
#N/A	0
#N/A	0
#N/A	0
#N/A	0
#N/A	0
#N/A	0
#N/A	0
#N/A	0
#N/A	0
#N/A	0
#N/A	0
#N/A	0
#N/A	0
#N/A	0
#N/A	0
#N/A	0
#N/A	0
#N/A	0
#N/A	0
#N/A	0
#N/A	0
#N/A	0
#N/A	0
#N/A	0
#N/A	0
#N/A	0
#N/A	0
#N/A	0
#N/A	0
#N/A	0
#N/A	0
#N/A	0
#N/A	0
#N/A	0
#N/A	0
#N/A	0
#N/A	0
#N/A	0
#N/A	0
#N/A	0
#N/A	0
#N/A	0
#N/A	0
#N/A	0
#N/A	0
#N/A	0
#N/A	0
#N/A	0
#N/A	0
#N/A	0
#N/A	0
#N/A	0
#N/A	0
#N/A	0
#N/A	0
#N/A	0
#N/A	0
#N/A	0
#N/A	0
#N/A	0
#N/A	0
#N/A	0
#N/A	0
#N/A	0
#N/A	0
#N/A	0
#N/A	0
#N/A	0
#N/A	0
#N/A	0
#N/A	0
#N/A	0
#N/A	0
#N/A	0
#N/A	0
#N/A	0
#N/A	0
#N/A	0
#N/A	0
#N/A	0
#N/A	0
#N/A	0
#N/A	0
#N/A	0
#N/A	0
#N/A	0
#N/A	0
#N/A	0
#N/A	0
#N/A	0
#N/A	0
#N/A	0
#N/A	0
#N/A	0
#N/A	0
#N/A	0
#N/A	0
#N/A	0
#N/A	0
#N/A	0
#N/A	0
#N/A	0
#N/A	0
#N/A	0
#N/A	0
#N/A	0
#N/A	0
#N/A	0
#N/A	0
#N/A	0
#N/A	0
#N/A	0
#N/A	0
#N/A	0
#N/A	0
#N/A	0
#N/A	0
#N/A	0
#N/A	0
#N/A	0
#N/A	0
#N/A	0
#N/A	0
#N/A	0
#N/A	0
#N/A	0
#N/A	0
#N/A	0
#N/A	0
#N/A	0
#N/A	0
#N/A	0
#N/A	0
#N/A	0
#N/A	0
#N/A	0
#N/A	0
#N/A	0
#N/A	0
#N/A	0
#N/A	0
#N/A	0
#N/A	0
#N/A	0
#N/A	0
#N/A	0
#N/A	0
#N/A	0
#N/A	0
#N/A	0
#N/A	0
#N/A	0
#N/A	0
#N/A	0
#N/A	0
#N/A	0
#N/A	0
#N/A	0
#N/A	0
#N/A	0
#N/A	0
#N/A	0
#N/A	0
#N/A	0
#N/A	0
#N/A	0
#N/A	0
#N/A	0
#N/A	0
#N/A	0
#N/A	0
#N/A	0
#N/A	0
#N/A	0
#N/A	0
#N/A	0
#N/A	0
#N/A	0
#N/A	0
#N/A	0
#N/A	0
#N/A	0
#N/A	0
#N/A	0
#N/A	0
#N/A	0
#N/A	0
#N/A	0
#N/A	0
#N/A	0
#N/A	0
#N/A	0
#N/A	0
#N/A	0
#N/A	0
#N/A	0
#N/A	0
#N/A	0
#N/A	0
#N/A	0
#N/A	0
#N/A	0
#N/A	0
#N/A	0
#N/A	0
#N/A	0
#N/A	0
#N/A	0
#N/A	0
#N/A	0
#N/A	0
#N/A	0
#N/A	0
#N/A	0
#N/A	0
#N/A	0
#N/A	0
#N/A	0
#N/A	0
#N/A	0
#N/A	0
#N/A	0
#N/A	0
#N/A	0
#N/A	0
#N/A	0
#N/A	0
#N/A	0
#N/A	0
#N/A	0
#N/A	0
#N/A	0
#N/A	0
#N/A	0
#N/A	0
#N/A	0
#N/A	0
#N/A	0
#N/A	0
#N/A	0
#N/A	0
#N/A	0
#N/A	0
#N/A	0
#N/A	0
#N/A	0
#N/A	0
#N/A	0
#N/A	0
#N/A	0
#N/A	0
#N/A	0
#N/A	0
#N/A	0
#N/A	0
#N/A	0
#N/A	0
#N/A	0
#N/A	0
#N/A	0
#N/A	0
#N/A	0
#N/A	0
#N/A	0
#N/A	0
[truncated: 2,783 more rows]

## Sheet: B2A miRNA GO
Category	Term	Count	%	PValue	Genes	List Total	Pop Hits	Pop Total	Fold Enrichment	Bonferroni	Benjamini	FDR
GOTERM_BP_DIRECT	GO:0008380~RNA splicing	11	1.11902	0.000121582	ENSGALG00000008530, ENSGALG00000026081, ENSGALG00000011555, ENSGALG00000011794, ENSGALG00000003374, ENSGALG00000017357, ENSGALG00000005525, ENSGALG00000000988, ENSGALG00000008097, ENSGALG00000016949, ENSGALG00000001802	742	31	8994	4.3011	0.251547	0.174269	0.174269
GOTERM_BP_DIRECT	GO:0006397~mRNA processing	14	1.42421	0.000146321	ENSGALG00000001962, ENSGALG00000004839, ENSGALG00000001550, ENSGALG00000002430, ENSGALG00000005525, ENSGALG00000000988, ENSGALG00000001802, ENSGALG00000008530, ENSGALG00000026081, ENSGALG00000011555, ENSGALG00000003374, ENSGALG00000017357, ENSGALG00000008097, ENSGALG00000016949	742	50	8994	3.39396	0.294402	0.174269	0.174269
GOTERM_CC_DIRECT	GO:0070062~extracellular exosome	152	15.4629	0.000250157	ENSGALG00000002546, ENSGALG00000000122, ENSGALG00000006908, ENSGALG00000002024, ENSGALG00000002661, ENSGALG00000007711, ENSGALG00000007435, ENSGALG00000005654, ENSGALG00000014496, ENSGALG00000006503, ENSGALG00000013160, ENSGALG00000017242, ENSGALG00000002705, ENSGALG00000005659, ENSGALG00000009179, ENSGALG00000008486, ENSGALG00000013962, ENSGALG00000017405, ENSGALG00000015348, ENSGALG00000006342,…	808	1448	10057	1.30657	0.115597	0.0689446	0.0686638
GOTERM_CC_DIRECT	GO:0005737~cytoplasm	199	20.2442	0.000280834	ENSGALG00000002424, ENSGALG00000000122, ENSGALG00000002661, ENSGALG00000000802, ENSGALG00000004285, ENSGALG00000012473, ENSGALG00000013565, ENSGALG00000007676, ENSGALG00000006344, ENSGALG00000028133, ENSGALG00000012239, ENSGALG00000009293, ENSGALG00000016281, ENSGALG00000002771, ENSGALG00000012241, ENSGALG00000005800, ENSGALG00000004834, ENSGALG00000011036, ENSGALG00000012007, ENSGALG00000005483,…	808	1984	10057	1.24844	0.128822	0.0689446	0.0686638
GOTERM_CC_DIRECT	GO:0000139~Golgi membrane	23	2.33978	0.00085197	ENSGALG00000001862, ENSGALG00000028821, ENSGALG00000000551, ENSGALG00000000430, ENSGALG00000001474, ENSGALG00000004326, ENSGALG00000005869, ENSGALG00000005637, ENSGALG00000006284, ENSGALG00000016769, ENSGALG00000013899, ENSGALG00000011047, ENSGALG00000015415, ENSGALG00000015225, ENSGALG00000010253, ENSGALG00000006015, ENSGALG00000005772, ENSGALG00000027332, ENSGALG00000026692, ENSGALG00000028265,…	808	133	10057	2.15245	0.341964	0.139439	0.138871
GOTERM_CC_DIRECT	GO:0005829~cytosol	80	8.13835	0.00212218	ENSGALG00000000122, ENSGALG00000001256, ENSGALG00000002189, ENSGALG00000004326, ENSGALG00000013160, ENSGALG00000010379, ENSGALG00000015107, ENSGALG00000010175, ENSGALG00000005057, ENSGALG00000002899, ENSGALG00000000950, ENSGALG00000001563, ENSGALG00000015155, ENSGALG00000004796, ENSGALG00000011272, ENSGALG00000009526, ENSGALG00000009927, ENSGALG00000007945, ENSGALG00000001802, ENSGALG00000016042,…	808	718	10057	1.38683	0.647638	0.232653	0.231705
GOTERM_CC_DIRECT	GO:0055037~recycling endosome	12	1.22075	0.00236917	ENSGALG00000001238, ENSGALG00000006431, ENSGALG00000016535, ENSGALG00000006598, ENSGALG00000001474, ENSGALG00000002374, ENSGALG00000008549, ENSGALG00000011649, ENSGALG00000005656, ENSGALG00000008844, ENSGALG00000009526, ENSGALG00000007615	808	52	10057	2.87233	0.687966	0.232653	0.231705
GOTERM_CC_DIRECT	GO:0005802~trans-Golgi network	16	1.62767	0.00322743	ENSGALG00000001238, ENSGALG00000025941, ENSGALG00000001474, ENSGALG00000009813, ENSGALG00000000769, ENSGALG00000007615, ENSGALG00000005637, ENSGALG00000008341, ENSGALG00000011621, ENSGALG00000016799, ENSGALG00000016535, ENSGALG00000007992, ENSGALG00000011651, ENSGALG00000006598, ENSGALG00000011649, ENSGALG00000007161	808	86	10057	2.31568	0.795509	0.264111	0.263035
GOTERM_CC_DIRECT	GO:0005654~nucleoplasm	98	9.96948	0.00391402	ENSGALG00000000402, ENSGALG00000026999, ENSGALG00000000802, ENSGALG00000001459, ENSGALG00000012236, ENSGALG00000015225, ENSGALG00000006983, ENSGALG00000026231, ENSGALG00000013607, ENSGALG00000011305, ENSGALG00000012756, ENSGALG00000001722, ENSGALG00000004554, ENSGALG00000002937, ENSGALG00000004953, ENSGALG00000016042, ENSGALG00000004834, ENSGALG00000011036, ENSGALG00000012000, ENSGALG00000008470,…	808	932	10057	1.30878	0.854205	0.274541	0.273422
GOTERM_BP_DIRECT	GO:0051028~mRNA transport	6	0.610376	0.00399525	ENSGALG00000008530, ENSGALG00000011555, ENSGALG00000012462, ENSGALG00000008092, ENSGALG00000005753, ENSGALG00000009309	742	14	8994	5.19484	0.999928	1	1
GOTERM_BP_DIRECT	GO:0030199~collagen fibril organization	7	0.712106	0.00726377	ENSGALG00000002546, ENSGALG00000000402, ENSGALG00000011214, ENSGALG00000009612, ENSGALG00000003770, ENSGALG00000011271, ENSGALG00000004325	742	22	8994	3.85678	1	1	1
GOTERM_MF_DIRECT	GO:0000980~RNA polymerase II distal enhancer sequence-specific DNA binding	9	0.915565	0.00730801	ENSGALG00000000972, ENSGALG00000011594, ENSGALG00000013565, ENSGALG00000003297, ENSGALG00000003882, ENSGALG00000002286, ENSGALG00000009061, ENSGALG00000005679, ENSGALG00000009240	658	38	8532	3.07103	0.994876	1	1
GOTERM_CC_DIRECT	GO:0005789~endoplasmic reticulum membrane	26	2.64496	0.00888602	ENSGALG00000002861, ENSGALG00000017366, ENSGALG00000010073, ENSGALG00000019042, ENSGALG00000013369, ENSGALG00000009056, ENSGALG00000015722, ENSGALG00000016535, ENSGALG00000015786, ENSGALG00000016710, ENSGALG00000005772, ENSGALG00000017049, ENSGALG00000001325, ENSGALG00000016740, ENSGALG00000009526, ENSGALG00000004875, ENSGALG00000009309, ENSGALG00000017394, ENSGALG00000009400, ENSGALG00000016400,…	808	189	10057	1.71226	0.987506	0.501594	0.49955
GOTERM_CC_DIRECT	GO:0005634~nucleus	180	18.3113	0.00919418	ENSGALG00000025941, ENSGALG00000000402, ENSGALG00000008807, ENSGALG00000002424, ENSGALG00000000122, ENSGALG00000006908, ENSGALG00000003596, ENSGALG00000017366, ENSGALG00000015101, ENSGALG00000006503, ENSGALG00000013160, ENSGALG00000000129, ENSGALG00000004285, ENSGALG00000006983, ENSGALG00000005772, ENSGALG00000007676, ENSGALG00000006861, ENSGALG00000026231, ENSGALG00000013607, ENSGALG00000028133,…	808	1905	10057	1.17607	0.989275	0.501594	0.49955
GOTERM_BP_DIRECT	GO:1901016~regulation of potassium ion transmembrane transporter activity	4	0.406918	0.00921714	ENSGALG00000010269, ENSGALG00000005332, ENSGALG00000002661, ENSGALG00000004347	742	6	8994	8.08086	1	1	1
GOTERM_BP_DIRECT	GO:0007080~mitotic metaphase plate congression	6	0.610376	0.0100369	ENSGALG00000026428, ENSGALG00000007610, ENSGALG00000000409, ENSGALG00000002095, ENSGALG00000013160, ENSGALG00000007615	742	17	8994	4.2781	1	1	1
GOTERM_MF_DIRECT	GO:0019003~GDP binding	8	0.813835	0.0113603	ENSGALG00000016535, ENSGALG00000016579, ENSGALG00000008314, ENSGALG00000001474, ENSGALG00000007554, ENSGALG00000007435, ENSGALG00000011272, ENSGALG00000009927	658	33	8532	3.14341	0.999729	1	1
GOTERM_BP_DIRECT	GO:0043066~negative regulation of apoptotic process	23	2.33978	0.0125155	ENSGALG00000022980, ENSGALG00000023066, ENSGALG00000027786, ENSGALG00000003267, ENSGALG00000016199, ENSGALG00000012472, ENSGALG00000017186, ENSGALG00000011630, ENSGALG00000003282, ENSGALG00000015305, ENSGALG00000013863, ENSGALG00000011104, ENSGALG00000011594, ENSGALG00000004197, ENSGALG00000010175, ENSGALG00000005420, ENSGALG00000007324, ENSGALG00000013310, ENSGALG00000010638, ENSGALG00000010826,…	742	161	8994	1.73161	1	1	1
GOTERM_BP_DIRECT	GO:0007264~small GTPase mediated signal transduction	22	2.23805	0.0138059	ENSGALG00000002525, ENSGALG00000027778, ENSGALG00000006906, ENSGALG00000021653, ENSGALG00000001474, ENSGALG00000026302, ENSGALG00000008405, ENSGALG00000007435, ENSGALG00000004796, ENSGALG00000008557, ENSGALG00000011272, ENSGALG00000000769, ENSGALG00000007615, ENSGALG00000016535, ENSGALG00000016579, ENSGALG00000008314, ENSGALG00000011651, ENSGALG00000016433, ENSGALG00000007554, ENSGALG00000026692,…	742	153	8994	1.74293	1	1	1
GOTERM_CC_DIRECT	GO:0016020~membrane	67	6.81587	0.01553	ENSGALG00000000402, ENSGALG00000002661, ENSGALG00000008405, ENSGALG00000007711, ENSGALG00000016232, ENSGALG00000004325, ENSGALG00000014054, ENSGALG00000003955, ENSGALG00000003438, ENSGALG00000012830, ENSGALG00000012159, ENSGALG00000010652, ENSGALG00000013962, ENSGALG00000015107, ENSGALG00000016558, ENSGALG00000010175, ENSGALG00000013565, ENSGALG00000016433, ENSGALG00000012837, ENSGALG00000014737,…	808	633	10057	1.31743	0.99954	0.762524	0.759418
GOTERM_BP_DIRECT	GO:0006310~DNA recombination	6	0.610376	0.0164401	ENSGALG00000002424, ENSGALG00000004197, ENSGALG00000006123, ENSGALG00000008256, ENSGALG00000011932, ENSGALG00000000734	742	19	8994	3.82778	1	1	1
GOTERM_BP_DIRECT	GO:0042147~retrograde transport, endosome to Golgi	9	0.915565	0.017044	ENSGALG00000004172, ENSGALG00000004174, ENSGALG00000016579, ENSGALG00000004375, ENSGALG00000011651, ENSGALG00000002394, ENSGALG00000009526, ENSGALG00000004326, ENSGALG00000005637	742	41	8994	2.66077	1	1	1
GOTERM_BP_DIRECT	GO:0000920~cell separation after cytokinesis	5	0.508647	0.0178904	ENSGALG00000016759, ENSGALG00000026428, ENSGALG00000000409, ENSGALG00000002095, ENSGALG00000013160	742	13	8994	4.66204	1	1	1
GOTERM_CC_DIRECT	GO:0016607~nuclear speck	11	1.11902	0.0179627	ENSGALG00000011630, ENSGALG00000008530, ENSGALG00000007581, ENSGALG00000001551, ENSGALG00000017357, ENSGALG00000000729, ENSGALG00000004874, ENSGALG00000005623, ENSGALG00000005525, ENSGALG00000000988, ENSGALG00000016949	808	59	10057	2.32059	0.999864	0.801789	0.798523
GOTERM_BP_DIRECT	GO:0016241~regulation of macroautophagy	3	0.305188	0.0192239	ENSGALG00000003256, ENSGALG00000010826, ENSGALG00000003774	742	3	8994	12.1213	1	1	1
GOTERM_CC_DIRECT	GO:0030992~intraciliary transport particle B	5	0.508647	0.0214847	ENSGALG00000021653, ENSGALG00000009224, ENSGALG00000009559, ENSGALG00000023571, ENSGALG00000003854	808	14	10057	4.44528	0.999977	0.879084	0.875503
GOTERM_BP_DIRECT	GO:0006260~DNA replication	10	1.01729	0.024741	ENSGALG00000002424, ENSGALG00000008256, ENSGALG00000010924, ENSGALG00000009944, ENSGALG00000016042, ENSGALG00000017064, ENSGALG00000017350, ENSGALG00000009195, ENSGALG00000000734, ENSGALG00000005715	742	52	8994	2.33102	1	1	1
GOTERM_BP_DIRECT	GO:0007030~Golgi organization	10	1.01729	0.024741	ENSGALG00000011114, ENSGALG00000003307, ENSGALG00000015415, ENSGALG00000006033, ENSGALG00000015225, ENSGALG00000011651, ENSGALG00000016497, ENSGALG00000028265, ENSGALG00000007161, ENSGALG00000002603	742	52	8994	2.33102	1	1	1
GOTERM_CC_DIRECT	GO:0005770~late endosome	11	1.11902	0.0247804	ENSGALG00000001238, ENSGALG00000000950, ENSGALG00000011621, ENSGALG00000016579, ENSGALG00000004375, ENSGALG00000004333, ENSGALG00000019019, ENSGALG00000011649, ENSGALG00000008844, ENSGALG00000000769, ENSGALG00000010746	808	62	10057	2.2083	0.999996	0.884662	0.881059
GOTERM_CC_DIRECT	GO:0005694~chromosome	7	0.712106	0.0252246	ENSGALG00000000402, ENSGALG00000002424, ENSGALG00000004195, ENSGALG00000009843, ENSGALG00000005452, ENSGALG00000013793, ENSGALG00000008256	808	29	10057	3.0044	0.999996	0.884662	0.881059
GOTERM_CC_DIRECT	GO:0015030~Cajal body	6	0.610376	0.0274451	ENSGALG00000002127, ENSGALG00000005054, ENSGALG00000007101, ENSGALG00000002430, ENSGALG00000009802, ENSGALG00000000988	808	22	10057	3.39458	0.999999	0.898369	0.89471
GOTERM_MF_DIRECT	GO:0005525~GTP binding	28	2.84842	0.027897	ENSGALG00000001474, ENSGALG00000007435, ENSGALG00000000988, ENSGALG00000000769, ENSGALG00000005998, ENSGALG00000007615, ENSGALG00000013962, ENSGALG00000016579, ENSGALG00000016535, ENSGALG00000007554, ENSGALG00000004101, ENSGALG00000026692, ENSGALG00000009790, ENSGALG00000027778, ENSGALG00000021653, ENSGALG00000026302, ENSGALG00000015177, ENSGALG00000004796, ENSGALG00000008557, ENSGALG00000011272,…	658	239	8532	1.5191	1	1	1
GOTERM_MF_DIRECT	GO:0005096~GTPase activator activity	18	1.83113	0.029703	ENSGALG00000007609, ENSGALG00000025941, ENSGALG00000002850, ENSGALG00000001420, ENSGALG00000015177, ENSGALG00000008405, ENSGALG00000009836, ENSGALG00000009825, ENSGALG00000010190, ENSGALG00000010564, ENSGALG00000005781, ENSGALG00000010088, ENSGALG00000006751, ENSGALG00000026572, ENSGALG00000004191, ENSGALG00000009293, ENSGALG00000007161, ENSGALG00000011966	658	135	8532	1.72888	1	1	1
GOTERM_BP_DIRECT	GO:0043616~keratinocyte proliferation	4	0.406918	0.0321042	ENSGALG00000002588, ENSGALG00000005483, ENSGALG00000007324, ENSGALG00000010864	742	9	8994	5.38724	1	1	1
GOTERM_MF_DIRECT	GO:0051082~unfolded protein binding	6	0.610376	0.033245	ENSGALG00000011214, ENSGALG00000000895, ENSGALG00000010175, ENSGALG00000006477, ENSGALG00000016199, ENSGALG00000007945	658	24	8532	3.24164	1	1	1
GOTERM_CC_DIRECT	GO:0035748~myelin sheath abaxonal region	3	0.305188	0.0345935	ENSGALG00000006908, ENSGALG00000007145, ENSGALG00000008477	808	4	10057	9.33509	1	0.999142	0.995072
GOTERM_CC_DIRECT	GO:0097342~ripoptosome	3	0.305188	0.0345935	ENSGALG00000012827, ENSGALG00000007625, ENSGALG00000008240	808	4	10057	9.33509	1	0.999142	0.995072
GOTERM_BP_DIRECT	GO:0032410~negative regulation of transporter activity	3	0.305188	0.0363564	ENSGALG00000010379, ENSGALG00000016909, ENSGALG00000026182	742	4	8994	9.09097	1	1	1
GOTERM_CC_DIRECT	GO:0043209~myelin sheath	16	1.62767	0.0386216	ENSGALG00000000674, ENSGALG00000008757, ENSGALG00000006753, ENSGALG00000004796, ENSGALG00000006503, ENSGALG00000007945, ENSGALG00000008858, ENSGALG00000002988, ENSGALG00000014800, ENSGALG00000011511, ENSGALG00000008313, ENSGALG00000005331, ENSGALG00000006751, ENSGALG00000015917, ENSGALG00000002490, ENSGALG00000014957	808	114	10057	1.74692	1	1	0.997959
GOTERM_MF_DIRECT	GO:0031625~ubiquitin protein ligase binding	10	1.01729	0.0387958	ENSGALG00000011511, ENSGALG00000011609, ENSGALG00000004583, ENSGALG00000008015, ENSGALG00000002661, ENSGALG00000028133, ENSGALG00000005667, ENSGALG00000017242, ENSGALG00000003536, ENSGALG00000007095	658	60	8532	2.16109	1	1	1
GOTERM_CC_DIRECT	GO:0000785~chromatin	9	0.915565	0.0396637	ENSGALG00000013920, ENSGALG00000007324, ENSGALG00000006037, ENSGALG00000016067, ENSGALG00000004347, ENSGALG00000009240, ENSGALG00000014936, ENSGALG00000012756, ENSGALG00000009360	808	49	10057	2.28614	1	1	0.997959
GOTERM_MF_DIRECT	GO:0003723~RNA binding	23	2.33978	0.0405032	ENSGALG00000008939, ENSGALG00000001962, ENSGALG00000023199, ENSGALG00000001550, ENSGALG00000025884, ENSGALG00000001099, ENSGALG00000002430, ENSGALG00000001231, ENSGALG00000003288, ENSGALG00000003882, ENSGALG00000015024, ENSGALG00000008700, ENSGALG00000005525, ENSGALG00000007527, ENSGALG00000008530, ENSGALG00000011652, ENSGALG00000026081, ENSGALG00000005054, ENSGALG00000011555, ENSGALG00000017357,…	658	193	8532	1.54524	1	1	1
GOTERM_BP_DIRECT	GO:0007067~mitotic nuclear division	10	1.01729	0.0420535	ENSGALG00000028900, ENSGALG00000002424, ENSGALG00000000895, ENSGALG00000015215, ENSGALG00000005452, ENSGALG00000007649, ENSGALG00000010039, ENSGALG00000005769, ENSGALG00000014737, ENSGALG00000003438	742	57	8994	2.12654	1	1	1
GOTERM_CC_DIRECT	GO:0042995~cell projection	5	0.508647	0.042184	ENSGALG00000008677, ENSGALG00000008779, ENSGALG00000004796, ENSGALG00000003568, ENSGALG00000006418	808	17	10057	3.66082	1	1	0.997959
GOTERM_BP_DIRECT	GO:0010629~negative regulation of gene expression	11	1.11902	0.0425155	ENSGALG00000001798, ENSGALG00000000498, ENSGALG00000000122, ENSGALG00000009612, ENSGALG00000009840, ENSGALG00000016909, ENSGALG00000004796, ENSGALG00000016199, ENSGALG00000013408, ENSGALG00000007945, ENSGALG00000006491	742	66	8994	2.02022	1	1	1
GOTERM_MF_DIRECT	GO:0019901~protein kinase binding	7	0.712106	0.0429721	ENSGALG00000025941, ENSGALG00000001551, ENSGALG00000006751, ENSGALG00000004212, ENSGALG00000004796, ENSGALG00000003267, ENSGALG00000010826	658	34	8532	2.66959	1	1	1
GOTERM_BP_DIRECT	GO:0001954~positive regulation of cell-matrix adhesion	4	0.406918	0.043115	ENSGALG00000009476, ENSGALG00000005483, ENSGALG00000014687, ENSGALG00000026891	742	10	8994	4.84852	1	1	1
GOTERM_BP_DIRECT	GO:0042110~T cell activation	4	0.406918	0.043115	ENSGALG00000006908, ENSGALG00000010073, ENSGALG00000004347, ENSGALG00000004170	742	10	8994	4.84852	1	1	1
GOTERM_BP_DIRECT	GO:0046579~positive regulation of Ras protein signal transduction	4	0.406918	0.043115	ENSGALG00000008771, ENSGALG00000002525, ENSGALG00000019019, ENSGALG00000002922	742	10	8994	4.84852	1	1	1
GOTERM_BP_DIRECT	GO:0031572~G2 DNA damage checkpoint	4	0.406918	0.043115	ENSGALG00000002346, ENSGALG00000002085, ENSGALG00000010039, ENSGALG00000001118	742	10	8994	4.84852	1	1	1
GOTERM_MF_DIRECT	GO:0019903~protein phosphatase binding	4	0.406918	0.047037	ENSGALG00000008771, ENSGALG00000000122, ENSGALG00000017312, ENSGALG00000003267	658	11	8532	4.71511	1	1	1
GOTERM_MF_DIRECT	GO:0003725~double-stranded RNA binding	7	0.712106	0.0486252	ENSGALG00000002249, ENSGALG00000004197, ENSGALG00000008677, ENSGALG00000010175, ENSGALG00000010560, ENSGALG00000012916, ENSGALG00000007527	658	35	8532	2.59331	1	1	1
GOTERM_CC_DIRECT	GO:0005764~lysosome	12	1.22075	0.0498684	ENSGALG00000000498, ENSGALG00000007462, ENSGALG00000016579, ENSGALG00000004333, ENSGALG00000028673, ENSGALG00000010237, ENSGALG00000009065, ENSGALG00000009373, ENSGALG00000000769, ENSGALG00000010746, ENSGALG00000004170, ENSGALG00000009360	808	79	10057	1.89065	1	1	0.997959
GOTERM_BP_DIRECT	GO:0006606~protein import into nucleus	7	0.712106	0.0499534	ENSGALG00000002107, ENSGALG00000015713, ENSGALG00000003383, ENSGALG00000010087, ENSGALG00000014222, ENSGALG00000003267, ENSGALG00000017111	742	33	8994	2.57118	1	1	1
GOTERM_BP_DIRECT	GO:0071260~cellular response to mechanical stimulus	6	0.610376	0.0499664	ENSGALG00000000685, ENSGALG00000025977, ENSGALG00000011297, ENSGALG00000009433, ENSGALG00000007625, ENSGALG00000006491	742	25	8994	2.90911	1	1	1
GOTERM_MF_DIRECT	GO:0048365~Rac GTPase binding	3	0.305188	0.0506318	ENSGALG00000015415, ENSGALG00000008405, ENSGALG00000009825	658	5	8532	7.77994	1	1	1
GOTERM_BP_DIRECT	GO:0043123~positive regulation of I-kappaB kinase/NF-kappaB signaling	13	1.32248	0.0523761	ENSGALG00000000685, ENSGALG00000007625, ENSGALG00000001118, ENSGALG00000009179, ENSGALG00000014984, ENSGALG00000009840, ENSGALG00000010253, ENSGALG00000008015, ENSGALG00000012827, ENSGALG00000003144, ENSGALG00000016909, ENSGALG00000011118, ENSGALG00000008240	742	87	8994	1.81123	1	1	1
GOTERM_CC_DIRECT	GO:0071782~endoplasmic reticulum tubular network	3	0.305188	0.0546217	ENSGALG00000007531, ENSGALG00000016535, ENSGALG00000007435	808	5	10057	7.46807	1	1	0.997959
GOTERM_BP_DIRECT	GO:0015031~protein transport	11	1.11902	0.0550399	ENSGALG00000026428, ENSGALG00000006342, ENSGALG00000001474, ENSGALG00000008477, ENSGALG00000000409, ENSGALG00000008092, ENSGALG00000007435, ENSGALG00000004326, ENSGALG00000007615, ENSGALG00000009309, ENSGALG00000015491	742	69	8994	1.93238	1	1	1
GOTERM_BP_DIRECT	GO:0050714~positive regulation of protein secretion	5	0.508647	0.0551907	ENSGALG00000013778, ENSGALG00000009612, ENSGALG00000003774, ENSGALG00000006417, ENSGALG00000006491	742	18	8994	3.36703	1	1	1
GOTERM_BP_DIRECT	GO:0006953~acute-phase response	4	0.406918	0.0557479	ENSGALG00000008332, ENSGALG00000006266, ENSGALG00000005099, ENSGALG00000004267	742	11	8994	4.40774	1	1	1
GOTERM_MF_DIRECT	GO:0003677~DNA binding	43	4.37436	0.0564816	ENSGALG00000002424, ENSGALG00000006809, ENSGALG00000003211, ENSGALG00000016278, ENSGALG00000015101, ENSGALG00000017064, ENSGALG00000005858, ENSGALG00000012037, ENSGALG00000010356, ENSGALG00000006123, ENSGALG00000005452, ENSGALG00000007676, ENSGALG00000006983, ENSGALG00000009791, ENSGALG00000012756, ENSGALG00000009195, ENSGALG00000028900, ENSGALG00000023199, ENSGALG00000016662, ENSGALG00000003267,…	658	426	8532	1.30883	1	1	1
GOTERM_BP_DIRECT	GO:0048011~neurotrophin TRK receptor signaling pathway	3	0.305188	0.057322	ENSGALG00000007531, ENSGALG00000010638, ENSGALG00000019019	742	5	8994	7.27278	1	1	1
GOTERM_MF_DIRECT	GO:0003924~GTPase activity	15	1.52594	0.057802	ENSGALG00000001474, ENSGALG00000015177, ENSGALG00000004796, ENSGALG00000011272, ENSGALG00000009927, ENSGALG00000000988, ENSGALG00000007615, ENSGALG00000016889, ENSGALG00000013962, ENSGALG00000016579, ENSGALG00000011651, ENSGALG00000007554, ENSGALG00000015917, ENSGALG00000009790, ENSGALG00000007161	658	115	8532	1.69129	1	1	1
GOTERM_BP_DIRECT	GO:0043154~negative regulation of cysteine-type endopeptidase activity involved in apoptotic process	6	0.610376	0.0578374	ENSGALG00000007199, ENSGALG00000006477, ENSGALG00000027761, ENSGALG00000016199, ENSGALG00000010798, ENSGALG00000007945	742	26	8994	2.79722	1	1	1
GOTERM_BP_DIRECT	GO:0014068~positive regulation of phosphatidylinositol 3-kinase signaling	8	0.813835	0.0598004	ENSGALG00000008332, ENSGALG00000002588, ENSGALG00000011274, ENSGALG00000014984, ENSGALG00000009612, ENSGALG00000004347, ENSGALG00000029077, ENSGALG00000011117	742	43	8994	2.25512	1	1	1
GOTERM_BP_DIRECT	GO:0043161~proteasome-mediated ubiquitin-dependent protein catabolic process	12	1.22075	0.0626754	ENSGALG00000002225, ENSGALG00000011609, ENSGALG00000001640, ENSGALG00000013793, ENSGALG00000012311, ENSGALG00000013310, ENSGALG00000016497, ENSGALG00000015330, ENSGALG00000009240, ENSGALG00000007934, ENSGALG00000003536, ENSGALG00000005715	742	80	8994	1.81819	1	1	1
GOTERM_BP_DIRECT	GO:0030307~positive regulation of cell growth	7	0.712106	0.0637789	ENSGALG00000008332, ENSGALG00000004197, ENSGALG00000009612, ENSGALG00000004212, ENSGALG00000002286, ENSGALG00000004796, ENSGALG00000016199	742	35	8994	2.42426	1	1	1
GOTERM_MF_DIRECT	GO:0001047~core promoter binding	6	0.610376	0.0678569	ENSGALG00000002249, ENSGALG00000025977, ENSGALG00000013793, ENSGALG00000003297, ENSGALG00000006205, ENSGALG00000016022	658	29	8532	2.68274	1	1	1
GOTERM_CC_DIRECT	GO:0043197~dendritic spine	6	0.610376	0.0690612	ENSGALG00000007145, ENSGALG00000007700, ENSGALG00000011094, ENSGALG00000026431, ENSGALG00000013085, ENSGALG00000004657	808	28	10057	2.66717	1	1	0.997959
GOTERM_BP_DIRECT	GO:0043044~ATP-dependent chromatin remodeling	4	0.406918	0.0699196	ENSGALG00000013565, ENSGALG00000003297, ENSGALG00000003882, ENSGALG00000009061	742	12	8994	4.04043	1	1	1
GOTERM_BP_DIRECT	GO:0048566~embryonic digestive tract development	4	0.406918	0.0699196	ENSGALG00000011630, ENSGALG00000009612, ENSGALG00000006038, ENSGALG00000004170	742	12	8994	4.04043	1	1	1
GOTERM_BP_DIRECT	GO:0043547~positive regulation of GTPase activity	10	1.01729	0.0717545	ENSGALG00000007609, ENSGALG00000002107, ENSGALG00000025941, ENSGALG00000000122, ENSGALG00000007145, ENSGALG00000006751, ENSGALG00000008405, ENSGALG00000019019, ENSGALG00000005656, ENSGALG00000004191	742	63	8994	1.92401	1	1	1
GOTERM_MF_DIRECT	GO:0016702~oxidoreductase activity, acting on single donors with incorporation of molecular oxygen, incorporation of two atoms of oxygen	3	0.305188	0.0721383	ENSGALG00000007443, ENSGALG00000006677, ENSGALG00000004325	658	6	8532	6.48328	1	1	1
GOTERM_CC_DIRECT	GO:0005769~early endosome	14	1.42421	0.072216	ENSGALG00000001238, ENSGALG00000000950, ENSGALG00000001474, ENSGALG00000011272, ENSGALG00000005659, ENSGALG00000004052, ENSGALG00000011621, ENSGALG00000004174, ENSGALG00000014984, ENSGALG00000004375, ENSGALG00000003770, ENSGALG00000006598, ENSGALG00000007554, ENSGALG00000019019	808	104	10057	1.67553	1	1	0.997959
GOTERM_BP_DIRECT	GO:0006469~negative regulation of protein kinase activity	8	0.813835	0.0732068	ENSGALG00000025977, ENSGALG00000011274, ENSGALG00000014687, ENSGALG00000012179, ENSGALG00000006751, ENSGALG00000027786, ENSGALG00000015177, ENSGALG00000006418	742	45	8994	2.1549	1	1	1
GOTERM_BP_DIRECT	GO:0042787~protein ubiquitination involved in ubiquitin-dependent protein catabolic process	13	1.32248	0.0740597	ENSGALG00000002225, ENSGALG00000001640, ENSGALG00000011609, ENSGALG00000004347, ENSGALG00000006956, ENSGALG00000003536, ENSGALG00000015415, ENSGALG00000011017, ENSGALG00000006960, ENSGALG00000013310, ENSGALG00000003144, ENSGALG00000029077, ENSGALG00000007095	742	92	8994	1.71279	1	1	1
GOTERM_BP_DIRECT	GO:0070936~protein K48-linked ubiquitination	6	0.610376	0.075577	ENSGALG00000015415, ENSGALG00000002225, ENSGALG00000020793, ENSGALG00000012311, ENSGALG00000005667, ENSGALG00000006956	742	28	8994	2.59742	1	1	1
GOTERM_CC_DIRECT	GO:0030140~trans-Golgi network transport vesicle	3	0.305188	0.0776521	ENSGALG00000007262, ENSGALG00000008341, ENSGALG00000011621	808	6	10057	6.22339	1	1	0.997959
GOTERM_CC_DIRECT	GO:0071564~npBAF complex	3	0.305188	0.0776521	ENSGALG00000015119, ENSGALG00000003882, ENSGALG00000009061	808	6	10057	6.22339	1	1	0.997959
GOTERM_CC_DIRECT	GO:0000815~ESCRT III complex	3	0.305188	0.0776521	ENSGALG00000026428, ENSGALG00000000409, ENSGALG00000002095	808	6	10057	6.22339	1	1	0.997959
GOTERM_CC_DIRECT	GO:0000930~gamma-tubulin complex	3	0.305188	0.0776521	ENSGALG00000005794, ENSGALG00000008549, ENSGALG00000011094	808	6	10057	6.22339	1	1	0.997959
GOTERM_CC_DIRECT	GO:0016234~inclusion body	3	0.305188	0.0776521	ENSGALG00000010379, ENSGALG00000021542, ENSGALG00000007161	808	6	10057	6.22339	1	1	0.997959
GOTERM_CC_DIRECT	GO:0045335~phagocytic vesicle	6	0.610376	0.0781939	ENSGALG00000016579, ENSGALG00000001474, ENSGALG00000007554, ENSGALG00000011272, ENSGALG00000000769, ENSGALG00000007615	808	29	10057	2.5752	1	1	0.997959
GOTERM_BP_DIRECT	GO:1903955~positive regulation of protein targeting to mitochondrion	7	0.712106	0.0796356	ENSGALG00000002124, ENSGALG00000012377, ENSGALG00000012311, ENSGALG00000009061, ENSGALG00000004875, ENSGALG00000006956, ENSGALG00000004227	742	37	8994	2.29322	1	1	1
GOTERM_BP_DIRECT	GO:0071786~endoplasmic reticulum tubular network organization	3	0.305188	0.0813744	ENSGALG00000016535, ENSGALG00000002861, ENSGALG00000007435	742	6	8994	6.06065	1	1	1
GOTERM_BP_DIRECT	GO:0031396~regulation of protein ubiquitination	3	0.305188	0.0813744	ENSGALG00000010175, ENSGALG00000016497, ENSGALG00000004657	742	6	8994	6.06065	1	1	1
GOTERM_BP_DIRECT	GO:0006886~intracellular protein transport	17	1.7294	0.0839855	ENSGALG00000002536, ENSGALG00000001238, ENSGALG00000004902, ENSGALG00000006906, ENSGALG00000002189, ENSGALG00000007700, ENSGALG00000005337, ENSGALG00000006417, ENSGALG00000010190, ENSGALG00000005869, ENSGALG00000010564, ENSGALG00000004174, ENSGALG00000008313, ENSGALG00000007992, ENSGALG00000004375, ENSGALG00000008432, ENSGALG00000006015	742	134	8994	1.53778	1	1	1
GOTERM_BP_DIRECT	GO:0051281~positive regulation of release of sequestered calcium ion into cytosol	4	0.406918	0.0855283	ENSGALG00000008332, ENSGALG00000010379, ENSGALG00000006751, ENSGALG00000006418	742	13	8994	3.72963	1	1	1
GOTERM_MF_DIRECT	GO:0016301~kinase activity	6	0.610376	0.085731	ENSGALG00000022980, ENSGALG00000000156, ENSGALG00000017159, ENSGALG00000002583, ENSGALG00000003596, ENSGALG00000029077	658	31	8532	2.50966	1	1	1
GOTERM_CC_DIRECT	GO:0000790~nuclear chromatin	13	1.32248	0.0869858	ENSGALG00000001722, ENSGALG00000002588, ENSGALG00000003882, ENSGALG00000003267, ENSGALG00000008536, ENSGALG00000004304, ENSGALG00000007649, ENSGALG00000016042, ENSGALG00000002219, ENSGALG00000007762, ENSGALG00000013565, ENSGALG00000007324, ENSGALG00000007676	808	97	10057	1.66813	1	1	0.997959
GOTERM_CC_DIRECT	GO:0045121~membrane raft	11	1.11902	0.08709	ENSGALG00000006409, ENSGALG00000011214, ENSGALG00000008341, ENSGALG00000006908, ENSGALG00000007145, ENSGALG00000003770, ENSGALG00000006751, ENSGALG00000026231, ENSGALG00000011272, ENSGALG00000029077, ENSGALG00000009360	808	77	10057	1.77811	1	1	0.997959
GOTERM_MF_DIRECT	GO:0004003~ATP-dependent DNA helicase activity	4	0.406918	0.0874758	ENSGALG00000012348, ENSGALG00000006123, ENSGALG00000008256, ENSGALG00000011932	658	14	8532	3.70473	1	1	1
GOTERM_BP_DIRECT	GO:0071407~cellular response to organic cyclic compound	5	0.508647	0.0889504	ENSGALG00000011630, ENSGALG00000025941, ENSGALG00000022980, ENSGALG00000017327, ENSGALG00000013408	742	21	8994	2.88602	1	1	1
GOTERM_BP_DIRECT	GO:0030178~negative regulation of Wnt signaling pathway	5	0.508647	0.0889504	ENSGALG00000004618, ENSGALG00000000894, ENSGALG00000000122, ENSGALG00000027655, ENSGALG00000000761	742	21	8994	2.88602	1	1	1
GOTERM_MF_DIRECT	GO:0003697~single-stranded DNA binding	7	0.712106	0.0917679	ENSGALG00000008595, ENSGALG00000012236, ENSGALG00000011652, ENSGALG00000017627, ENSGALG00000012348, ENSGALG00000008256, ENSGALG00000025884	658	41	8532	2.2138	1	1	1
GOTERM_CC_DIRECT	GO:0008180~COP9 signalosome	5	0.508647	0.0946676	ENSGALG00000010175, ENSGALG00000014467, ENSGALG00000007952, ENSGALG00000002827, ENSGALG00000004834	808	22	10057	2.82881	1	1	0.997959
GOTERM_MF_DIRECT	GO:0042826~histone deacetylase binding	3	0.305188	0.0959634	ENSGALG00000003297, ENSGALG00000002661, ENSGALG00000007393	658	7	8532	5.5571	1	1	1
GOTERM_CC_DIRECT	GO:0000145~exocyst	4	0.406918	0.0963801	ENSGALG00000013778, ENSGALG00000016535, ENSGALG00000008477, ENSGALG00000012837	808	14	10057	3.55622	1	1	0.997959
GOTERM_CC_DIRECT	GO:0000776~kinetochore	7	0.712106	0.0973896	ENSGALG00000014801, ENSGALG00000028900, ENSGALG00000012387, ENSGALG00000005038, ENSGALG00000001163, ENSGALG00000008419, ENSGALG00000011966	808	40	10057	2.17819	1	1	0.997959

## Sheet: B2A miRNA KEGG
Category	Term	Count	%	PValue	Genes	List Total	Pop Hits	Pop Total	Fold Enrichment	Bonferroni	Benjamini	FDR
KEGG_PATHWAY	gga04144:Endocytosis	36	3.66226	2.74295e-05	ENSGALG00000002189, ENSGALG00000000409, ENSGALG00000017343, ENSGALG00000012472, ENSGALG00000004347, ENSGALG00000005337, ENSGALG00000014054, ENSGALG00000011041, ENSGALG00000013160, ENSGALG00000007615, ENSGALG00000005637, ENSGALG00000005659, ENSGALG00000006284, ENSGALG00000013646, ENSGALG00000015107, ENSGALG00000011621, ENSGALG00000007531, ENSGALG00000016535, ENSGALG00000007554, ENSGALG00000026428,…	340	219	4324	2.09057	0.00375085	0.00248855	0.00248855
KEGG_PATHWAY	gga04210:Apoptosis	15	1.52594	3.63292e-05	ENSGALG00000000685, ENSGALG00000000452, ENSGALG00000007625, ENSGALG00000012186, ENSGALG00000017186, ENSGALG00000009179, ENSGALG00000013039, ENSGALG00000017159, ENSGALG00000012827, ENSGALG00000002583, ENSGALG00000010638, ENSGALG00000019019, ENSGALG00000026167, ENSGALG00000008240, ENSGALG00000009360	340	53	4324	3.59933	0.00496482	0.00248855	0.00248855
KEGG_PATHWAY	gga04141:Protein processing in endoplasmic reticulum	24	2.44151	0.000840873	ENSGALG00000003128, ENSGALG00000023066, ENSGALG00000020793, ENSGALG00000010073, ENSGALG00000016199, ENSGALG00000005667, ENSGALG00000006417, ENSGALG00000004646, ENSGALG00000004657, ENSGALG00000007945, ENSGALG00000008419, ENSGALG00000014878, ENSGALG00000003293, ENSGALG00000010560, ENSGALG00000004583, ENSGALG00000010175, ENSGALG00000012784, ENSGALG00000012311, ENSGALG00000006564, ENSGALG00000006960,…	340	146	4324	2.09057	0.108855	0.0383998	0.0383998
KEGG_PATHWAY	gga04110:Cell cycle	18	1.83113	0.00480578	ENSGALG00000001722, ENSGALG00000022980, ENSGALG00000025977, ENSGALG00000002661, ENSGALG00000001616, ENSGALG00000005769, ENSGALG00000003547, ENSGALG00000017052, ENSGALG00000009476, ENSGALG00000012348, ENSGALG00000007762, ENSGALG00000009612, ENSGALG00000003297, ENSGALG00000007610, ENSGALG00000006037, ENSGALG00000016433, ENSGALG00000017159, ENSGALG00000002085	340	110	4324	2.08107	0.483137	0.164598	0.164598
KEGG_PATHWAY	gga04068:FoxO signaling pathway	18	1.83113	0.0114952	ENSGALG00000022980, ENSGALG00000025977, ENSGALG00000003939, ENSGALG00000003267, ENSGALG00000015297, ENSGALG00000003547, ENSGALG00000006418, ENSGALG00000007373, ENSGALG00000009179, ENSGALG00000004098, ENSGALG00000007762, ENSGALG00000009612, ENSGALG00000017159, ENSGALG00000002583, ENSGALG00000026692, ENSGALG00000026167, ENSGALG00000010826, ENSGALG00000011109	340	120	4324	1.90765	0.794839	0.314968	0.314968
KEGG_PATHWAY	gga05164:Influenza A	17	1.7294	0.0405531	ENSGALG00000001049, ENSGALG00000000452, ENSGALG00000027786, ENSGALG00000006503, ENSGALG00000013865, ENSGALG00000009179, ENSGALG00000008341, ENSGALG00000007762, ENSGALG00000010560, ENSGALG00000009840, ENSGALG00000016400, ENSGALG00000008092, ENSGALG00000002583, ENSGALG00000003144, ENSGALG00000026167, ENSGALG00000011668, ENSGALG00000011109	340	128	4324	1.68906	0.996558	0.925962	0.925962
KEGG_PATHWAY	gga04012:ErbB signaling pathway	11	1.11902	0.076168	ENSGALG00000003282, ENSGALG00000016799, ENSGALG00000001289, ENSGALG00000009898, ENSGALG00000000681, ENSGALG00000002583, ENSGALG00000026692, ENSGALG00000026167, ENSGALG00000010864, ENSGALG00000029077, ENSGALG00000011109	340	77	4324	1.81681	0.999981	1	1
KEGG_PATHWAY	gga04260:Cardiac muscle contraction	9	0.915565	0.0941939	ENSGALG00000005749, ENSGALG00000008486, ENSGALG00000025842, ENSGALG00000000585, ENSGALG00000005332, ENSGALG00000015233, ENSGALG00000002490, ENSGALG00000001459, ENSGALG00000003911	340	60	4324	1.90765	0.999999	1	1
