# Supplementary material for: Chromatin Interaction Responds to Breast Muscle Development and Intramuscular Fat Deposition Between Chinese Indigenous Chicken and Fast-Growing Broiler
Source: Front Cell Dev Biol. 2021 Nov 29;9:782268. doi: 10.3389/fcell.2021.782268 (PMC8667342; doi:10.3389/fcell.2021.782268)
Supplement: Supplementary file 2 [file DataSheet2.ZIP › Table S6. Genes lists and functional enrichment analysis in AA and LS TAD boundries.xlsx]

## Sheet: Genes lists in LS TAD boundries
Chr	Start	End	Ensemble Gene ID	Gene Symbol
2	4000000	4040000	ENSGALG00000005582	KLHL18
2	4000000	4040000	ENSGALG00000034150	CATH3
2	4000000	4040000	ENSGALG00000019696	CATH2
2	4000000	4040000	ENSGALG00000027490	CATHB1
2	4000000	4040000	ENSGALG00000027973	CATH1
2	4000000	4040000	ENSGALG00000038102	TBRG4
2	4000000	4040000	ENSGALG00000017836	LOC112531989
2	4000000	4040000	ENSGALG00000025361	LOC112531993
2	4000000	4040000	ENSGALG00000026888	LOC112531992
2	4000000	4040000	ENSGALG00000025355	LOC112531990
2	16040000	16080000	ENSGALG00000007547	ABI1
2	23960000	24000000	ENSGALG00000009722	DYNC1I1
2	113640000	113680000	ENSGALG00000043172	CLVS1
2	113640000	113680000	ENSGALG00000043440	-
2	113640000	113680000	ENSGALG00000030112	-
3	72960000	73000000	ENSGALG00000015570	GPR63
4	23600000	23640000	ENSGALG00000009520	MARCH1
4	25120000	25160000	ENSGALG00000009573	ANXA10
4	25120000	25160000	ENSGALG00000009622	LOC422426
Z	24880000	24920000	ENSGALG00000015021	TMEM174
Z	24880000	24920000	ENSGALG00000015020	TMEM174
Z	25560000	25600000	ENSGALG00000014995	PGM5
Z	25560000	25600000	ENSGALG00000037555	-
Z	73560000	73600000	ENSGALG00000045912	-
Z	73560000	73600000	ENSGALG00000046194	-
Z	76240000	76280000	ENSGALG00000044783	-
Z	76240000	76280000	ENSGALG00000045186	-
Z	76240000	76280000	ENSGALG00000044583	-
Z	76240000	76280000	ENSGALG00000044593	-
Z	76240000	76280000	ENSGALG00000044658	-
Z	76240000	76280000	ENSGALG00000046562	-
Z	76240000	76280000	ENSGALG00000044496	-
Z	77880000	77920000	ENSGALG00000045650	-
Z	77880000	77920000	ENSGALG00000046046	-
Z	77880000	77920000	ENSGALG00000045332	-
Z	77880000	77920000	ENSGALG00000046351	-
Z	77880000	77920000	ENSGALG00000045882	-
Z	77880000	77920000	ENSGALG00000038176	-
7	18760000	18800000	ENSGALG00000038813	KLHL41
7	18760000	18800000	ENSGALG00000009846	BBS5
7	18760000	18800000	ENSGALG00000010657	-
7	26240000	26280000	ENSGALG00000011645	CLASP1
6	2720000	2760000	ENSGALG00000002048	GPRIN2
6	2720000	2760000	ENSGALG00000002066	NCOA4
6	2720000	2760000	ENSGALG00000044803	-
6	2720000	2760000	ENSGALG00000002089	TIMM23B
6	12240000	12280000	ENSGALG00000004809	PPIF
6	12240000	12280000	ENSGALG00000037631	-
6	12240000	12280000	ENSGALG00000004850	ZMIZ1
6	19200000	19240000	ENSGALG00000006302	-
6	19200000	19240000	ENSGALG00000006331	STAMBPL1
6	19200000	19240000	ENSGALG00000006343	ACTA2
8	15040000	15080000	ENSGALG00000020805	LRRC8D
8	24580000	24620000	ENSGALG00000016099	-
8	24580000	24620000	ENSGALG00000040910	COA7
8	24580000	24620000	ENSGALG00000010643	ZYG11A
8	24580000	24620000	ENSGALG00000010647	ECHDC2
8	24580000	24620000	ENSGALG00000010652	SCP2
9	9560000	9600000	ENSGALG00000002992	DAW1
9	9560000	9600000	ENSGALG00000002974	SPHKAP
14	6800000	6840000	ENSGALG00000037623	-
14	6800000	6840000	ENSGALG00000006043	RBBP6
20	5560000	5600000	ENSGALG00000004285	HNF4A
20	5560000	5600000	ENSGALG00000046204	R3HDML
19	2840000	2880000	ENSGALG00000001313	EIF4H
19	2840000	2880000	ENSGALG00000001363	MYBBP1A

## Sheet: Genes lists in AA TAD boundries
Chr	Start	End	Ensemble Gene ID	Gene Symbol
1	45720000	45760000	ENSGALG00000033617	-
1	45720000	45760000	ENSGALG00000043701	ELK3
1	60280000	60320000	ENSGALG00000012985	SLC6A13
1	60280000	60320000	ENSGALG00000012986	KDM5A
1	122720000	122760000	ENSGALG00000028703	-
1	147880000	147920000	ENSGALG00000016902	GPC5
1	177120000	177160000	ENSGALG00000017112	MTMR6
1	177120000	177160000	ENSGALG00000042343	-
2	17200000	17240000	ENSGALG00000007766	KIAA1217
2	20840000	20880000	ENSGALG00000019662	SLC25A40
2	20840000	20880000	ENSGALG00000008963	DBF4
2	31200000	31240000	ENSGALG00000010949	GPNMB
2	31200000	31240000	ENSGALG00000010954	MALSU1
2	31200000	31240000	ENSGALG00000010961	IGF2BP3
2	140960000	141000000	ENSGALG00000030251	ADCY8
3	40600000	40640000	ENSGALG00000011117	AGT
3	40600000	40640000	ENSGALG00000011136	CAPN9
3	71600000	71640000	ENSGALG00000038476	PRDM13
3	71600000	71640000	ENSGALG00000034047	-
3	71600000	71640000	ENSGALG00000015471	CCNC
3	71600000	71640000	ENSGALG00000031814	-
3	77840000	77880000	ENSGALG00000015843	-
3	77840000	77880000	ENSGALG00000015845	RIPPLY2
3	83200000	83240000	ENSGALG00000043584	-
3	85920000	85960000	ENSGALG00000016267	PHF3
3	107840000	107880000	ENSGALG00000019848	AvBD13
3	107840000	107880000	ENSGALG00000019847	AvBD12
3	107840000	107880000	ENSGALG00000019846	AvBD11
4	73640000	73680000	ENSGALG00000029673	TBC1D19
Z	20600000	20640000	ENSGALG00000014765	TRIM23
Z	20600000	20640000	ENSGALG00000014767	TRAPPC13
Z	20600000	20640000	ENSGALG00000031991	-
Z	20600000	20640000	ENSGALG00000014768	SGTB
Z	24000000	24040000	ENSGALG00000014948	HMGCR
Z	47680000	47720000	ENSGALG00000000276	FBXL17
Z	47680000	47720000	ENSGALG00000026635	-
5	10360000	10400000	ENSGALG00000005998	RRAS
5	10360000	10400000	ENSGALG00000006015	COPB1
5	30120000	30160000	ENSGALG00000009642	AVEN
5	49560000	49600000	ENSGALG00000046282	-
5	49560000	49600000	ENSGALG00000033212	HSP90AA1
5	49560000	49600000	ENSGALG00000011365	WDR20
6	12080000	12120000	ENSGALG00000035829	-
13	11360000	11400000	ENSGALG00000039687	NIPAL4
13	11360000	11400000	ENSGALG00000003818	CYFIP2
13	11360000	11400000	ENSGALG00000038576	FNDC9
15	4940000	4980000	ENSGALG00000003194	ATP6V0A2
15	4940000	4980000	ENSGALG00000023683	TCTN2
15	4940000	4980000	ENSGALG00000023682	GTF2H3

## Sheet: GO enrichment analysis_LS
Category	Term	Count	%	PValue	Genes	List Total	Pop Hits	Pop Total	Fold Enrichment	Bonferroni	Benjamini	FDR
GOTERM_BP_DIRECT	GO:0050829~defense response to Gram-negative bacterium	4	0.0751315	1.2575e-05	CATH1, CATH2, CATHB1, CATH3	18	25	8994	79.9467	0.00105575	0.000589243	0.000567945
GOTERM_BP_DIRECT	GO:0050830~defense response to Gram-positive bacterium	4	0.0751315	1.41986e-05	CATH1, CATH2, CATHB1, CATH3	18	26	8994	76.8718	0.00119198	0.000589243	0.000567945
GOTERM_BP_DIRECT	GO:0045087~innate immune response	4	0.0751315	0.000857931	CATH1, CATH2, CATHB1, CATH3	18	102	8994	19.5948	0.0695595	0.0237361	0.0228781
GOTERM_BP_DIRECT	GO:0051673~membrane disruption in other organism	2	0.0375657	0.00377694	CATH1, CATH3	18	2	8994	499.667	0.272298	0.0783714	0.0755387
GOTERM_BP_DIRECT	GO:0010629~negative regulation of gene expression	3	0.0563486	0.00671841	CATH1, CATH2, CATH3	18	66	8994	22.7121	0.43235	0.111526	0.107495
GOTERM_CC_DIRECT	GO:0005739~mitochondrion	6	0.112697	0.00891178	SCP2, SPHKAP, PPIF, ECHDC2, ANXA10, TBRG4	23	609	10057	4.30799	0.325562	0.392118	0.392118
GOTERM_BP_DIRECT	GO:0019835~cytolysis	2	0.0375657	0.0206076	CATH1, CATH2	18	11	8994	90.8485	0.826074	0.281845	0.271658
GOTERM_BP_DIRECT	GO:0010628~positive regulation of gene expression	3	0.0563486	0.02377	ACTA2, CATH1, HNF4A	18	128	8994	11.7109	0.86745	0.281845	0.271658
GOTERM_MF_DIRECT	GO:0001530~lipopolysaccharide binding	2	0.0375657	0.0277856	CATH1, CATH2	17	15	8532	66.9176	0.657266	1	1
GOTERM_BP_DIRECT	GO:0048589~developmental growth	2	0.0375657	0.0335127	ZMIZ1, EIF4H	18	18	8994	55.5185	0.942921	0.342794	0.330403
GOTERM_BP_DIRECT	GO:0008219~cell death	2	0.0375657	0.0371704	CATH1, CATH2	18	20	8994	49.9667	0.95849	0.342794	0.330403

## Sheet: GO enrichment analysis_AA
Category	Term	Count	%	PValue	Genes	List Total	Pop Hits	Pop Total	Fold Enrichment	Bonferroni	Benjamini	FDR
GOTERM_BP_DIRECT	GO:0042742~defense response to bacterium	3	8.10811	0.00401572	AVBD11, AVBD13, AVBD12	27	33	8994	30.2828	0.32587	0.389525	0.389525
GOTERM_CC_DIRECT	GO:0005576~extracellular region	5	13.5135	0.00508694	HSP90AA1, AVBD11, AVBD13, AVBD12, AGT	27	275	10057	6.77239	0.184535	0.203477	0.203477
